# Supplementary material for: The oncogene protein kinase PIM1 regulates mammalian erythroblast enucleation
Source: Commun Biol. 2025 Oct 15;8:1473. doi: 10.1038/s42003-025-08869-0 (PMC12528402; doi:10.1038/s42003-025-08869-0)
Supplement: Supplementary file 3 — Supplementary Data 1 [file 42003_2025_8869_MOESM3_ESM.xlsx]

## Sheet: Summary
Header line description of table 1			Table 1. MS/MS spectrum database search analysis summary
Total spectrum	Number of spectrum produced by mass spectrometer
Matched spectrum	Number of spectrum matched with alignment protein		Total spectrum	Matched spectrum	Peptides	Modified peptides	Identified proteins	Quantifiable proteins	Identified sites	Quantifiable sites
Peptides	Number of peptides which spectrum hit		97444	14409 (14.8%)	4316	2845	1648 (1424)	1541 (1397)	3676 (2506)	3042 (2450)
Modified peptides	Total number of modified peptides identified
Identified proteins	Number of proteins detected by spectrum search analysis
Quantifiable proteins	Number of proteins quantifiable		Table 2. Differentially modified modification sites (modified proteins) summary (Filtered with threshold value of expression fold change)
Identified sites	Number of modification sites detected by spectrum search analysis
Quantifiable sites	Number of modification sites quantifiable		Compare group	Regulated type	fold change >1.2	fold change >1.3	fold change >1.5	fold change >2
			P1_1_1/Luci_1	up-regulated	652 (495)	463 (371)	262 (218)	97 (84)
Header line description of worksheet "Site_quant"				down-regulated	581 (399)	393 (273)	176 (130)	34 (26)
Protein accession	Protein accession number of database used for search		P1_1_2/Luci_2	up-regulated	580 (465)	414 (343)	241 (205)	76 (65)
Position	Modification site localization in protein			down-regulated	569 (385)	346 (247)	164 (124)	29 (22)
Amino acid	The amino acid that modification site modified		P1_1_3/Luci_3	up-regulated	611 (486)	467 (388)	253 (215)	80 (73)
Protein description	Protein functional description			down-regulated	557 (383)	363 (254)	144 (111)	24 (19)
Gene name	Indicates the name of the gene that code for the protein sequence		P1_1/Luci (P<0.05)	up-regulated	452 (372)	362 (300)	209 (177)	74 (64)
Localization probability	Probability of a certain amino acid containing this modification in this peptide			down-regulated	415 (276)	280 (190)	122 (89)	22 (16)
PEP	The maximal posterior error probability for peptides
Score	A simple rule to be used to judge whether a result is significant or not
Modified sequence	Identified peptide sequence marked with modification sites localization probabilities
Charge	Carried charge of peptide
Mass error [ppm]	Parts per million ratio of peptide mass error between the theory and practice
MS/MS Count	Number of spectrum matched with peptide
Header line description of worksheet "peptide_quant"
ID	Identified peptide index number
Sequence	Identified peptide amino acid sequence
Length	Identified peptide amino acid length
Modifications	identified peptide with modification markers
Modified sequence	Identified peptide sequence marked with modification sites localization probabilities
Protein accession	Protein accession number of database used for search
Protein description	Protein functional description
Charge	Carried charge of peptide
m/z	Mass-to-charge ratio of peptide
Mass error [ppm]	Parts per million ratio of peptide mass error between the theory and practice
PEP	The maximal posterior error probability for peptides
Score	A simple rule to be used to judge whether a result is significant or not
MS/MS Count	Number of spectrum matched with peptide

## Sheet: Site_quant
Protein accession	Position	Amino acid	Protein description	Gene name	Localization probability	PEP	Score	Modified sequence	Charge	Mass error [ppm]	MS/MS Count	Luci_1	Luci_2	Luci_3	P1_1_1	P1_1_2	P1_1_3	P1_1_1/Luci_1 Ratio	P1_1_2/Luci_2 Ratio	P1_1_3/Luci_3 Ratio	P1_1/Luci Ratio	P1_1/Luci P value
A0AVK6	71	S	Transcription factor E2F8	E2F8	0.951466	1.23006e-05	57.434	MLIS(0.049)AVS(0.951)PEIR	2	0.11584	1	1.322	1.253	1.301	0.703	0.95	0.677	0.532	0.758	0.522	0.601	0.040719
A0AVK6	417	S	Transcription factor E2F8	E2F8	0.747765	0.00102407	46.069	INS(0.006)APS(0.246)S(0.748)PIK	2	-0.18907	1	1.407	1.267	1.364	0.792	0.706	0.694	0.563	0.557	0.509	0.543	0.00029742
A0JLT2	192	T	Mediator of RNA polymerase II transcription subunit 19	MED19	0.823436	7.68153e-15	65.887	TQDPVPPET(0.823)PS(0.162)DS(0.014)DHKK	4	0.016851	1	0.968	1.099	1.065	1.005	0.888	1.012	1.038	0.808	0.95	0.928	0.25618
A0JLT2	226	S	Mediator of RNA polymerase II transcription subunit 19	MED19	0.999749	6.59305e-48	95.652	NRHS(1)PDHPGMGSSQASSSSSLR	4	-0.36326	3	1.05	1.161	1.118	0.917	0.957	0.88	0.874	0.823	0.788	0.827	0.0075971
A3KN83	214	S	Protein strawberry notch homolog 1	SBNO1	0.584164	0.0134467	49.418	S(0.031)FS(0.584)PT(0.385)MK	2	-0.67618	1	1.097	1.017	0.924	0.989	0.983	1.022	0.902	0.965	1.108	0.986	0.82192
A4D1P6	274	S	WD repeat-containing protein 91	WDR91	0.432323	2.01371e-09	45.579	S(0.135)PS(0.432)RLS(0.432)PAQGPPQPQSSAK	3	1.0193	0
A4D1P6	256	S	WD repeat-containing protein 91	WDR91	0.942621	0.000775968	55.261	NAS(0.012)LS(0.045)QS(0.943)PR	2	-0.69776	1	1.234	1.332	1.003	0.803	0.904	0.864	0.651	0.677	0.862	0.72	0.024439
A4D1P6	277	S	WD repeat-containing protein 91	WDR91	0.62642	2.07829e-15	54.521	KS(0.187)PS(0.187)RLS(0.626)PAQGPPQPQSSAK	4	-0.79793	1	1.021	1.034	1.178	0.926	0.904	0.997	0.907	0.873	0.847	0.874	0.070862
A6NC98	597	S	Coiled-coil domain-containing protein 88B	CCDC88B	0.666271	2.39574e-50	109.18	RS(0.328)S(0.666)LQS(0.006)PASVAPPQGPGTK	3	-0.37812	1	0.786	0.685	0.595	1.352	1.221	1.193	1.719	1.78	2.006	1.823	0.0024446
A6NFI3	112	S	Zinc finger protein 316	ZNF316	1	0.0246846	40.067	S(1)PVLQEK	2	0.41368	1	0.801	0.936	0.938	1.055	1.138	1.08	1.316	1.214	1.152	1.224	0.023041
A6NFX1	499	T	Major facilitator superfamily domain-containing protein 2B	MFSD2B	0.499726	0.0151812	52.255	RT(0.5)S(0.5)YSLA	2	-0.98882	0
A6NFX1	500	S	Major facilitator superfamily domain-containing protein 2B	MFSD2B	0.499726	0.0151812	52.255	RT(0.5)S(0.5)YSLA	2	-0.98882	0
A6NHR9	756	S	Structural maintenance of chromosomes flexible hinge domain-containing protein 1	SMCHD1	0.543083	0.000801698	44.612	VILHS(0.036)S(0.421)S(0.543)GNK	3	-0.5763	1	0.755	0.933	0.989	1.043	1.059	1.162	1.383	1.133	1.176	1.219	0.083283
A6NHR9	1974	S	Structural maintenance of chromosomes flexible hinge domain-containing protein 1	SMCHD1	0.995211	0.00125959	43.761	CNDS(0.005)LRHS(0.995)PK	3	-0.51721	2	1.017	1.007	0.847	0.981	1.013	1.131	0.964	1.004	1.336	1.088	0.3045
A7KAX9	892	S	Rho GTPase-activating protein 32	ARHGAP32	0.993799	0.0113306	45.368	VVY(0.006)AFS(0.994)PK	2	0.32063	1	0.772	0.968	0.782	1.095	1.172	1.129	1.417	1.21	1.445	1.347	0.0163365
A8CG34	357	S	Nuclear envelope pore membrane protein POM 121C	POM121C	0.483917	9.69929e-07	52.862	GLNS(0.032)QS(0.484)S(0.484)DDHLNKR	3	-0.51025	0
A8CG34	358	S	Nuclear envelope pore membrane protein POM 121C	POM121C	0.785238	9.69929e-07	52.862	GLNS(0.004)QS(0.21)S(0.785)DDHLNKR	4	0.034208	1	1.02	1.113	0.625	0.983	1.07	1.169	0.965	0.959	1.872	1.168	0.38124
A8MW92	394	T	PHD finger protein 20-like protein 1	PHF20L1	0.85692	1.98618e-08	58.079	T(0.857)S(0.143)PPQPVNPPRPFK	3	-0.26747	1	1.07	1.089	1.083	1.046	0.996	0.784	0.977	0.914	0.725	0.872	0.24562
B2RTY4	1733	S	Unconventional myosin-IXa	MYO9A	0.965745	0.000669836	58.32	T(0.008)MS(0.966)QGEIT(0.026)K	2	0.63878	1	0.803	0.888	0.901	1.075	1.155	1.109	1.339	1.301	1.231	1.288	0.0036814
B2RUZ4	27	S	Small integral membrane protein 1	SMIM1	0.510352	1.76218e-06	42.348	DGVS(0.996)LGAVS(0.51)S(0.385)T(0.107)EEAS(0.001)R	3	-1.1414	1	0.946	0.927	0.981	1.137	1.136	0.863	1.201	1.224	0.88	1.099	0.40682
B2RUZ4	22	S	Small integral membrane protein 1	SMIM1	0.999721	2.77227e-40	109.65	DGVS(1)LGAVSSTEEASR	2	0.41228	4	1.181	1.066	1.18	0.863	0.927	0.892	0.731	0.868	0.757	0.783	0.0035624
B2RUZ4	28	S	Small integral membrane protein 1	SMIM1	0.421368	1.51537e-06	40.968	DGVSLGAVS(0.034)S(0.421)T(0.421)EEAS(0.123)R	3	-1.045	0
B2RUZ4	29	T	Small integral membrane protein 1	SMIM1	0.421368	1.51537e-06	40.968	DGVSLGAVS(0.034)S(0.421)T(0.421)EEAS(0.123)R	3	-1.045	0
C9J202	39	S	Putative glycosyltransferase ALG1L2	ALG1L2	0.774696	0.000695662	53.028	LGS(0.044)T(0.182)HS(0.775)PFR	3	-0.34675	1	1.353	1.049	1.258	0.825	0.879	0.801	0.609	0.836	0.638	0.684	0.0096583
O00116	65	S	Alkyldihydroxyacetonephosphate synthase, peroxisomal	AGPS	0.988391	1.35475e-22	55.417	AAS(0.988)AAT(0.011)AAPTATPAAQESGTIPK	4	1.8786	1	0.993	1.001	0.855	0.977	1.102	1.064	0.985	1.101	1.245	1.103	0.186516
O00148	171	T	ATP-dependent RNA helicase DDX39A	DDX39A	1	3.35997e-12	60.55	NCPHVVVGT(1)PGR	2	0.76631	2	1.237	1.002	1.064	1.039	0.785	0.953	0.839	0.783	0.896	0.841	0.165139
O00160	1023	S	Unconventional myosin-If	MYO1F	1	1.4032e-07	58.32	S(1)VGQRPVPGVGR	2	1.6185	2	0.897	0.809	0.784	1.127	1.249	1.058	1.257	1.543	1.351	1.379	0.0071002
O00161	110	S	Synaptosomal-associated protein 23	SNAP23	0.999894	8.96482e-21	74.776	TTWGDGGENS(1)PCNVVSK	3	-0.081189	2	1.148	0.965	0.971	0.975	0.988	0.997	0.849	1.021	1.026	0.96	0.57706
O00161	20	S	Synaptosomal-associated protein 23	SNAP23	0.937149	3.08102e-05	43.557	AHQIT(0.009)DES(0.937)LES(0.027)T(0.027)RR	3	-0.57006	1	1.065	0.959	0.935	0.951	1.008	1.097	0.893	1.051	1.175	1.033	0.6061
O00178	25	S	GTP-binding protein 1	GTPBP1	0.768392	1.55697e-39	81.904	SAMDSPVPAS(0.035)MFAPEPS(0.196)S(0.768)PGAAR	3	-0.22192	8	1.117	1.263	1.286	0.839	0.865	0.777	0.751	0.684	0.605	0.677	0.0020387
O00178	24	S	GTP-binding protein 1	GTPBP1	0.507491	1.02953e-22	58.479	SAMDSPVPAS(0.081)MFAPEPS(0.507)S(0.411)PGAAR	3	-0.99537	1	1.23	0.943	1.093	0.76	1.084	0.979	0.617	1.148	0.896	0.864	0.31258
O00178	17	S	GTP-binding protein 1	GTPBP1	0.473629	2.21479e-10	41.45	SAMDS(0.003)PVPAS(0.474)MFAPEPS(0.145)S(0.379)PGAAR	4	-0.57122	0
O00192	642	T	Armadillo repeat protein deleted in velo-cardio-facial syndrome	ARVCF	1	0.0181633	49.448	NFDT(1)LDLPK	2	0.30043	1	0.497	0.295	0.58	1.75	1.315	1.245	3.52	4.452	2.152	3.141	0.0070164
O00203	276	S	AP-3 complex subunit beta-1	AP3B1	0.997847	7.87557e-10	67.136	NFY(0.002)ES(0.998)DDDQKEK	4	-0.028846	3	1.057	1.035	0.983	0.958	0.95	1.052	0.907	0.916	1.071	0.963	0.37858
O00231	14	S	26S proteasome non-ATPase regulatory subunit 11	PSMD11	0.997501	0.000114666	77.185	AQS(0.998)LLS(0.002)TDR	2	0.13187	1	0.866	0.843	0.677	1.144	1.182	1.187	1.323	1.401	1.753	1.472	0.038037
O00264	181	S	Membrane-associated progesterone receptor component 1	PGRMC1	0.988544	9.46745e-35	87.511	EGEEPT(0.011)VY(0.001)S(0.989)DEEEPKDESAR	3	0.4746	2	0.871	0.998	0.907	1.059	1.103	1.033	1.215	1.103	1.14	1.151	0.033624
O00273	315	S	DNA fragmentation factor subunit alpha	DFFA	1	1.94814e-08	79.875	AS(1)PPGDLQNPK	2	-0.39971	7	1.003	0.982	0.952	0.99	1.036	1.046	0.987	1.055	1.1	1.046	0.119779
O00303	258	S	Eukaryotic translation initiation factor 3 subunit F	EIF3F	0.995275	0.0138842	48.794	T(0.005)CFS(0.995)PNR	2	0.50406	2	0.899	0.858	0.983	1.139	1.133	0.953	1.265	1.318	0.97	1.177	0.085265
O00418	464	S	Eukaryotic elongation factor 2 kinase	EEF2K	0.571749	0.0020201	45.661	EHGHS(0.348)Y(0.08)S(0.572)NR	3	-0.391	1	1.259	1.283	1.116	0.772	0.821	0.906	0.613	0.639	0.812	0.683	0.0039578
O00418	353	T	Eukaryotic elongation factor 2 kinase	EEF2K	0.983011	0.0047027	48.513	T(0.017)ILRGT(0.983)EEK	3	0.30324	1	1.091	0.906	0.884	1.165	1.017	0.939	1.069	1.122	1.063	1.083	0.4286
O00418	500	S	Eukaryotic elongation factor 2 kinase	EEF2K	1	0.000390114	51.726	AS(1)AVALEVQR	2	-0.23291	1	1.024	0.98	0.881	0.95	0.981	1.181	0.927	1	1.342	1.079	0.41942
O00429	616	S	Dynamin-1-like protein	DNM1L	0.999984	4.9008e-08	58.246	SKPIPIMPAS(1)PQK	3	-0.63256	6	1.021	1.029	1.014	0.985	1.008	0.973	0.965	0.979	0.961	0.968	0.0436
O00443	259	S	Phosphatidylinositol 4-phosphate 3-kinase C2 domain-containing subunit alpha	PIK3C2A	0.999917	0.00124327	53.448	VSNLQVS(1)PK	2	-0.046767	1	1.534	1.338	1.217	0.756	0.684	0.72	0.493	0.51	0.592	0.528	0.00097585
O14497	363	S	AT-rich interactive domain-containing protein 1A	ARID1A	0.997454	1.19963e-52	101.89	SHHAPMS(0.997)PGS(0.002)SGGGGQPLAR	3	-0.17289	5	1.206	1.222	1.066	0.731	0.918	0.982	0.606	0.75	0.922	0.753	0.043443
O14497	696	S	AT-rich interactive domain-containing protein 1A	ARID1A	0.910262	1.63167e-35	94.176	GPS(0.91)PS(0.09)PVGSPASVAQSR	2	0.54083	1	1.087	1.069	1.007	0.956	0.939	0.995	0.88	0.878	0.989	0.914	0.035463
O14497	698	S	AT-rich interactive domain-containing protein 1A	ARID1A	0.576167	2.78503e-15	65.855	GPS(0.424)PS(0.576)PVGSPASVAQSR	3	0.047246	1	1.122	1.123	1.146	0.906	0.953	0.848	0.808	0.848	0.74	0.798	0.0027849
O14523	468	S	Phospholipid transfer protein C2CD2L	C2CD2L	0.846173	1.7418e-06	40.622	LDS(0.029)PS(0.094)RS(0.846)PS(0.029)KVEVT(0.002)EK	4	1.1547	1	0.993	0.996	0.824	1.006	1.092	1.076	1.012	1.095	1.309	1.128	0.140579
O14523	662	S	Phospholipid transfer protein C2CD2L	C2CD2L	0.97321	1.15359e-80	136.71	EAGLS(0.027)QS(0.973)HDDLSNATATPSVR	3	-0.64571	4	0.883	0.822	0.882	1.048	1.203	1.102	1.187	1.461	1.251	1.296	0.00524
O14523	419	T	Phospholipid transfer protein C2CD2L	C2CD2L	0.73281	4.87354e-07	70.889	NLGT(0.101)PT(0.733)S(0.154)S(0.005)T(0.007)PR	2	0.27938	2	0.715	0.771	0.83	1.239	1.237	1.084	1.733	1.602	1.308	1.537	0.0022401
O14545	327	S	TRAF-type zinc finger domain-containing protein 1	TRAFD1	0.480129	3.89869e-16	77.068	ALPSLNT(0.002)GS(0.038)S(0.48)S(0.48)PR	3	0.5377	0
O14545	326	S	TRAF-type zinc finger domain-containing protein 1	TRAFD1	0.628348	2.41352e-22	99.069	ALPSLNTGS(0.025)S(0.628)S(0.347)PR	3	-0.71538	2	1.037	1.092	1.023	0.947	1.045	0.907	0.913	0.957	0.888	0.92	0.140683
O14578	1971	S	Citron Rho-interacting kinase	CIT	1	5.43281e-05	57.106	DKS(1)PGRPLER	2	0.54375	3	1.322	1.303	1.266	0.802	0.724	0.782	0.607	0.555	0.619	0.593	9.7969e-05
O14617	829	S	AP-3 complex subunit delta-1	AP3D1	1	0.000195308	46.318	S(1)PEKDVPMVEK	3	0.37858	1	0.968	1.138	1.275	0.906	0.902	0.894	0.935	0.791	0.701	0.799	0.112578
O14639	431	S	Actin-binding LIM protein 1	ABLIM1	0.750669	2.37628e-19	76.586	T(0.191)LS(0.751)PT(0.052)PS(0.002)AEGY(0.004)QDVR	3	0.23093	2	1.021	0.803	0.816	1.27	1.074	0.969	1.244	1.337	1.189	1.255	0.109344
O14639	450	S	Actin-binding LIM protein 1	ABLIM1	0.326581	3.99523e-05	40.693	S(0.327)T(0.327)S(0.327)QGS(0.018)INSPVY(0.002)SR	3	-0.036779	0
O14639	659	Y	Actin-binding LIM protein 1	ABLIM1	0.79733	0.00763986	48.785	T(0.002)AS(0.2)LPGY(0.797)GR	2	0.25246	1	0.723	0.757	0.683	1.345	1.116	1.218	1.861	1.471	1.784	1.701	0.00100397
O14639	352	S	Actin-binding LIM protein 1	ABLIM1	0.725748	0.000709942	57.164	T(0.186)S(0.726)S(0.04)ES(0.008)IY(0.04)SR	2	0.073659	2	1.033	0.995	0.958	1.079	0.962	0.988	1.045	0.965	1.032	1.014	0.75714
O14639	452	S	Actin-binding LIM protein 1	ABLIM1	0.989908	9.23795e-60	140.28	S(0.001)T(0.009)S(0.99)QGSINSPVYSR	2	-0.36374	2	0.749	0.652	0.684	1.418	1.166	1.161	1.891	1.785	1.698	1.796	0.00167584
O14639	451	T	Actin-binding LIM protein 1	ABLIM1	0.326581	3.99523e-05	40.693	S(0.327)T(0.327)S(0.327)QGS(0.018)INSPVY(0.002)SR	3	-0.036779	0
O14639	706	S	Actin-binding LIM protein 1	ABLIM1	1	9.36763e-05	46.797	GVS(1)MPNMLEPK	3	-0.80004	2	0.804	0.9	0.884	1.234	1.008	1.093	1.533	1.119	1.238	1.289	0.021321
O14646	1700	T	Chromodomain-helicase-DNA-binding protein 1	CHD1	0.83528	3.30187e-05	71.176	S(0.165)T(0.835)PEHTWSSR	2	0.8406	1	0.892	0.905	0.831	1.337	1.021	0.95	1.499	1.128	1.144	1.259	0.109941
O14646	1689	S	Chromodomain-helicase-DNA-binding protein 1	CHD1	0.996566	4.64718e-06	76.073	S(0.997)PFEHS(0.003)VEHK	3	0.47753	2	0.932	0.923	0.979	1.152	1.025	0.97	1.236	1.109	0.991	1.11	0.129838
O14646	1699	S	Chromodomain-helicase-DNA-binding protein 1	CHD1	0.497478	3.30187e-05	59.975	S(0.497)T(0.497)PEHT(0.005)WSSR	3	-0.045343	0
O14681	330	S	Etoposide-induced protein 2.4 homolog	EI24	0.997714	5.55391e-05	56.205	FPS(0.002)PHPS(0.998)PAK	3	-0.80886	2	0.898	0.868	1.013	1.076	1.065	1.05	1.199	1.226	1.038	1.148	0.097563
O14681	46	S	Etoposide-induced protein 2.4 homolog	EI24	0.5	0.00076338	78.098	AS(0.5)S(0.5)VLAQR	2	-0.40684	1	0.91	0.903	0.882	1.087	1.154	1.025	1.194	1.278	1.164	1.212	0.0057556
O14681	47	S	Etoposide-induced protein 2.4 homolog	EI24	0.5	0.00076338	78.098	AS(0.5)S(0.5)VLAQR	2	-0.40684	1	0.91	0.903	0.882	1.087	1.154	1.025	1.194	1.278	1.164	1.212	0.0057556
O14683	14	S	Tumor protein p53-inducible protein 11	TP53I11	0.993581	1.09088e-11	100.22	KHS(0.994)QT(0.006)DLVSR	3	-0.17832	1	1.234	1.154	0.905	1.043	0.82	0.926	0.846	0.709	1.024	0.847	0.23776
O14686	4738	S	Histone-lysine N-methyltransferase 2D	KMT2D	1	1.30264e-07	67.997	ALS(1)PVIPLIPR	2	-3.4286	1	1.119	1.167	1.017	0.893	0.992	0.894	0.799	0.849	0.88	0.841	0.032421
O14686	2228	T	Histone-lysine N-methyltransferase 2D	KMT2D	0.740385	3.09888e-18	69.259	PGAGQPGEFHT(0.74)T(0.241)PPGT(0.019)PR	3	-1.9284	1	1.202	0.829	1.029	0.955	0.988	1.039	0.794	1.192	1.011	0.975	0.89878
O14686	654	S	Histone-lysine N-methyltransferase 2D	KMT2D	0.998017	0.00389776	45.829	LS(0.998)PLPVVS(0.002)R	2	-1.7747	1	0.827	1.035	1.088	0.946	1.043	1.061	1.143	1.006	0.976	1.034	0.69218
O14686	1606	S	Histone-lysine N-methyltransferase 2D	KMT2D	0.884583	0.000322898	59.198	NLT(0.115)MS(0.885)PLHK	3	0.59602	1	1.062	1.072	0.825	1.123	0.855	1.071	1.058	0.797	1.299	1.03	0.81384
O14686	2274	S	Histone-lysine N-methyltransferase 2D	KMT2D	0.995471	3.12498e-07	51.535	AS(0.004)EPLLS(0.995)PPPFGESR	3	-0.39548	3	1.094	1.028	1.072	0.848	1.033	0.989	0.775	1.004	0.923	0.899	0.153296
O14733	60	S	Dual specificity mitogen-activated protein kinase kinase 7	MAP2K7	0.387296	1.60736e-06	40.624	S(0.013)PS(0.013)S(0.032)ES(0.387)S(0.387)PQHPT(0.168)PPAR	3	-0.32608	0
O14733	61	S	Dual specificity mitogen-activated protein kinase kinase 7	MAP2K7	0.711071	9.75041e-15	58.622	S(0.009)PS(0.009)S(0.022)ES(0.243)S(0.711)PQHPT(0.008)PPARPR	4	-0.53381	4	1.132	1.112	1.155	0.89	0.954	0.858	0.786	0.857	0.744	0.795	0.0022048
O14737	119	S	Programmed cell death protein 5	PDCD5	1	4.65541e-09	92.866	VMDS(1)DEDDDY	2	-0.40558	10	1.04	1.008	1.083	0.947	0.977	0.988	0.911	0.968	0.913	0.93	0.041221
O14737	125	Y	Programmed cell death protein 5	PDCD5	0.999837	1.15856e-14	99.283	KVMDSDEDDDY(1)	2	0.11337	2	1.089	1.058	1.038	0.917	0.984	0.972	0.842	0.929	0.936	0.902	0.0161182
O14828	78	T	Secretory carrier-associated membrane protein 3	SCAMP3	0.658961	0.00443533	61.56	KLS(0.341)PT(0.659)EPK	4	0.028795	1	1.239	1.191	1.133	0.768	0.901	0.907	0.62	0.755	0.802	0.723	0.0056023
O14874	31	S	[3-methyl-2-oxobutanoate dehydrogenase [lipoamide]] kinase, mitochondrial	BCKDK	0.805317	1.11096e-23	100.23	S(0.805)T(0.16)S(0.033)AT(0.002)DTHHVEMAR	3	-0.58087	8	0.893	1.15	0.979	0.99	0.959	1.042	1.109	0.832	1.064	0.99	0.94816
O14908	232	S	PDZ domain-containing protein GIPC1	GIPC1	0.980185	7.74685e-11	55.337	S(0.02)AGGRPGS(0.98)GPQLGTGR	3	0.036846	1	0.773	0.868	0.882	1.224	1.054	1.112	1.583	1.213	1.261	1.344	0.0080957
O14924	850	S	Regulator of G-protein signaling 12	RGS12	0.788848	1.30183e-09	60.062	ALPDSQQVPS(0.2)S(0.789)PAS(0.011)K	3	0.032533	1	1.115	1.062	0.973	0.946	0.945	1.012	0.848	0.888	1.041	0.922	0.153563
O14974	913	Y	Protein phosphatase 1 regulatory subunit 12A	PPP1R12A	0.498992	5.79369e-28	122.46	S(0.001)GSY(0.499)S(0.001)Y(0.499)LEER	2	0.44338	0
O14974	908	S	Protein phosphatase 1 regulatory subunit 12A	PPP1R12A	0.242658	4.03915e-05	62.088	S(0.243)GS(0.194)Y(0.243)S(0.078)Y(0.243)LEER	2	0.70235	0
O14974	911	Y	Protein phosphatase 1 regulatory subunit 12A	PPP1R12A	0.498992	5.79369e-28	122.46	S(0.001)GSY(0.499)S(0.001)Y(0.499)LEER	2	0.44338	0
O15014	467	S	Zinc finger protein 609	ZNF609	0.54136	1.66362e-10	62.739	T(0.159)NS(0.541)MGS(0.292)AT(0.008)GPLPGTK	3	-0.16214	1	1.057	0.893	0.883	1.13	1.009	1.018	1.068	1.13	1.155	1.114	0.182843
O15014	1055	S	Zinc finger protein 609	ZNF609	0.990729	0.000390961	55.314	APS(0.991)LT(0.009)DLVK	2	0.51055	2	0.738	1.091	0.738	1.119	0.961	1.27	1.515	0.88	1.72	1.305	0.144457
O15014	576	S	Zinc finger protein 609	ZNF609	0.998392	4.73751e-13	84.759	LVEPHS(0.998)PS(0.002)PSSK	3	1.0615	3	0.922	0.909	0.943	1.079	1.037	1.08	1.17	1.139	1.146	1.152	0.0011759
O15014	491	S	Zinc finger protein 609	ZNF609	1	2.37382e-41	110.98	NCPS(1)PVLIDCPHPNCNK	3	-2.0102	1	0.968	0.769	0.937	1.152	1.079	1.05	1.19	1.402	1.121	1.227	0.053379
O15027	1191	S	Protein transport protein Sec16A	SEC16A	0.393486	3.15261e-09	60.489	S(0.393)S(0.393)LS(0.093)S(0.114)HS(0.005)HQSQIY(0.001)R	3	0.68981	0
O15027	1905	S	Protein transport protein Sec16A	SEC16A	0.985182	9.6225e-48	103.02	ADSGPTQPPLS(0.014)LS(0.985)PAPET(0.001)K	3	-0.45022	3	0.988	1.002	0.932	1.057	1.043	0.98	1.069	1.041	1.052	1.054	0.177303
O15027	1190	S	Protein transport protein Sec16A	SEC16A	0.393486	3.15261e-09	60.489	S(0.393)S(0.393)LS(0.093)S(0.114)HS(0.005)HQSQIY(0.001)R	3	0.68981	0
O15027	1903	S	Protein transport protein Sec16A	SEC16A	0.499687	4.9043e-19	68.41	ADSGPTQPPLS(0.5)LS(0.5)PAPETK	4	0.043118	0
O15047	468	S	Histone-lysine N-methyltransferase SETD1A	SETD1A	0.339256	2.59732e-11	43.732	S(0.339)GS(0.339)PAPET(0.107)T(0.107)NES(0.107)VPFAQHSSLDSR	3	-0.90371	0
O15047	470	S	Histone-lysine N-methyltransferase SETD1A	SETD1A	0.772363	3.68418e-35	75.103	S(0.19)GS(0.772)PAPET(0.016)T(0.016)NES(0.005)VPFAQHSSLDSR	3	-0.023741	1	1.271	1.091	0.783	0.912	1.272	0.748	0.718	1.165	0.955	0.932	0.7409
O15055	977	S	Period circadian protein homolog 2	PER2	0.999737	0.00179296	51.727	AS(1)PPLFQSR	2	0.20916	1
O15067	569	S	Phosphoribosylformylglycinamidine synthase	PFAS	0.999213	9.55897e-06	51.726	S(0.999)PNRDFLT(0.001)HVSAR	3	0.30658	1	0.788	0.867	0.743	1.238	1.129	1.128	1.573	1.302	1.519	1.457	0.002281
O15085	1457	S	Rho guanine nucleotide exchange factor 11	ARHGEF11	0.375727	1.54645e-11	45.639	S(0.006)LGGES(0.376)S(0.376)GGT(0.122)T(0.121)PVGSFHTEAAR	3	-0.57553	0
O15085	1458	S	Rho guanine nucleotide exchange factor 11	ARHGEF11	0.375727	1.54645e-11	45.639	S(0.006)LGGES(0.376)S(0.376)GGT(0.122)T(0.121)PVGSFHTEAAR	3	-0.57553	0
O15085	668	T	Rho guanine nucleotide exchange factor 11	ARHGEF11	0.994565	3.55396e-05	50.305	S(0.004)LENPT(0.995)PPFT(0.001)PK	3	1.9438	1	1.05	1.141	0.9	0.985	0.893	1.066	0.939	0.781	1.184	0.952	0.61826
O15117	558	S	FYN-binding protein 1	FYB1	0.492493	0.00373768	66.299	GS(0.492)Y(0.254)GY(0.254)IK	2	1.6068	0
O15127	319	S	Secretory carrier-associated membrane protein 2	SCAMP2	0.772914	0.000291763	42.095	AAS(0.773)S(0.227)AAQGAFQGN	2	0.013994	1	0.884	1.022	0.903	1.051	1.051	1.063	1.189	1.028	1.178	1.127	0.115981
O15164	1042	S	Transcription intermediary factor 1-alpha	TRIM24	1	0.0114372	46.406	LKS(1)IEER	3	-0.73701	2	0.982	0.971	0.842	1.086	1.087	1.014	1.104	1.119	1.205	1.14	0.071304
O15169	493	S	Axin-1	AXIN1	0.984775	0.000217767	66.056	S(0.985)PDS(0.015)GHVAK	2	-0.018983	2	0.901	1.041	1.143	0.912	0.994	1.036	1.012	0.954	0.907	0.954	0.60514
O15173	104	S	Membrane-associated progesterone receptor component 2	PGRMC2	1	0.00525964	40.058	RDFS(1)LEQLR	3	-0.052153	1		0.934	0.945	0.715	1.279	0.986		1.368	1.045	1.057	0.88346
O15234	265	S	Protein CASC3	CASC3	0.523515	0.0143305	48.157	Y(0.476)GS(0.524)PPQR	2	0.16317	2	1.027	0.955	0.994	1.086	0.963	0.985	1.057	1.007	0.992	1.019	0.68754
O15400	79	T	Syntaxin-7	STX7	0.977896	2.56758e-18	90.476	EFGSLPT(0.021)T(0.978)PS(0.001)EQR	2	0.52787	1	1.119	0.914	0.963	1.037	0.986	1.005	0.927	1.078	1.045	1.011	0.8319
O15440	14	S	Multidrug resistance-associated protein 5	ABCC5	0.992598	0.00318653	40.475	EY(0.002)IIPS(0.993)PGY(0.006)R	2	0.02719	2	1.049	1.022	0.967	1.002	0.975	1.014	0.956	0.954	1.049	0.985	0.60014
O15534	645	S	Period circadian protein homolog 1	PER1	0.728237	3.16207e-05	47.062	Y(0.03)LES(0.001)CNLPS(0.728)T(0.19)T(0.051)K	3	-0.16621	1	1.169	1.072	1.111	0.856	0.977	0.91	0.733	0.91	0.82	0.818	0.0116631
O15550	1063	S	Lysine-specific demethylase 6A	KDM6A	0.536549	7.70668e-12	47.058	S(0.005)HHKDHS(0.427)DS(0.537)ES(0.028)T(0.002)S(0.001)SDNSGR	4	0.44379	1	0.619	1.404	1.321	1.523	0.226	0.923	2.46	0.16	0.7	0.799	0.5333
O43159	176	S	Ribosomal RNA-processing protein 8	RRP8	0.924506	5.79402e-35	90.442	QSPGS(0.015)T(0.06)S(0.925)PKPPHTLSR	4	-0.3926	4	1.18	1.124	1.018	0.941	0.875	0.948	0.798	0.777	0.932	0.832	0.022296
O43164	309	S	E3 ubiquitin-protein ligase Praja-2	PJA2	0.794625	6.49795e-05	44.252	NHGS(0.205)S(0.795)PEQVVRPK	4	0.66316	1	0.951	0.975	0.901	1.071	0.969	1.113	1.126	0.992	1.234	1.115	0.084999
O43166	209	T	Signal-induced proliferation-associated 1-like protein 1	SIPA1L1	0.507576	9.52959e-05	57.175	EYGS(0.406)T(0.508)S(0.086)S(0.001)IDK	3	0.071041	1	0.99	1.025	1.035	0.916	1.015	1.047	0.925	0.988	1.014	0.976	0.58408
O43166	208	S	Signal-induced proliferation-associated 1-like protein 1	SIPA1L1	0.91827	0.0013292	45.28	EY(0.011)GS(0.918)T(0.046)S(0.011)S(0.014)IDK	2	1.7673	1	0.98	1.012	0.826	0.923	1.051	1.194	0.943	1.038	1.446	1.124	0.30168
O43169	18	T	Cytochrome b5 type B	CYB5B	0.724523	4.58424e-14	95.57	GQEVET(0.725)S(0.275)VT(0.001)YYR	2	-0.48938	1	0.767	0.714	0.583	1.231	1.148	1.389	1.605	1.606	2.386	1.826	0.0036558
O43169	19	S	Cytochrome b5 type B	CYB5B	0.817826	1.41602e-09	65.528	GQEVET(0.147)S(0.818)VT(0.034)YYR	3	-0.92313	2	1.027	0.96	0.983	1.021	0.927	1.091	0.995	0.965	1.11	1.023	0.70124
O43182	820	S	Rho GTPase-activating protein 6	ARHGAP6	0.5	0.000352418	42.317	ACS(0.5)T(0.5)PHVQVAGK	3	-1.4335	1
O43182	821	T	Rho GTPase-activating protein 6	ARHGAP6	0.5	0.000352418	42.317	ACS(0.5)T(0.5)PHVQVAGK	3	-1.4335	1
O43187	144	S	Interleukin-1 receptor-associated kinase-like 2	IRAK2	0.678063	8.41012e-06	50.874	MATFPGPGS(0.322)S(0.678)PAR	3	1.4108	1	1.227	0.925	1.107	0.777	1.02	1.03	0.634	1.101	0.931	0.867	0.31048
O43237	406	S	Cytoplasmic dynein 1 light intermediate chain 2	DYNC1LI2	0.451268	1.22416e-14	64.244	GGPAS(0.001)VPS(0.094)S(0.451)S(0.451)PGT(0.002)S(0.001)VK	3	0.096371	0
O43237	407	S	Cytoplasmic dynein 1 light intermediate chain 2	DYNC1LI2	0.451268	1.22416e-14	64.244	GGPAS(0.001)VPS(0.094)S(0.451)S(0.451)PGT(0.002)S(0.001)VK	3	0.096371	0
O43303	372	S	Centriolar coiled-coil protein of 110 kDa	CCP110	0.927864	6.47548e-08	74.987	LPS(0.017)PEPS(0.055)MS(0.928)PK	2	-0.080041	2	0.927	0.929	0.901	1.123	1.017	1.069	1.211	1.095	1.186	1.164	0.0075388
O43314	38	S	Inositol hexakisphosphate and diphosphoinositol-pentakisphosphate kinase 2	PPIP5K2	1	2.2923e-19	61.963	HFFHHADEDDEEEDDS(1)PPER	4	0.56946	2	1.079	1.016	0.949	0.93	1.046	1.014	0.862	1.029	1.069	0.982	0.74584
O43314	1006	S	Inositol hexakisphosphate and diphosphoinositol-pentakisphosphate kinase 2	PPIP5K2	0.992392	1.04101e-26	107.72	S(0.992)GEQIT(0.006)S(0.002)SPVSPK	2	0.058944	2	1.235	1.372	1.352	0.74	0.784	0.724	0.599	0.571	0.536	0.568	0.000156852
O43314	807	S	Inositol hexakisphosphate and diphosphoinositol-pentakisphosphate kinase 2	PPIP5K2	0.974345	0.00701201	48.794	LHPVY(0.026)S(0.974)R	3	0.30413	1	0.826	1.082	1.069	1.081	0.915	1.023	1.309	0.845	0.958	1.014	0.85862
O43318	439	S	Mitogen-activated protein kinase kinase kinase 7	MAP3K7	0.999169	2.17819e-39	95.122	S(0.999)IQDLT(0.001)VTGTEPGQVSSR	3	-0.16128	3	1.092	1.024	1.04	1.028	0.978	0.89	0.941	0.955	0.856	0.918	0.133402
O43379	33	S	WD repeat-containing protein 62	WDR62	0.957045	6.45167e-13	63.681	GQS(0.043)S(0.957)PPPAPPICLR	2	-0.14822	7	1.139	1.006	1.045	0.953	0.99	0.929	0.838	0.984	0.89	0.9	0.064716
O43379	32	S	WD repeat-containing protein 62	WDR62	0.5	6.45167e-13	63.681	GQS(0.5)S(0.5)PPPAPPICLR	3	-0.23785	4	1.138	0.966	0.969	0.99	0.963	1.014	0.871	0.996	1.047	0.966	0.5953
O43379	1144	S	WD repeat-containing protein 62	WDR62	0.753682	0.00289023	41.242	AGT(0.004)GY(0.243)AS(0.754)PDR	2	-0.51372	2	1.237	1.156	1.284	0.825	0.81	0.843	0.667	0.699	0.657	0.674	0.0002784
O43399	166	S	Tumor protein D54	TPD52L2	0.959087	8.76438e-05	50.088	NS(0.001)AT(0.04)FKS(0.959)FEDR	3	0.14384	2	0.896	0.78	0.653	1.132	1.4	1.039	1.264	1.794	1.592	1.533	0.0284
O43399	21	S	Tumor protein D54	TPD52L2	0.483359	5.27118e-09	42.633	GLLS(0.033)DS(0.483)MT(0.483)DVPVDT(0.001)GVAAR	3	-0.59033	0
O43399	23	T	Tumor protein D54	TPD52L2	0.483359	5.27118e-09	42.633	GLLS(0.033)DS(0.483)MT(0.483)DVPVDT(0.001)GVAAR	3	-0.59033	0
O43426	1457	S	Synaptojanin-1	SYNJ1	0.75826	0.00204113	50.95	AS(0.009)S(0.233)S(0.758)LDGFK	2	1.2645	1	0.997	0.927	0.887	1.071	1.141	0.965	1.075	1.231	1.089	1.13	0.111584
O43426	1220	T	Synaptojanin-1	SYNJ1	0.92482	3.13119e-15	73.279	ASAGRLT(0.925)PES(0.03)QS(0.044)K	3	0.1048	1	0.95	0.916	0.902	1.044	1.044	1.115	1.1	1.139	1.238	1.157	0.0055403
O43426	1292	S	Synaptojanin-1	SYNJ1	0.37784	1.07732e-14	65.105	S(0.378)S(0.378)HS(0.243)LPS(0.001)EASSQPQVK	3	-0.058283	0
O43426	1178	S	Synaptojanin-1	SYNJ1	0.924198	8.5735e-11	44.6	S(0.075)QPS(0.924)PQAGLAGPGPAGY(0.001)STAR	3	-0.47972	1	0.904	1.012	1.041	1.019	1.062	0.968	1.126	1.049	0.931	1.031	0.5655
O43426	1345	S	Synaptojanin-1	SYNJ1	0.491174	1.52717e-09	54.103	AQLS(0.006)VQT(0.491)S(0.491)PVPT(0.011)PDPK	3	-0.35528	0
O43426	1344	T	Synaptojanin-1	SYNJ1	0.491174	1.52717e-09	54.103	AQLS(0.006)VQT(0.491)S(0.491)PVPT(0.011)PDPK	3	-0.35528	0
O43426	1293	S	Synaptojanin-1	SYNJ1	0.37784	1.07732e-14	65.105	S(0.378)S(0.378)HS(0.243)LPS(0.001)EASSQPQVK	3	-0.058283	0
O43432	240	S	Eukaryotic translation initiation factor 4 gamma 3	EIF4G3	1	0.00878144	56.258	LVLS(1)GEK	2	-0.12656	1	0.746	0.761	0.816	1.148	1.195	1.212	1.54	1.568	1.487	1.53	0.000178459
O43432	495	S	Eukaryotic translation initiation factor 4 gamma 3	EIF4G3	0.999969	5.7328e-09	59.709	RS(1)PVPAQIAITVPK	3	-0.58905	1	0.978	1.053	1.134	0.889	1.014	0.98	0.91	0.961	0.865	0.911	0.184743
O43432	232	S	Eukaryotic translation initiation factor 4 gamma 3	EIF4G3	0.853052	0.0204062	43.083	S(0.147)PS(0.853)PVLR	2	-1.672	1	0.764	0.817	0.648	1.102	1.247	1.289	1.443	1.525	1.993	1.632	0.004183
O43439	409	S	Protein CBFA2T2	CBFA2T2	0.967138	1.4255e-09	53.454	QHS(0.967)PGS(0.033)ADSLSNDSQR	3	-0.27045	1	1.171	0.987	1.011	0.933	1.002	0.957	0.797	1.014	0.948	0.913	0.195702
O43491	87	S	Band 4.1-like protein 2	EPB41L2	0.988419	0.00383912	57.347	S(0.988)Y(0.001)T(0.011)LVVAK	2	0.31176	1	0.562	0.588	0.456	1.45	1.235	1.439	2.582	2.097	3.161	2.568	0.00055543
O43521	87	S	Bcl-2-like protein 11	BCL2L11	0.818677	0.00162645	72.607	RS(0.181)S(0.819)LLSR	3	-0.27666	2	1.157	0.951	1.017	1.08	0.942	0.903	0.934	0.989	0.888	0.936	0.45156
O43524	413	S	Forkhead box protein O3	FOXO3	0.962753	0.000602694	60.255	S(0.005)S(0.005)S(0.963)FPY(0.026)T(0.002)TK	2	0.062515	2	0.629	0.786	0.755	1.227	1.245	1.204	1.952	1.583	1.598	1.694	0.0165426
O43572	52	S	A-kinase anchor protein 10, mitochondrial	AKAP10	0.997042	0.000331192	48.568	ASIS(0.003)VHS(0.997)PQK	3	2.1396	1	0.996	0.91	1.057	1.018	0.934	1.092	1.023	1.025	1.034	1.027	0.6911
O43572	187	S	A-kinase anchor protein 10, mitochondrial	AKAP10	0.991852	2.25702e-12	79.837	QSSLAEPVS(0.992)PS(0.008)K	2	-0.78865	2	0.98	0.925	1.083	1.014	0.973	1.038	1.035	1.051	0.959	1.012	0.7913
O43583	73	S	Density-regulated protein	DENR	0.999737	0.000911828	76.927	LTVENS(1)PK	3	0.02362	4	0.807	0.869	0.929	1.124	1.165	1.042	1.393	1.337	1.123	1.279	0.0092234
O43602	14	T	Neuronal migration protein doublecortin	DCX	0.956921	3.15377e-05	77.744	T(0.957)S(0.043)RNMRGSR	2	-1.5375	8	1.2	1.22	1.223	0.821	0.84	0.843	0.684	0.688	0.69	0.687	1.6391e-06
O43602	15	S	Neuronal migration protein doublecortin	DCX	0.812241	0.00104599	54.259	T(0.188)S(0.812)RNMRGSR	2	-0.16297	2	1.224	1.189	1.206	0.837	0.943	0.749	0.684	0.792	0.621	0.699	0.032496
O43615	180	S	Mitochondrial import inner membrane translocase subunit TIM44	TIMM44	0.999334	0.000169978	54.343	ALS(0.999)QGVES(0.001)VK	2	-0.037672	2	0.535	0.562	0.388	1.556	1.346	1.322	2.91	2.394	3.412	2.844	0.00114395
O43663	481	T	Protein regulator of cytokinesis 1	PRC1	1	0.0257881	46.352	GLAPNT(1)PGK	2	0.17625	1	0.926	1.12	0.936	0.968	1.08	0.983	1.046	0.963	1.05	1.016	0.80106
O43719	408	T	HIV Tat-specific factor 1	HTATSF1	0.527492	1.72208e-05	76.332	HFSEHPS(0.385)T(0.527)S(0.088)K	4	-0.22124	1	0.813	0.723	0.742	1.471	1.08	1.039	1.808	1.492	1.403	1.576	0.0185036
O43719	409	S	HIV Tat-specific factor 1	HTATSF1	0.448054	0.00118885	42.629	HFSEHPS(0.104)T(0.448)S(0.448)K	3	-1.7504	0
O43719	407	S	HIV Tat-specific factor 1	HTATSF1	0.332857	0.00118885	42.629	HFS(0.001)EHPS(0.333)T(0.333)S(0.333)K	3	-0.68322	0
O43781	369	Y	Dual specificity tyrosine-phosphorylation-regulated kinase 3	DYRK3	0.892256	0.000442042	86.205	LY(0.104)T(0.004)Y(0.892)IQSR	2	-0.31558	2	0.979	0.974	1.115	1.015	0.973	0.972	1.037	0.997	0.873	0.965	0.50436
O43847	94	S	Nardilysin	NRDC	0.989187	4.00486e-13	66.826	RGS(0.989)LS(0.011)NAGDPEIVK	4	-0.22802	5	0.831	0.857	0.817	1.191	1.111	1.106	1.432	1.295	1.354	1.36	0.0003787
O60220	96	S	Mitochondrial import inner membrane translocase subunit Tim8 A	TIMM8A	0.990567	2.60515e-05	54.898	SKPVFSES(0.009)LS(0.991)D	3	-0.62717	2	0.595	0.646	0.609	1.285	1.318	1.332	2.156	2.04	2.19	2.127	4.6451e-06
O60238	166	S	BCL2/adenovirus E1B 19 kDa protein-interacting protein 3-like	BNIP3L	0.807815	0.00531519	61.962	S(0.096)VS(0.808)LS(0.096)MR	2	-0.44195	2	0.702	0.534	0.543	1.323	1.474	1.207	1.885	2.753	2.225	2.251	0.00151798
O60238	87	S	BCL2/adenovirus E1B 19 kDa protein-interacting protein 3-like	BNIP3L	0.369797	4.97785e-07	49.537	ILLDAQHES(0.075)GQS(0.277)S(0.277)S(0.37)R	3	-0.09132	0
O60238	85	S	BCL2/adenovirus E1B 19 kDa protein-interacting protein 3-like	BNIP3L	0.459765	7.81433e-20	78.674	ILLDAQHES(0.005)GQS(0.46)S(0.46)S(0.076)R	2	-0.030621	0
O60238	120	S	BCL2/adenovirus E1B 19 kDa protein-interacting protein 3-like	BNIP3L	0.976539	1.89601e-29	102.89	DHS(0.004)S(0.02)QS(0.977)EEEVVEGEK	3	-0.19986	1	0.863	1.044	0.994	0.975	1.093	1.025	1.129	1.046	1.032	1.066	0.37234
O60238	164	S	BCL2/adenovirus E1B 19 kDa protein-interacting protein 3-like	BNIP3L	0.999576	0.000519893	78.342	RS(1)VSLSMR	3	-0.63577	1	0.604	0.507	0.565	1.482	1.254	1.335	2.458	2.474	2.36	2.429	0.00022477
O60238	86	S	BCL2/adenovirus E1B 19 kDa protein-interacting protein 3-like	BNIP3L	0.459765	7.81433e-20	78.674	ILLDAQHES(0.005)GQS(0.46)S(0.46)S(0.076)R	2	-0.030621	0
O60238	168	S	BCL2/adenovirus E1B 19 kDa protein-interacting protein 3-like	BNIP3L	0.971631	0.00992874	54.436	S(0.001)VS(0.028)LS(0.972)MR	2	0.3475	2	0.641	0.63	0.61	1.395	1.372	1.146	2.175	2.177	1.878	2.08	0.0003559
O60238	82	S	BCL2/adenovirus E1B 19 kDa protein-interacting protein 3-like	BNIP3L	0.928425	3.77818e-07	50.831	ILLDAQHES(0.928)GQS(0.058)S(0.009)S(0.004)R	3	-0.74061	1	0.738	0.885	0.78	1.164	1.216	1.113	1.576	1.373	1.428	1.454	0.0032007
O60244	617	S	Mediator of RNA polymerase II transcription subunit 14	MED14	0.999601	3.4475e-10	70.41	KLS(1)DDPCPVESK	3	-0.39696	1	1.156	1.161	1.095	0.94	0.843	0.905	0.814	0.726	0.828	0.788	0.002964
O60256	227	S	Phosphoribosyl pyrophosphate synthase-associated protein 2	PRPSAP2	1	0.0074439	47.574	HS(1)PPMVR	3	0.095834	3	0.921	0.97	1.13	1.058	1.048	0.891	1.149	1.079	0.79	0.992	0.93494
O60264	137	S	SWI/SNF-related matrix-associated actin-dependent regulator of chromatin subfamily A member 5	SMARCA5	0.997433	2.27258e-05	67.234	QNLLS(0.997)VGDY(0.003)R	2	0.55668	1	0.873	0.738	0.628	1.171	1.479	0.996	1.34	2	1.586	1.628	0.03158
O60264	755	S	SWI/SNF-related matrix-associated actin-dependent regulator of chromatin subfamily A member 5	SMARCA5	1	0.00410672	42.976	EALRVS(1)EPK	3	2.8862	1	0.814	0.801	0.854	1.208	1.111	1.119	1.484	1.386	1.312	1.392	0.00055803
O60271	732	S	C-Jun-amino-terminal kinase-interacting protein 4	SPAG9	0.544278	7.96701e-06	44.391	S(0.003)AS(0.038)QS(0.544)S(0.415)LDKLDQELK	3	-0.0075403	1	0.942	0.788	0.727	1.069	1.116	1.275	1.136	1.416	1.754	1.408	0.020677
O60293	502	S	Zinc finger C3H1 domain-containing protein	ZFC3H1	0.446573	0.00498707	40.475	S(0.447)KS(0.447)S(0.107)DPDLRR	3	0.059238	0
O60293	500	S	Zinc finger C3H1 domain-containing protein	ZFC3H1	0.446573	0.00498707	40.475	S(0.447)KS(0.447)S(0.107)DPDLRR	3	0.059238	0
O60296	738	T	Trafficking kinesin-binding protein 2	TRAK2	0.547947	4.78948e-09	61.11	DSTTTFS(0.003)S(0.094)T(0.548)MS(0.355)LAK	3	-0.57133	1	0.939	0.975	0.942	1.105	0.934	1.087	1.176	0.957	1.154	1.095	0.185243
O60296	498	S	Trafficking kinesin-binding protein 2	TRAK2	0.98036	0.00219543	74.841	QNY(0.02)LS(0.98)EK	2	-0.087636	2	0.938	1.058	1.008	1.029	0.85	1.125	1.098	0.802	1.118	1	0.9541
O60307	747	S	Microtubule-associated serine/threonine-protein kinase 3	MAST3	1	0.00738835	57.108	RLS(1)ADIR	3	-0.13701	2	0.902	0.918	1.004	1.145	0.991	1.015	1.269	1.078	1.012	1.116	0.122665
O60307	793	S	Microtubule-associated serine/threonine-protein kinase 3	MAST3	0.826901	9.92988e-19	70.094	FAFS(0.173)S(0.827)EDEGVGPGPAGPK	3	0.62542	1	1.039	1.196	1.169	0.978	0.8	0.905	0.941	0.669	0.774	0.788	0.030404
O60307	134	S	Microtubule-associated serine/threonine-protein kinase 3	MAST3	0.944413	1.20757e-05	53.395	S(0.944)S(0.056)ENVLDEEGGR	2	-1.331	3	0.97	1.038	1.081	0.97	0.95	1.022	0.999	0.915	0.946	0.952	0.2769
O60307	1201	S	Microtubule-associated serine/threonine-protein kinase 3	MAST3	0.666712	3.36813e-10	62.861	S(0.667)PS(0.334)PLPGHPPAPARS(0.999)PR	3	-0.54219	2	0.956	0.997	0.949	0.988	1.107	1.005	1.034	1.108	1.059	1.068	0.167636
O60307	754	S	Microtubule-associated serine/threonine-protein kinase 3	MAST3	0.704762	4.47164e-14	49.266	LRS(0.705)WT(0.07)S(0.07)S(0.07)GS(0.07)S(0.016)CQS(0.001)SSSQPER	3	-0.18193	1	1.389	0.959	0.948	0.861	0.928	1.014	0.62	0.966	1.071	0.85	0.33174
O60307	927	S	Microtubule-associated serine/threonine-protein kinase 3	MAST3	0.746754	0.0014709	52.735	S(0.012)LS(0.236)S(0.747)NPS(0.005)S(0.001)R	2	0.35368	1	0.902	0.938	0.966	1.099	1.04	1.03	1.218	1.108	1.068	1.129	0.0126985
O60307	1215	S	Microtubule-associated serine/threonine-protein kinase 3	MAST3	0.99928	5.39208e-07	42.123	S(0.667)PS(0.334)PLPGHPPAPARS(0.999)PR	3	-0.54219	2	0.945	0.977	0.983	0.982	1.097	1.017	1.038	1.121	1.036	1.066	0.146577
O60315	353	S	Zinc finger E-box-binding homeobox 2	ZEB2	0.287964	2.06333e-10	41.798	T(0.088)GS(0.288)S(0.288)PNS(0.246)VS(0.061)S(0.02)S(0.007)PT(0.001)NSAITQLR	3	-3.2718	0
O60315	352	S	Zinc finger E-box-binding homeobox 2	ZEB2	0.287964	2.06333e-10	41.798	T(0.088)GS(0.288)S(0.288)PNS(0.246)VS(0.061)S(0.02)S(0.007)PT(0.001)NSAITQLR	3	-3.2718	0
O60343	666	S	TBC1 domain family member 4	TBC1D4	1	0.000368489	50.354	AQGVRS(1)PLLR	3	-0.15442	1	1.127	0.83	0.771	0.928	1.237	1.094	0.823	1.49	1.42	1.195	0.26558
O60343	341	S	TBC1 domain family member 4	TBC1D4	0.959402	1.46013e-13	65.949	HAS(0.959)APS(0.041)HVQPSDSEK	4	0.29357	3	1.086	0.929	0.912	0.976	1.074	1.036	0.899	1.155	1.137	1.054	0.42338
O60381	134	S	HMG box-containing protein 1	HBP1	0.499999	1.46544e-08	81.904	S(0.5)S(0.5)PVHIIATSK	2	0.37667	4	1.117	1.267	1.119	0.888	0.859	0.866	0.794	0.677	0.775	0.746	0.0024444
O60381	429	T	HMG box-containing protein 1	HBP1	0.436516	4.13501e-06	48.532	NHS(0.001)S(0.001)GT(0.001)VS(0.123)AT(0.437)S(0.437)PNK	3	0.039059	0
O60381	380	S	HMG box-containing protein 1	HBP1	0.748868	2.13576e-06	40.952	RAS(0.749)LS(0.251)CGGPGGQDFAR	3	-1.1206	1	0.842	0.724	0.771	1.178	1.176	1.197	1.399	1.621	1.553	1.519	0.0108586
O60381	135	S	HMG box-containing protein 1	HBP1	0.499999	1.46544e-08	81.904	S(0.5)S(0.5)PVHIIATSK	2	0.37667	4	1.117	1.267	1.119	0.888	0.859	0.866	0.794	0.677	0.775	0.746	0.0024444
O60381	430	S	HMG box-containing protein 1	HBP1	0.742469	2.60697e-09	60.949	NHSSGTVS(0.024)AT(0.233)S(0.742)PNK	3	-0.53155	1
O60499	134	S	Syntaxin-10	STX10	0.499973	5.23068e-11	55.536	S(0.5)PS(0.5)DLLDASAVSATSR	3	2.1857	1	0.707	0.86	0.854	1.104	1.23	1.143	1.562	1.429	1.34	1.436	0.0070036
O60499	132	S	Syntaxin-10	STX10	0.499973	5.23068e-11	55.536	S(0.5)PS(0.5)DLLDASAVSATSR	3	2.1857	1	0.707	0.86	0.854	1.104	1.23	1.143	1.562	1.429	1.34	1.436	0.0070036
O60506	249	S	Heterogeneous nuclear ribonucleoprotein Q	SYNCRIP	1	0.000818581	77.662	LFVGS(1)IPK	2	0.52652	1	0.738	0.763	0.657	1.244	1.202	1.244	1.684	1.573	1.894	1.71	0.0003225
O60551	42	Y	Glycylpeptide N-tetradecanoyltransferase 2	NMT2	0.738563	1.17334e-05	78.903	GS(0.261)PGGY(0.739)LGAK	2	0.55279	1	1.009	1.053	1.08	1.116	0.921	0.86	1.106	0.874	0.798	0.922	0.34058
O60551	38	S	Glycylpeptide N-tetradecanoyltransferase 2	NMT2	0.960644	0.000331192	48.568	GS(0.961)PGGY(0.039)LGAK	3	1.0917	1	0.944	0.997	1.132	1.12	0.951	0.88	1.186	0.953	0.777	0.96	0.65694
O60566	670	S	Mitotic checkpoint serine/threonine-protein kinase BUB1 beta	BUB1B	0.995427	0.000276902	51.726	KLS(0.995)PIIEDS(0.005)R	2	0.3052	2	1.151	1.095	1.022	0.864	0.966	0.98	0.751	0.881	0.961	0.86	0.045255
O60566	543	S	Mitotic checkpoint serine/threonine-protein kinase BUB1 beta	BUB1B	1	0.00210668	41.242	NKS(1)PPADPPR	3	-0.22113	1	1.136	0.979	1.158	1.006	0.934	0.861	0.886	0.954	0.744	0.856	0.089756
O60583	479	T	Cyclin-T2	CCNT2	0.497291	5.24482e-15	65.949	QGQSQAASS(0.002)S(0.001)S(0.002)VT(0.497)S(0.497)PIK	3	-0.55843	0
O60583	549	S	Cyclin-T2	CCNT2	0.80228	0.00192399	57.532	HS(0.198)S(0.802)PHISR	3	0.52194	1	0.987	0.995	0.911	1.018	0.851	1.229	1.032	0.853	1.349	1.071	0.62522
O60583	480	S	Cyclin-T2	CCNT2	0.615077	1.013e-46	117.84	QGQSQAASSSSVT(0.385)S(0.615)PIK	3	0.37678	1	1.087	0.99	1.062	1.03	0.939	0.94	0.948	0.948	0.886	0.927	0.140581
O60716	864	S	Catenin delta-1	CTNND1	0.952444	1.11004e-53	122.34	S(0.001)QS(0.007)S(0.039)HS(0.952)Y(0.001)DDSTLPLIDR	3	-0.5774	1	0.851	1.008	1.065	0.987	1.062	1.022	1.159	1.052	0.959	1.05	0.49476
O60716	349	S	Catenin delta-1	CTNND1	0.999853	7.62174e-09	90.697	GSLAS(1)LDSLR	2	-0.8965	1	1.246	1.358	1.168	0.768	0.865	0.774	0.617	0.636	0.662	0.638	0.00151859
O60716	352	S	Catenin delta-1	CTNND1	0.532031	8.74365e-06	76.332	GS(0.004)LAS(0.464)LDS(0.532)LR	2	0.218	1	1.079	1.359	1.142	0.891	0.794	0.86	0.826	0.584	0.753	0.711	0.0120199
O60749	119	S	Sorting nexin-2	SNX2	0.992124	1.50446e-06	83.53	S(0.008)MS(0.992)APVIFDR	2	-0.62315	2	0.575	0.885	0.681	1.141	1.335	1.223	1.984	1.508	1.797	1.728	0.0136758
O60749	117	S	Sorting nexin-2	SNX2	0.542787	0.00156432	40.475	S(0.543)MS(0.457)APVIFDR	3	-0.19718	1	0.813	0.862	0.991	1	1.22	1.066	1.23	1.414	1.078	1.233	0.065336
O60784	464	S	Target of Myb protein 1	TOM1	0.689669	8.74823e-25	63.125	LPNLS(0.084)S(0.227)PS(0.69)AEGPPGPPSGPAPR	3	-0.32167	1	1.322	1.068	1.002	0.926	1.004	0.793	0.7	0.94	0.792	0.803	0.116277
O60825	466	S	6-phosphofructo-2-kinase/fructose-2,6-bisphosphatase 2	PFKFB2	0.995742	2.28159e-07	54.418	RNS(0.996)FT(0.004)PLSSSNTIR	3	-0.52926	3	0.827	0.82	0.909	1.115	1.178	1.08	1.348	1.434	1.189	1.32	0.0026214
O60825	468	T	6-phosphofructo-2-kinase/fructose-2,6-bisphosphatase 2	PFKFB2	0.658576	2.73365e-11	63.682	NS(0.316)FT(0.659)PLS(0.003)S(0.003)S(0.017)NT(0.004)IR	2	0.42755	1	0.691	0.973	0.695	1.247	1.056	1.214	1.805	1.084	1.749	1.491	0.029985
O60825	483	S	6-phosphofructo-2-kinase/fructose-2,6-bisphosphatase 2	PFKFB2	0.690941	0.00230184	72.365	NY(0.307)S(0.691)VGS(0.002)R	2	1.2114	1	0.925	0.874	0.854	1.051	1.167	1.084	1.136	1.334	1.271	1.245	0.0050233
O60832	494	S	H/ACA ribonucleoprotein complex subunit 4	DKC1	0.652209	1.34243e-18	63.225	AGLESGAEPGDGDS(0.652)DT(0.174)T(0.174)KK	4	0.81625	1
O60832	513	S	H/ACA ribonucleoprotein complex subunit 4	DKC1	1	0.00224599	73.665	EVELVS(1)E	2	-0.7959	6	0.862	0.997	0.968	1.104	1.033	1.012	1.28	1.035	1.047	1.114	0.101881
O60841	164	S	Eukaryotic translation initiation factor 5B	EIF5B	0.999972	1.88982e-08	62.287	WDGS(1)EEDEDNSK	3	-0.021798	1	1.076	1.04	1.106	0.846	0.984	1.014	0.786	0.945	0.918	0.883	0.095899
O60861	117	S	Growth arrest-specific protein 7	GAS7	0.967487	6.14753e-06	44.1	PS(0.001)S(0.003)S(0.007)PGIPAS(0.967)PGS(0.021)HR	3	1.0287	1	1.075	1.031	1.163	1.006	0.891	0.903	0.935	0.863	0.778	0.857	0.041076
O60885	1126	S	Bromodomain-containing protein 4	BRD4	0.973822	5.20016e-24	103.13	SEPFS(0.974)PS(0.026)LRPEPPK	3	0.28521	2	0.98	1.143	1.099	1.026	0.914	0.892	1.046	0.799	0.812	0.879	0.111185
O60885	1117	S	Bromodomain-containing protein 4	BRD4	1	0.00166773	71.692	IHS(1)PIIR	3	0.43371	5	0.998	1.02	1.027	0.986	1.073	0.924	0.988	1.05	0.901	0.98	0.63884
O60885	601	S	Bromodomain-containing protein 4	BRD4	0.995848	3.62162e-13	68.41	SKPPPT(0.003)Y(0.001)ES(0.996)EEEDK	3	0.083372	1	0.957	1.018	1.235	1.076	0.818	0.939	1.124	0.802	0.762	0.883	0.31974
O60934	432	S	Nibrin	NBN	0.890588	2.7855e-05	63.181	IPNY(0.095)QLS(0.891)PT(0.015)K	2	0.20045	1	0.602	0.78	0.81	1.239	1.162	1.248	2.059	1.486	1.542	1.665	0.0057222
O75061	572	T	Putative tyrosine-protein phosphatase auxilin	DNAJC6	0.441761	6.17812e-14	89.624	SATS(0.001)T(0.003)S(0.113)AS(0.442)PT(0.442)LR	2	-0.65745	0
O75061	566	S	Putative tyrosine-protein phosphatase auxilin	DNAJC6	0.659215	0.000516017	43.548	S(0.016)AT(0.191)S(0.659)T(0.069)S(0.058)AS(0.006)PTLR	2	0.81053	1	1.044	1.468	1.151	0.879	0.804	0.792	0.842	0.547	0.689	0.676	0.02286
O75061	570	S	Putative tyrosine-protein phosphatase auxilin	DNAJC6	0.920527	6.17812e-14	89.624	SATS(0.001)T(0.003)S(0.032)AS(0.921)PT(0.044)LR	2	0.12465	5	1.176	1.159	1.142	0.9	0.859	0.879	0.765	0.74	0.771	0.759	6.2227e-05
O75069	464	S	Transmembrane and coiled-coil domains protein 2	TMCC2	0.959117	1.59737e-58	140.22	ALS(0.031)GS(0.959)AT(0.01)LVSSPK	2	-0.36628	24	0.96	1.051	0.992	0.996	1.036	0.981	1.037	0.985	0.99	1.003	0.90944
O75069	466	T	Transmembrane and coiled-coil domains protein 2	TMCC2	0.808203	2.73365e-11	63.682	ALS(0.001)GS(0.11)AT(0.808)LVS(0.074)S(0.007)PK	2	-0.18219	1	1.056	1.124	1.099	0.916	0.994	0.886	0.868	0.884	0.807	0.853	0.0144353
O75069	598	S	Transmembrane and coiled-coil domains protein 2	TMCC2	0.999868	0.00237492	66.56	VAYQS(1)YER	2	1.0939	1	1.028	0.993	1.037	0.937	1.06	0.978	0.911	1.067	0.944	0.973	0.49806
O75069	194	S	Transmembrane and coiled-coil domains protein 2	TMCC2	1	0.00402631	57.59	GS(1)PHLLR	3	-0.54578	1	1.004	1.288	1.066	0.949	1.002	0.777	0.946	0.777	0.729	0.812	0.125957
O75069	470	S	Transmembrane and coiled-coil domains protein 2	TMCC2	0.885971	2.0461e-19	92.939	ALS(0.029)GS(0.947)AT(0.024)LVS(0.114)S(0.886)PK	3	0.28269	9	0.821	0.778	0.946	1.194	1.188	0.999	1.454	1.524	1.057	1.328	0.026381
O75069	462	S	Transmembrane and coiled-coil domains protein 2	TMCC2	0.486955	1.20714e-08	59.709	ALS(0.487)GS(0.484)AT(0.029)LVSSPK	3	0.55126	0
O75069	438	S	Transmembrane and coiled-coil domains protein 2	TMCC2	1	1.15406e-10	91.812	FGS(1)ADNIAHLK	3	0.05044	8	0.991	1.001	1.228	1.049	0.957	0.83	1.059	0.954	0.677	0.881	0.26426
O75069	430	S	Transmembrane and coiled-coil domains protein 2	TMCC2	1	0.00780887	57.859	EFAS(1)LIR	2	-0.47398	2	0.646	0.544	0.695	1.537	1.329	1.041	2.382	2.437	1.5	2.073	0.0058973
O75069	469	S	Transmembrane and coiled-coil domains protein 2	TMCC2	0.472153	8.23662e-05	43.502	ALS(0.001)GS(0.004)AT(0.051)LVS(0.472)S(0.472)PK	4	-0.4206	0
O75113	288	S	NEDD4-binding protein 1	N4BP1	0.969531	0.00296746	62.799	RFS(0.97)DS(0.03)EER	2	0.05518	2	1.041	1.07	1.123	0.907	0.967	0.956	0.871	0.903	0.852	0.875	0.0108751
O75113	242	T	NEDD4-binding protein 1	N4BP1	0.993309	0.000127807	71.176	AGT(0.993)PVS(0.007)ELTK	2	0.41021	1	1.201	1.078	1.243	0.801	0.899	0.906	0.667	0.834	0.73	0.74	0.0067841
O75122	327	S	CLIP-associating protein 2	CLASP2	0.81656	4.39477e-20	74.776	S(0.001)S(0.002)S(0.01)S(0.169)S(0.817)QES(0.002)LNRPFSSK	3	0.22386	2	1.225	1.196	1.148	0.835	0.935	0.8	0.681	0.782	0.697	0.72	0.0027753
O75122	1013	S	CLIP-associating protein 2	CLASP2	0.658349	1.6012e-06	50.04	ASLLHS(0.002)MPT(0.021)HS(0.319)S(0.658)PR	3	0.04774	1	1	0.99	1.146	1.038	1.02	0.849	1.038	1.03	0.741	0.927	0.38554
O75122	370	S	CLIP-associating protein 2	CLASP2	0.946187	1.4686e-16	73.928	S(0.054)RS(0.946)DIDVNAAAGAK	2	0.004513	2	1.141	0.948	0.972	0.981	1.1	0.901	0.86	1.16	0.928	0.974	0.7662
O75122	1010	T	CLIP-associating protein 2	CLASP2	0.623994	5.38524e-06	46.89	ASLLHS(0.012)MPT(0.624)HS(0.182)S(0.182)PR	3	-0.24056	1	1.231	1.275	0.786	0.865	0.906	1.024	0.703	0.709	1.304	0.849	0.43058
O75122	368	S	CLIP-associating protein 2	CLASP2	0.576618	8.8172e-07	52.172	S(0.577)RS(0.423)DIDVNAAAGAK	3	-0.30935	2	0.98	1.036	1.024	0.995	1.111	0.882	1.015	1.071	0.863	0.983	0.77122
O75122	459	S	CLIP-associating protein 2	CLASP2	0.998206	8.49549e-05	58.32	MVSQS(0.002)QPGS(0.998)R	2	-0.15769	1	1.023	1.171	1.064	0.907	0.956	0.946	0.887	0.816	0.889	0.862	0.027304
O75122	1012	S	CLIP-associating protein 2	CLASP2	0.326318	6.86319e-05	41.542	ASLLHS(0.021)MPT(0.326)HS(0.326)S(0.326)PR	3	-0.77966	0
O75152	495	S	Zinc finger CCCH domain-containing protein 11A	ZC3H11A	0.645281	5.15666e-57	101.45	VQQSSES(0.001)S(0.005)T(0.062)S(0.272)S(0.645)PS(0.014)QHEATPGAR	3	0.20205	1	1.002	1.126	1.024	0.848	1.006	1.043	0.847	0.893	1.02	0.919	0.30006
O75152	321	T	Zinc finger CCCH domain-containing protein 11A	ZC3H11A	0.996492	3.97386e-14	70.783	KVEAPET(0.004)NIDKT(0.996)PK	4	-0.42052	1	1.021	0.991	0.975	0.999	1.051	0.982	0.979	1.059	1.009	1.015	0.57966
O75152	494	S	Zinc finger CCCH domain-containing protein 11A	ZC3H11A	0.425251	4.33098e-47	89.663	VQQSSES(0.002)S(0.006)T(0.111)S(0.425)S(0.425)PS(0.03)QHEATPGAR	3	0.33419	0
O75152	132	S	Zinc finger CCCH domain-containing protein 11A	ZC3H11A	0.997966	4.44974e-12	75.316	LSVQS(0.002)NPS(0.998)PQLR	2	0.42453	2	0.903	1.06	0.874	1.074	1.086	0.986	1.189	1.024	1.129	1.109	0.188425
O75157	205	S	TSC22 domain family protein 2	TSC22D2	0.700548	2.77425e-15	67.579	SGDCIRHS(0.701)S(0.225)T(0.074)FDQT(0.001)AER	3	1.2356	1	1.229	1.147	1.427	0.863	0.728	0.78	0.702	0.633	0.547	0.623	0.0044024
O75179	1709	S	Ankyrin repeat domain-containing protein 17	ANKRD17	0.999757	0.00326981	68.016	LTVAS(1)PK	2	0.42174	2	0.943	1.013	0.906	1.017	1.065	1.047	1.079	1.051	1.156	1.093	0.063264
O75367	129	T	Core histone macro-H2A.1	H2AFY	1	0.000174138	47.302	LEAIIT(1)PPPAK	3	1.2911	1	0.897	0.77	0.947	1.198	1.008	1.115	1.335	1.307	1.178	1.27	0.039117
O75376	992	S	Nuclear receptor corepressor 1	NCOR1	0.895181	0.000797821	46.88	S(0.008)S(0.008)T(0.039)S(0.895)PCGT(0.038)S(0.011)K	2	1.0186	1	0.879	0.825	0.914	1.187	1.091	1.043	1.351	1.32	1.14	1.269	0.0079397
O75376	2101	Y	Nuclear receptor corepressor 1	NCOR1	0.898834	2.68149e-27	111.03	Y(0.899)S(0.072)PES(0.03)QAQSVHHQR	3	-0.28586	2	0.911	0.951	0.983	1.107	1.111	0.923	1.214	1.166	0.939	1.104	0.2148
O75376	2315	S	Nuclear receptor corepressor 1	NCOR1	0.999197	4.40078e-15	63.302	REEGDPS(0.999)PHS(0.001)GGVCKPK	4	-0.65273	1	0.967	0.992	0.955	1.002	1.019	1.066	1.037	1.027	1.118	1.059	0.056425
O75376	1472	S	Nuclear receptor corepressor 1	NCOR1	0.999412	6.60634e-09	60.334	AQLS(0.999)PGIY(0.001)DDTSAR	3	0.75872	2	0.934	0.998	1.043	1.012	1.055	0.967	1.083	1.054	0.927	1.02	0.64888
O75376	991	T	Nuclear receptor corepressor 1	NCOR1	0.553268	0.00270719	41.48	S(0.149)S(0.149)T(0.553)S(0.149)PCGTSK	3	0.9941	1	0.915	1.184	1.039	0.809	1.05	1.046	0.884	0.886	1.007	0.926	0.52702
O75376	2102	S	Nuclear receptor corepressor 1	NCOR1	0.52901	6.03076e-50	108.08	T(0.215)S(0.215)NRYS(0.529)PES(0.041)QAQSVHHQR	4	0.26102	1	0.914	1.22	0.922	0.97	0.738	1.249	1.062	0.604	1.356	0.968	0.80776
O75385	479	S	Serine/threonine-protein kinase ULK1	ULK1	0.814942	1.9808e-09	48.053	AS(0.185)PS(0.815)PPAHAEHGGVLAR	3	0.37136	1	1.095	0.925	1.183	0.953	0.934	0.97	0.871	1.009	0.82	0.892	0.27532
O75385	450	S	Serine/threonine-protein kinase ULK1	ULK1	0.951693	2.85093e-17	97.797	NLQS(0.952)PT(0.048)QFQTPR	3	-0.93775	2	1.138	1.121	1.035	0.973	0.893	0.92	0.855	0.796	0.89	0.846	0.0124425
O75385	452	T	Serine/threonine-protein kinase ULK1	ULK1	0.499997	2.85093e-17	97.797	NLQS(0.5)PT(0.5)QFQTPR	2	-0.17041	1	1.148	1.111	1.039	0.965	0.898	0.919	0.841	0.807	0.884	0.844	0.0094011
O75385	544	S	Serine/threonine-protein kinase ULK1	ULK1	0.995523	5.19641e-05	50.897	PGS(0.001)S(0.004)APEHS(0.996)PR	3	0.62313	1	1.073	1.24	1.173	0.801	0.887	0.938	0.747	0.715	0.801	0.753	0.010537
O75385	623	S	Serine/threonine-protein kinase ULK1	ULK1	0.975644	1.56298e-05	52.372	NPLPPILGS(0.976)PT(0.024)K	2	0.23196	2	1.119	1.167	1.148	0.81	1.005	0.86	0.723	0.86	0.749	0.779	0.0178611
O75385	469	S	Serine/threonine-protein kinase ULK1	ULK1	0.435846	0.00188569	40.224	S(0.376)GS(0.072)T(0.116)S(0.436)PLGFAR	2	-0.15865	0
O75387	267	S	Large neutral amino acids transporter small subunit 3	SLC43A1	0.999637	5.49436e-18	63.869	APS(1)LEDGSDAFMSPQDVR	3	-0.11281	1	1.135	0.819	1.264	0.851	0.936	1.06	0.75	1.143	0.838	0.885	0.49014
O75396	137	S	Vesicle-trafficking protein SEC22b	SEC22B	0.896022	1.6673e-05	44.391	NLGS(0.896)INT(0.104)ELQDVQR	3	-0.56079	1	0.314	0.678	1.355	1.299	1.165	1.037	4.13	1.718	0.766	1.492	0.31726
O75396	174	S	Vesicle-trafficking protein SEC22b	SEC22B	0.728182	0.000398656	67.385	ANNLS(0.728)S(0.271)LS(0.001)K	2	0.29204	1	0.844	0.908	0.86	1.141	1.063	1.121	1.351	1.169	1.304	1.273	0.0013835
O75398	211	S	Deformed epidermal autoregulatory factor 1 homolog	DEAF1	0.899024	0.00615107	51.998	NIS(0.899)GT(0.084)LY(0.017)K	2	-0.17885	1	1.647	1.355	1.488	0.569	0.659	0.614	0.346	0.486	0.413	0.41	0.00022366
O75400	888	S	Pre-mRNA-processing factor 40 homolog A	PRPF40A	0.999528	1.35391e-28	110.74	HKSDSPES(1)DAEREK	4	0.64811	1	0.82	0.731	0.621	1.202	1.111	1.366	1.465	1.521	2.201	1.694	0.0062386
O75420	865	S	GRB10-interacting GYF protein 1	GIGYF1	0.507944	2.80064e-09	56.514	S(0.219)S(0.257)PS(0.508)LS(0.001)DS(0.002)Y(0.013)SHLSGR	3	-0.76727	1	1.009	1.006	0.987	1.048	1.017	0.952	1.039	1.009	0.967	1.005	0.8918
O75420	862	S	GRB10-interacting GYF protein 1	GIGYF1	0.742425	1.13286e-19	76.761	S(0.742)S(0.196)PS(0.055)LS(0.004)DS(0.001)Y(0.002)SHLSGR	3	-0.68029	2	1.046	0.943	1.034	1.036	0.981	0.983	0.99	1.039	0.953	0.992	0.86252
O75420	24	S	GRB10-interacting GYF protein 1	GIGYF1	0.941159	1.63292e-18	63.46	ALSGGGS(0.045)VAS(0.941)PPPS(0.013)PAMPK	3	-0.76965	1	1	1.107	0.932	0.961	0.949	1.074	0.96	0.856	1.154	0.982	0.79872
O75427	513	S	Leucine-rich repeat and calponin homology domain-containing protein 4	LRCH4	0.93782	3.61534e-55	115.36	S(0.011)S(0.041)S(0.938)QS(0.009)GS(0.002)GPSSPDSVLRPR	3	-0.19077	1	1	0.849	0.77	1.167	1.183	0.983	1.167	1.392	1.278	1.273	0.065643
O75449	109	S	Katanin p60 ATPase-containing subunit A1	KATNA1	1	0.0095315	49.444	RPS(1)PGPR	3	0.44632	1	0.887	1.045	1.064	0.864	1.095	1.059	0.974	1.046	0.996	1.007	0.95812
O75449	170	S	Katanin p60 ATPase-containing subunit A1	KATNA1	0.818756	3.82525e-06	47.082	NKS(0.819)PAAVT(0.18)EPET(0.002)NK	3	1.1162	1	0.997	1.132	1.295	0.76	0.893	1.016	0.763	0.789	0.785	0.779	0.090878
O75475	141	T	PC4 and SFRS1-interacting protein	PSIP1	0.804855	0.0358615	53.756	AVDIT(0.195)T(0.805)PK	2	-1.3853	1	0.752	0.679	0.784	1.328	1.137	1.176	1.768	1.673	1.501	1.644	0.00145713
O75494	131	S	Serine/arginine-rich splicing factor 10	SRSF10	0.934367	0.000328358	74.392	S(0.934)RS(0.989)FDY(0.013)NY(0.063)R	3	0.38734	2	0.939	0.952	0.917	1.003	1.144	1.029	1.068	1.2	1.122	1.131	0.043456
O75494	136	Y	Serine/arginine-rich splicing factor 10	SRSF10	0.498622	2.90384e-05	95.502	S(0.003)FDY(0.499)NY(0.499)R	2	0.0084837	0
O75494	106	S	Serine/arginine-rich splicing factor 10	SRSF10	0.900528	0.00263054	70.363	NVYS(0.901)S(0.098)S(0.002)R	2	-0.0088035	1	0.936	0.96	0.896	1.008	0.994	1.18	1.079	1.035	1.319	1.14	0.094024
O75494	138	Y	Serine/arginine-rich splicing factor 10	SRSF10	0.498622	2.90384e-05	95.502	S(0.003)FDY(0.499)NY(0.499)R	2	0.0084837	0
O75494	133	S	Serine/arginine-rich splicing factor 10	SRSF10	0.989209	0.000328358	74.392	S(0.934)RS(0.989)FDY(0.013)NY(0.063)R	3	0.38734	3	0.903	0.982	0.885	1.08	1.041	1.079	1.196	1.06	1.22	1.155	0.0130411
O75533	261	T	Splicing factor 3B subunit 1	SF3B1	0.94288	7.53707e-09	45.737	IWDPT(0.004)PS(0.047)HT(0.943)PAGAAT(0.006)PGR	3	-1.0179	1	1.011	0.963	0.896	1.006	1.101	1.022	0.994	1.142	1.142	1.09	0.124421
O75533	278	T	Splicing factor 3B subunit 1	SF3B1	0.985809	8.45576e-24	78.848	GDT(0.001)PGHAT(0.986)PGHGGAT(0.005)S(0.004)S(0.004)AR	3	-0.16644	2	0.969	0.682	0.863	1.305	1.123	0.984	1.347	1.646	1.14	1.357	0.078604
O75533	273	T	Splicing factor 3B subunit 1	SF3B1	0.998035	2.2586e-18	65.833	GDT(0.998)PGHAT(0.002)PGHGGATSSAR	3	0.22639	3	0.997	0.786	1.019	1.165	1.013	0.997	1.169	1.288	0.98	1.133	0.25264
O75533	303	T	Splicing factor 3B subunit 1	SF3B1	0.99851	1.59741e-08	56.121	DT(0.999)PGHGS(0.001)GWAETPR	3	-1.427	1	0.994	0.823	1.056	1.028	1.156	0.942	1.035	1.404	0.893	1.088	0.41762
O75533	299	T	Splicing factor 3B subunit 1	SF3B1	0.496759	4.16209e-07	42.123	T(0.497)ERDT(0.497)PGHGS(0.006)GWAETPR	4	-0.16218	0
O75533	285	T	Splicing factor 3B subunit 1	SF3B1	0.41784	4.04908e-23	71.428	GDTPGHAT(0.004)PGHGGAT(0.418)S(0.324)S(0.253)AR	3	0.042517	0
O75533	313	T	Splicing factor 3B subunit 1	SF3B1	0.997343	1.09558e-06	53.21	DTPGHGS(0.003)GWAET(0.997)PR	3	0.4119	1	1.02	1.268	1.036	0.996	0.84	0.913	0.977	0.661	0.882	0.827	0.093924
O75592	2833	S	E3 ubiquitin-protein ligase MYCBP2	MYCBP2	0.392197	2.5079e-06	49.773	S(0.392)KS(0.392)DS(0.185)Y(0.003)T(0.027)LDPDTLR	3	-0.041482	0
O75592	2831	S	E3 ubiquitin-protein ligase MYCBP2	MYCBP2	0.392197	2.5079e-06	49.773	S(0.392)KS(0.392)DS(0.185)Y(0.003)T(0.027)LDPDTLR	3	-0.041482	0
O75643	225	S	U5 small nuclear ribonucleoprotein 200 kDa helicase	SNRNP200	1	1.29365e-37	103.88	EEAS(1)DDDMEGDEAVVR	2	-0.30475	5	0.998	0.99	1.058	0.977	1.043	0.963	0.98	1.052	0.911	0.979	0.54942
O75665	789	S	Oral-facial-digital syndrome 1 protein	OFD1	0.498512	1.43954e-05	40.278	HS(0.001)LS(0.002)IPPVS(0.499)S(0.499)PPEQK	3	-0.44751	0
O75665	788	S	Oral-facial-digital syndrome 1 protein	OFD1	0.498512	1.43954e-05	40.278	HS(0.001)LS(0.002)IPPVS(0.499)S(0.499)PPEQK	3	-0.44751	0
O75676	342	Y	Ribosomal protein S6 kinase alpha-4	RPS6KA4	0.464156	2.86412e-08	50.957	LEPVY(0.464)S(0.247)PPGS(0.289)PPPGDPR	3	0.29926	0
O75694	994	S	Nuclear pore complex protein Nup155	NUP155	0.632937	2.4592e-06	80.69	AAPQS(0.367)PS(0.633)VPK	2	0.55681	1	1.005	0.971	0.911	1.162	0.969	0.975	1.156	0.997	1.071	1.076	0.34748
O75694	992	S	Nuclear pore complex protein Nup155	NUP155	0.955995	1.51579e-05	72.705	AAPQS(0.956)PS(0.044)VPK	3	0.20702	5	0.963	1.039	0.995	0.977	1.018	1.023	1.015	0.979	1.029	1.007	0.79704
O75717	984	S	WD repeat and HMG-box DNA-binding protein 1	WDHD1	0.995829	0.0194316	43.77	RNS(0.996)QT(0.004)NK	2	0.80276	1	0.727	0.771	0.784	1.235	1.234	1.119	1.697	1.596	1.428	1.572	0.00034393
O75791	262	T	GRB2-related adapter protein 2	GRAP2	1	0.00137558	46.156	RHT(1)DPVQLQAAGR	3	-0.611	1	1.098	0.592	0.665	1.178	1.353	1.032	1.073	2.285	1.554	1.513	0.09552
O75792	18	S	Ribonuclease H2 subunit A	RNASEH2A	0.978692	9.64965e-06	75.819	LS(0.021)S(0.979)PVPAVCR	2	0.1035	1	0.678	0.944	0.841	1.085	1.204	1.149	1.599	1.274	1.367	1.396	0.02814
O75807	145	S	Protein phosphatase 1 regulatory subunit 15A	PPP1R15A	0.605591	0.000109971	56.205	APLS(0.394)PS(0.606)LLIR	2	0.29907	1	1.227	1.193	1.272	0.75	0.895	0.823	0.612	0.75	0.647	0.668	0.00172402
O75821	42	S	Eukaryotic translation initiation factor 3 subunit G	EIF3G	0.773803	9.83016e-12	45.363	GIPLAT(0.018)GDT(0.208)S(0.774)PEPELLPGAPLPPPK	3	0.12171	1	0.528	1.619	1.709	0.85	0.76	0.669	1.611	0.47	0.392	0.591	0.35558
O75909	324	S	Cyclin-K	CCNK	0.867646	0.00119397	44.367	KPS(0.868)PQPS(0.098)S(0.034)PR	3	-0.24178	1	1.162	1.354	1.479	0.674	0.74	0.798	0.581	0.546	0.54	0.554	0.0023587
O75909	329	S	Cyclin-K	CCNK	0.818826	0.000174078	53.448	KPS(0.001)PQPS(0.18)S(0.819)PR	3	-0.48603	3	0.984	1.199	1.21	0.89	0.834	0.968	0.904	0.694	0.802	0.793	0.045996
O75909	340	S	Cyclin-K	CCNK	1	6.66138e-08	73.927	AVVVS(1)PKEENK	4	-1.5818	4	1.099	1.154	1.012	0.931	0.895	0.98	0.847	0.775	0.97	0.859	0.031537
O75925	503	S	E3 SUMO-protein ligase PIAS1	PIAS1	0.982453	1.15901e-23	100.04	GILS(0.003)LPHQAS(0.982)PVS(0.015)R	2	-0.63248	2	1.028	1.035	1.008	0.905	1.006	1.051	0.88	0.971	1.042	0.965	0.44658
O75937	35	S	DnaJ homolog subfamily C member 8	DNAJC8	0.99987	0.00362264	53.567	RDS(1)VLTSK	3	-0.35202	1	1.046	0.993	0.935	1.009	0.93	1.1	0.964	0.936	1.177	1.022	0.74504
O76021	415	T	Ribosomal L1 domain-containing protein 1	RSL1D1	0.999943	1.70703e-05	83.862	ALPASET(1)PK	3	0.30108	2	1.047	1.007	1.085	0.996	0.954	0.956	0.951	0.946	0.882	0.926	0.040341
O76080	48	S	AN1-type zinc finger protein 5	ZFAND5	0.990408	8.60834e-83	121.84	MS(0.99)PMGT(0.007)AS(0.001)GS(0.001)NSPTSDSASVQR	3	-0.59679	3	1.004	0.999	0.987	1.018	1.072	0.939	1.013	1.071	0.953	1.013	0.79516
O76094	621	S	Signal recognition particle subunit SRP72	SRP72	0.760852	0.000390008	51.727	T(0.028)VS(0.148)S(0.761)PPT(0.032)S(0.032)PR	2	-1.1102	2	1.07	1.213	1.141	0.967	0.828	0.876	0.904	0.682	0.769	0.78	0.0127217
O94776	435	S	Metastasis-associated protein MTA2	MTA2	0.884785	1.47394e-33	80.786	GHLS(0.004)RPEAQS(0.079)LS(0.885)PY(0.027)T(0.003)T(0.001)S(0.001)ANR	4	0.09449	2	1.127	0.976	0.971	0.922	1.054	0.994	0.819	1.079	1.023	0.966	0.6195
O94804	448	S	Serine/threonine-protein kinase 10	STK10	0.303585	1.81549e-11	49.66	AS(0.304)QS(0.304)RPNS(0.304)S(0.089)ALETLGGEK	4	1.8474	0
O94804	450	S	Serine/threonine-protein kinase 10	STK10	0.303585	1.81549e-11	49.66	AS(0.304)QS(0.304)RPNS(0.304)S(0.089)ALETLGGEK	4	1.8474	0
O94804	185	T	Serine/threonine-protein kinase 10	STK10	1	0.00365482	60.019	NLKT(1)LQK	4	-0.44921	2	1.162	1.208	1.188	0.779	0.824	0.969	0.67	0.682	0.816	0.723	0.0077564
O94804	417	S	Serine/threonine-protein kinase 10	STK10	0.996493	0.0168397	43.501	S(0.004)RPVS(0.996)MDAR	2	0.14982	1	0.856	0.824	0.942	1.078	1.29	0.957	1.258	1.564	1.018	1.268	0.072375
O94804	454	S	Serine/threonine-protein kinase 10	STK10	0.73445	1.81549e-11	49.66	AS(0.055)QS(0.15)RPNS(0.734)S(0.06)ALET(0.001)LGGEK	3	0.69995	1	0.85	0.748	0.756	1.087	1.177	1.275	1.278	1.57	1.688	1.503	0.0027182
O94826	91	S	Mitochondrial import receptor subunit TOM70	TOMM70	0.996958	8.75942e-79	113.15	AS(0.997)PAPGS(0.003)GHPEGPGAHLDMNSLDR	4	0.085143	11	1.037	1.041	0.977	1.018	0.985	0.972	0.982	0.945	0.997	0.974	0.34712
O94913	705	S	Pre-mRNA cleavage complex 2 protein Pcf11	PCF11	1	5.76038e-14	70.783	EEQRS(1)PFNDRFPLK	3	-0.08055	2	1.049	1.061	1.08	0.882	1.006	0.98	0.841	0.948	0.909	0.899	0.058363
O94913	513	T	Pre-mRNA cleavage complex 2 protein Pcf11	PCF11	0.534197	0.00455158	59.418	S(0.001)MS(0.318)PT(0.534)S(0.139)T(0.008)PK	2	-0.66103	1	1.19	1.239	1.167	0.833	0.841	0.868	0.7	0.678	0.744	0.707	8.3829e-05
O94915	1972	S	Protein furry homolog-like	FRYL	0.68496	0.00257468	49.28	INHS(0.081)S(0.234)S(0.685)LAR	2	0.89548	1	1.081	1.034	0.933	1.09	0.893	0.996	1.009	0.862	1.069	0.977	0.75336
O94956	320	S	Solute carrier organic anion transporter family member 2B1	SLCO2B1	0.996248	1.1666e-09	95.417	VLAVT(0.004)DS(0.996)PAR	2	1.0572	1	1.111	1.667	1.098	0.726	0.694	0.885	0.653	0.416	0.807	0.595	0.03176
O94964	1016	Y	Protein SOGA1	SOGA1	0.59934	0.00213182	55.649	VY(0.104)Y(0.599)S(0.297)PPVAR	2	0.67552	1	0.853	1.008	0.854	1.013	1.066	1.163	1.188	1.057	1.362	1.194	0.059476
O94966	244	S	Ubiquitin carboxyl-terminal hydrolase 19	USP19	1	2.21214e-07	52.52	AVPPGNDPVS(1)PAMVR	2	1.0157	3	1.117	1.008	0.931	1.02	1.016	0.945	0.913	1.007	1.016	0.975	0.71708
O95071	1549	S	E3 ubiquitin-protein ligase UBR5	UBR5	0.993633	2.03052e-05	83.182	RIS(0.994)QS(0.006)QPVR	3	-0.64214	3	0.893	0.931	0.848	1.138	1.09	1.052	1.275	1.17	1.242	1.228	0.0043568
O95072	286	S	Meiotic recombination protein REC8 homolog	REC8	1	0.00677052	41.109	LPAPPS(1)PER	2	0.31839	1	0.72	0.921	0.902	1.054	1.12	1.199	1.463	1.215	1.33	1.326	0.030117
O95155	31	S	Ubiquitin conjugation factor E4 B	UBE4B	0.714564	1.4185e-23	78.132	LAGGQTSQPT(0.001)T(0.001)PLT(0.283)S(0.715)PQR	3	0.34556	1	1.202	1.078	1.138	0.854	0.826	1.005	0.709	0.766	0.885	0.786	0.023243
O95208	180	S	Epsin-2	EPN2	0.278639	1.77547e-08	42.708	GS(0.053)S(0.087)QPNLS(0.279)T(0.279)S(0.279)HS(0.008)EQEY(0.016)GK	3	-0.29	0
O95208	172	S	Epsin-2	EPN2	0.536484	2.24446e-23	77.221	GS(0.536)S(0.454)QPNLS(0.008)T(0.001)SHSEQEYGK	3	-0.19321	1	1.204	1.045	1.279	0.846	0.842	0.909	0.703	0.806	0.712	0.736	0.0094236
O95208	173	S	Epsin-2	EPN2	0.961336	4.45994e-51	112.53	GS(0.039)S(0.961)QPNLSTSHSEQEYGK	3	-0.2724	1	1.162	1.158	1.181	0.861	0.809	0.946	0.741	0.698	0.802	0.747	0.02358
O95208	179	T	Epsin-2	EPN2	0.278639	1.77547e-08	42.708	GS(0.053)S(0.087)QPNLS(0.279)T(0.279)S(0.279)HS(0.008)EQEY(0.016)GK	3	-0.29	0
O95208	178	S	Epsin-2	EPN2	0.278639	1.77547e-08	42.708	GS(0.053)S(0.087)QPNLS(0.279)T(0.279)S(0.279)HS(0.008)EQEY(0.016)GK	3	-0.29	0
O95239	801	S	Chromosome-associated kinesin KIF4A	KIF4A	0.986633	1.86344e-05	93.096	T(0.01)FS(0.987)LT(0.004)EVR	2	-0.437	3	0.987	0.861	0.839	1.16	1.188	0.93	1.176	1.378	1.11	1.22	0.102958
O95243	318	S	Methyl-CpG-binding domain protein 4	MBD4	0.444637	2.24446e-16	78.191	S(0.445)LS(0.445)S(0.106)GS(0.004)NFCSEQK	3	-0.068166	0
O95243	316	S	Methyl-CpG-binding domain protein 4	MBD4	0.444637	2.24446e-16	78.191	S(0.445)LS(0.445)S(0.106)GS(0.004)NFCSEQK	3	-0.068166	0
O95251	88	T	Histone acetyltransferase KAT7	KAT7	0.996158	0.000247868	54.09	SQQQPT(0.004)PVT(0.996)PK	2	0.17424	1	1.003	1.003	0.944	1.071	0.933	1.053	1.068	0.928	1.117	1.036	0.515
O95365	337	S	Zinc finger and BTB domain-containing protein 7A	ZBTB7A	0.999994	4.06336e-33	115.38	AGAAAGDS(1)DEESR	2	-0.031513	9	1.122	1.358	1.496	0.747	0.721	0.755	0.666	0.53	0.505	0.559	0.0025752
O95365	525	S	Zinc finger and BTB domain-containing protein 7A	ZBTB7A	0.556379	7.67367e-25	60.527	GGAPDPSPGATAT(0.001)PGAPAQPS(0.556)S(0.443)PDAR	3	-0.044335	1	1.106	1.209	1.245	0.811	0.729	1.02	0.733	0.603	0.82	0.719	0.032442
O95391	215	S	Pre-mRNA-splicing factor SLU7	SLU7	1	1.47337e-05	84.605	LVEQANS(1)PK	2	0.10169	3	1.144	1.074	1.136	0.88	0.92	0.937	0.77	0.855	0.825	0.816	0.00174194
O95400	195	S	CD2 antigen cytoplasmic tail-binding protein 2	CD2BP2	0.908124	1.66495e-07	63.181	KGPGQPS(0.092)S(0.908)PQR	2	0.40426	3	1.012	1.024	0.957	1.002	0.964	1.055	0.99	0.941	1.104	1.009	0.79984
O95402	373	S	Mediator of RNA polymerase II transcription subunit 26	MED26	0.899442	0.000484842	63.864	AGFS(0.899)PDS(0.077)S(0.023)K	2	0.55542	1	1.027	1.348	1.482	0.825	0.766	0.723	0.804	0.568	0.488	0.6	0.0126202
O95453	559	T	Poly(A)-specific ribonuclease PARN	PARN	0.567631	1.20962e-09	71.08	NNS(0.257)FT(0.568)APS(0.146)T(0.029)VGK	2	-0.34687	1	0.61	0.659	0.549	1.431	1.317	1.211	2.344	1.996	2.206	2.178	0.00040259
O95453	619	S	Poly(A)-specific ribonuclease PARN	PARN	0.999976	2.21023e-11	98.337	ELS(1)PAGSISK	2	0.58465	4	0.905	0.873	0.829	1.097	1.088	1.147	1.212	1.246	1.385	1.278	0.00125696
O95453	557	S	Poly(A)-specific ribonuclease PARN	PARN	0.956094	2.37827e-12	74.789	NNS(0.956)FT(0.044)APSTVGK	3	-0.30608	1	0.558	0.809	0.955	1.247	1.173	1.121	2.238	1.448	1.174	1.525	0.051281
O95456	18	T	Proteasome assembly chaperone 1	PSMG1	1	1.92494e-11	66.387	AGT(1)EDEEEEEEGRR	3	-0.72892	1	1.655	1.5	1.42	0.581	0.566	0.625	0.351	0.378	0.44	0.387	6.0395e-05
O95466	1031	S	Formin-like protein 1	FMNL1	1	1.52106e-46	79.782	GEPPAPKS(1)PPK	4	1.4075	5	0.962	1.042	0.957	0.968	0.993	1.085	1.006	0.953	1.136	1.029	0.56272
O95466	184	S	Formin-like protein 1	FMNL1	0.999817	4.3461e-06	52.172	NKPLEQS(1)VEDLSK	4	-0.55175	1	1.026	0.977	1.138	0.917	0.978	1.009	0.895	1	0.887	0.925	0.2193
O95544	46	S	NAD kinase	NADK	0.982762	1.10485e-14	95.067	S(0.983)LS(0.01)AS(0.007)PALGSTK	2	-0.42074	2	0.754	0.844	0.666	1.024	1.354	1.236	1.358	1.602	1.856	1.596	0.0121222
O95544	64	S	NAD kinase	NADK	0.999894	3.82967e-13	66.826	S(1)LHGPCPVTTFGPK	3	-0.20011	2	0.796	0.822	0.746	1.033	1.223	1.274	1.299	1.487	1.709	1.493	0.0047979
O95544	48	S	NAD kinase	NADK	0.820422	1.01678e-12	80.746	S(0.151)LS(0.82)AS(0.029)PALGSTK	3	0.075731	2	0.754	0.884	0.793	1.163	1.081	1.221	1.542	1.222	1.541	1.425	0.0037777
O95613	2352	S	Pericentrin	PCNT	0.927433	3.80807e-11	42.399	LS(0.927)PGS(0.071)GGPEAQT(0.001)AGPVTPASISGR	3	0.05645	1	1.008	1.143	0.999	0.951	0.987	0.96	0.944	0.862	0.962	0.92	0.143182
O95639	200	S	Cleavage and polyadenylation specificity factor subunit 4	CPSF4	0.333333	7.28789e-55	116.39	S(0.333)S(0.333)S(0.333)LIQLTSQNSSPNQQR	3	0.021728	0
O95639	201	S	Cleavage and polyadenylation specificity factor subunit 4	CPSF4	0.333333	7.28789e-55	116.39	S(0.333)S(0.333)S(0.333)LIQLTSQNSSPNQQR	3	0.021728	0
O95639	202	S	Cleavage and polyadenylation specificity factor subunit 4	CPSF4	0.333333	7.28789e-55	116.39	S(0.333)S(0.333)S(0.333)LIQLTSQNSSPNQQR	3	0.021728	0
O95671	21	S	N-acetylserotonin O-methyltransferase-like protein	ASMTL	0.943109	0.000199322	67.548	VVLAS(0.057)AS(0.943)PR	3	-0.56933	2	0.962	1.011	0.996	0.938	1.215	0.897	0.974	1.201	0.9	1.027	0.86856
O95674	33	S	Phosphatidate cytidylyltransferase 2	CDS2	0.952663	1.43134e-14	94.717	VDGET(0.038)AS(0.953)DS(0.008)ES(0.001)R	2	0.69975	3	0.932	0.998	0.952	0.978	0.987	1.144	1.049	0.987	1.202	1.079	0.24948
O95696	128	S	Bromodomain-containing protein 1	BRD1	0.808301	4.29841e-05	51.726	IVEY(0.19)S(0.808)PPS(0.002)APR	3	1.0303	2	0.919	1.041	0.888	0.994	1.093	1.052	1.081	1.047	1.184	1.102	0.15002
O95696	127	Y	Bromodomain-containing protein 1	BRD1	0.721657	0.00216819	44.406	IVEY(0.722)S(0.226)PPS(0.052)APR	2	-0.79117	1	1.063	1.153	1.173	0.85	0.843	1.007	0.8	0.731	0.86	0.797	0.024598
O95747	427	S	Serine/threonine-protein kinase OSR1	OXSR1	0.987178	2.58759e-29	103.4	TAQALSS(0.002)GS(0.01)GS(0.987)QET(0.001)K	2	0.44116	2	0.766	0.949	0.972	1.094	0.989	1.171	1.429	1.041	1.206	1.211	0.097177
O95747	359	S	Serine/threonine-protein kinase OSR1	OXSR1	0.98803	0.00165554	42.843	AAIS(0.012)QLRS(0.988)PR	3	0.52869	1	1.157	1.21	1.089	0.785	0.918	0.955	0.678	0.757	0.877	0.769	0.0168776
O95772	39	S	STARD3 N-terminal-like protein	STARD3NL	0.999766	0.00893015	56.013	IES(1)YEGR	2	-0.048844	2	0.822	0.725	0.781	1.15	1.291	1.119	1.399	1.779	1.433	1.529	0.00174124
O95785	996	S	Protein Wiz	WIZ	0.985974	3.46824e-08	56.121	TPLALAGS(0.986)PT(0.014)PK	3	0.50762	2	1.111	1.178	1.012	0.855	0.947	0.979	0.769	0.804	0.968	0.842	0.046618
O95785	1017	S	Protein Wiz	WIZ	0.999375	1.71479e-06	50.358	SPQLS(0.013)LS(0.987)PRPAS(0.999)PK	4	0.39309	1	1.077	0.918	0.992	1.021	0.836	1.17	0.946	0.91	1.18	1.013	0.95818
O95785	983	S	Protein Wiz	WIZ	0.777169	7.80015e-08	59.294	GLGHPPS(0.223)S(0.777)PLLK	3	0.27991	1	1.056	0.988	0.89	1.038	1.087	0.953	0.983	1.1	1.072	1.049	0.48066
O95785	1012	S	Protein Wiz	WIZ	0.98694	1.71479e-06	50.358	SPQLS(0.013)LS(0.987)PRPAS(0.999)PK	4	0.39309	1	1.077	0.918	0.992	1.021	0.836	1.17	0.946	0.91	1.18	1.013	0.95818
O95785	1517	S	Protein Wiz	WIZ	0.892025	1.27557e-08	44.662	AADGGERPLAAS(0.892)PPGT(0.108)VK	3	-0.18397	1	0.926	1.122	0.981	0.988	1.057	0.947	1.068	0.942	0.966	0.988	0.8851
O95810	293	S	Caveolae-associated protein 2	CAVIN2	0.988201	0.0088018	48.028	VS(0.988)PLT(0.012)FGR	2	0.11427	1	0.671	0.693	0.998	1.068	1.152	1.297	1.591	1.659	1.301	1.489	0.041724
O95819	631	S	Mitogen-activated protein kinase kinase kinase kinase 4	MAP4K4	0.749045	7.23856e-05	57.106	T(0.09)T(0.09)S(0.071)RS(0.749)PVLS(0.001)R	3	-0.97336	3	1.29	0.829	0.923	1.021	1.026	0.959	0.791	1.237	1.039	0.988	0.9674
O95819	855	S	Mitogen-activated protein kinase kinase kinase kinase 4	MAP4K4	0.790459	2.53976e-05	51.726	S(0.026)S(0.026)S(0.126)S(0.79)FT(0.031)PFIDPR	2	-0.36122	1	0.738	1.025	0.71	1.114	1.065	1.252	1.509	1.039	1.765	1.387	0.054664
O95835	613	S	Serine/threonine-protein kinase LATS1	LATS1	0.496877	8.53915e-05	58.04	QIT(0.006)T(0.497)S(0.497)PITVR	3	1.9184	0
O95835	612	T	Serine/threonine-protein kinase LATS1	LATS1	0.496877	8.53915e-05	58.04	QIT(0.006)T(0.497)S(0.497)PITVR	3	1.9184	0
O96017	260	S	Serine/threonine-protein kinase Chk2	CHEK2	1	0.00798325	55.112	KFAIGS(1)AR	3	-0.19022	2	0.509	0.573	0.49	1.386	1.299	1.468	2.729	2.266	2.997	2.642	7.9377e-05
O96019	233	S	Actin-like protein 6A	ACTL6A	1	0.00113792	67.334	EGS(1)PANWK	2	-0.63814	3	0.891	1.094	1.068	1.123	0.912	0.926	1.261	0.834	0.868	0.97	0.75556
O96028	437	S	Histone-lysine N-methyltransferase NSD2	NSD2	1	0.0181443	40.058	GVGS(1)PPGR	2	-0.42572	1
P02008	82	S	Hemoglobin subunit zeta	HBZ	0.999993	8.03746e-06	55.724	SIDDIGGALS(1)K	3	-0.14622	1
P02545	632	S	Prelamin-A/C	LMNA	0.917956	2.01368e-15	67.396	S(0.015)VGGS(0.918)GGGS(0.067)FGDNLVTR	3	-0.2287	1	0.802	0.9	0.901	1.269	1.125	0.933	1.582	1.248	1.036	1.278	0.070296
P02545	394	T	Prelamin-A/C	LMNA	0.452297	0.00123069	48.998	LS(0.03)PS(0.066)PT(0.452)S(0.452)QR	2	-0.16042	0
P02545	407	S	Prelamin-A/C	LMNA	0.447062	4.85655e-11	56.081	AS(0.023)S(0.02)HS(0.447)S(0.447)QT(0.063)QGGGSVTK	3	-0.33054	0
P02545	22	S	Prelamin-A/C	LMNA	0.988349	7.02923e-20	86.748	SGAQASS(0.001)T(0.001)PLS(0.988)PT(0.01)R	2	0.1253	13	1.033	1.081	1.064	0.998	0.941	0.934	0.967	0.869	0.878	0.904	0.0151633
P02545	212	S	Prelamin-A/C	LMNA	0.950948	0.000455045	64.64	NIY(0.049)S(0.951)EELR	2	-0.75659	1
P02545	18	S	Prelamin-A/C	LMNA	0.463899	9.17409e-13	53.554	S(0.012)GAQAS(0.391)S(0.464)T(0.053)PLS(0.079)PT(0.001)R	2	-0.13354	0
P02545	403	S	Prelamin-A/C	LMNA	0.546791	5.20034e-28	85.937	AS(0.547)S(0.45)HS(0.003)S(0.001)QTQGGGSVTK	3	-0.49684	1	0.897	0.879	1.03	1.209	0.903	1.049	1.347	1.025	1.019	1.127	0.30676
P02545	94	S	Prelamin-A/C	LMNA	0.999292	0.004414	63.816	T(0.001)LDS(0.999)VAK	2	0.18494	1	1.008	1.049	1.084	0.957	1.003	0.944	0.949	0.955	0.871	0.925	0.048436
P02545	390	S	Prelamin-A/C	LMNA	0.997813	2.91971e-08	84.687	LRLS(0.998)PS(0.002)PTSQR	2	0.27948	10	1.119	1.045	0.947	0.994	1.003	0.938	0.888	0.959	0.991	0.943	0.34598
P02545	406	S	Prelamin-A/C	LMNA	0.447062	4.85655e-11	56.081	AS(0.023)S(0.02)HS(0.447)S(0.447)QT(0.063)QGGGSVTK	3	-0.33054	0
P02545	12	S	Prelamin-A/C	LMNA	0.999835	3.56473e-13	69.261	S(1)GAQASSTPLSPTR	2	-0.046616	3	1.071	1.007	1.139	0.959	0.953	0.933	0.895	0.946	0.82	0.884	0.02904
P02545	429	S	Prelamin-A/C	LMNA	0.565291	0.000637414	74.165	S(0.432)S(0.565)FS(0.003)QHAR	3	-0.81522	1	0.899	1.035	1.033	0.908	1.302	0.841	1.008	1.256	0.816	1.028	0.94076
P02545	651	S	Prelamin-A/C	LMNA	0.62921	1.30159e-05	64.827	SYLLGNS(0.629)S(0.371)PR	3	0.11731	5	1.193	1.187	1.173	0.848	0.885	0.847	0.711	0.746	0.722	0.726	3.5332e-05
P02545	392	S	Prelamin-A/C	LMNA	0.8649	3.54978e-08	81.448	LRLS(0.993)PS(0.865)PT(0.138)S(0.004)QR	2	-0.010601	3	1.142	1.024	0.989	0.982	1.016	0.905	0.86	0.992	0.915	0.92	0.2098
P02545	431	S	Prelamin-A/C	LMNA	0.833605	0.000252164	80.688	S(0.079)S(0.088)FS(0.834)QHAR	3	-0.30046	1	1.071	0.984	0.996	0.907	1.101	0.977	0.847	1.118	0.981	0.978	0.71578
P02545	652	S	Prelamin-A/C	LMNA	0.499951	2.66649e-05	64.121	SYLLGNS(0.5)S(0.5)PR	2	-0.2877	2	1.195	1.139	1.204	0.882	0.925	0.785	0.738	0.811	0.652	0.733	0.0037615
P02545	395	S	Prelamin-A/C	LMNA	0.452297	0.0191991	48.998	LS(0.03)PS(0.066)PT(0.452)S(0.452)QR	2	-0.16042	0
P02545	409	T	Prelamin-A/C	LMNA	0.801751	3.74656e-27	80.316	ASSHS(0.001)S(0.006)QT(0.802)QGGGS(0.189)VT(0.003)K	3	0.090271	2	0.595	0.733	0.823	1.305	1.31	1.073	2.192	1.785	1.306	1.715	0.0092632
P02545	414	S	Prelamin-A/C	LMNA	0.797888	1.26062e-09	53.625	ASSHS(0.001)S(0.002)QT(0.135)QGGGS(0.798)VT(0.064)K	3	1.0591	1	0.819	0.677	0.879	1.211	1.151	1.154	1.479	1.698	1.313	1.48	0.0075222
P02545	404	S	Prelamin-A/C	LMNA	0.484849	2.57662e-20	75.533	AS(0.485)S(0.485)HS(0.025)S(0.006)QTQGGGSVTK	3	-0.080441	0
P02549	261	S	Spectrin alpha chain, erythrocytic 1	SPTA1	1	7.46325e-21	114.7	ALS(1)NAANLQR	3	0.29596	2	1.401	1.501	1.628	0.592	0.659	0.542	0.423	0.438	0.333	0.396	0.00020023
P02549	1284	S	Spectrin alpha chain, erythrocytic 1	SPTA1	1	0.000550778	55.261	KES(1)LNEAQK	3	-0.62908	1	1.178	1.316	1.307	0.772	0.848	0.755	0.656	0.644	0.578	0.625	0.0007403
P02549	37	S	Spectrin alpha chain, erythrocytic 1	SPTA1	0.977655	0.0253199	45.368	Y(0.022)QS(0.978)FKER	2	0.24034	1	1.379	1.417	1.258	0.701	0.756	0.724	0.509	0.533	0.576	0.538	0.000122418
P02730	350	S	Band 3 anion transport protein	SLC4A1	0.758053	1.23252e-19	83.758	Y(0.118)QS(0.114)S(0.758)PAKPDS(0.001)SFY(0.009)K	3	-0.19671	2	1.402	1.185	1.188	0.807	0.748	0.853	0.576	0.631	0.719	0.638	0.0026621
P02730	359	Y	Band 3 anion transport protein	SLC4A1	0.855102	3.97332e-16	73.279	Y(0.063)QS(0.002)S(0.006)PAKPDS(0.057)S(0.018)FY(0.855)K	3	1.3061e-05	1	1.317	1.199	1.226	0.757	0.82	0.855	0.575	0.683	0.697	0.65	0.00069761
P02730	303	S	Band 3 anion transport protein	SLC4A1	0.998002	0.00265227	43.604	IDAY(0.002)MAQS(0.998)R	3	0.16213	1	1.251	1.023	1.083	0.832	1.105	0.816	0.665	1.079	0.754	0.82	0.149361
P02730	347	Y	Band 3 anion transport protein	SLC4A1	0.889326	3.97332e-16	73.279	Y(0.889)QS(0.029)S(0.029)PAKPDS(0.002)S(0.003)FY(0.048)K	4	-2.5156	5	1.349	1.077	1.166	0.84	0.892	0.825	0.623	0.827	0.709	0.712	0.0086602
P02730	746	T	Band 3 anion transport protein	SLC4A1	0.977439	7.2431e-21	95.981	AS(0.023)T(0.977)PGAAAQIQEVK	2	0.41777	2	1.188	1.236	1.135	0.907	0.879	0.787	0.764	0.71	0.694	0.723	0.0027814
P02730	356	S	Band 3 anion transport protein	SLC4A1	0.952874	0.00248188	70.908	PDS(0.953)S(0.041)FY(0.006)K	2	1.4384	4	1.074	1.186	1.291	0.944	0.792	0.831	0.879	0.667	0.644	0.723	0.0121848
P02730	745	S	Band 3 anion transport protein	SLC4A1	0.824964	2.08983e-07	54.281	AS(0.825)T(0.175)PGAAAQIQEVK	3	0.33015	2	1.068	1.277	1.155	0.855	0.931	0.83	0.801	0.729	0.719	0.747	0.0095784
P02730	349	S	Band 3 anion transport protein	SLC4A1	0.521081	8.38089e-13	64.454	Y(0.106)QS(0.521)S(0.368)PAKPDSSFY(0.005)K	3	-0.4292	1	1.276	1.241	1.261	0.886	0.756	0.754	0.695	0.609	0.598	0.634	0.0135788
P02730	357	S	Band 3 anion transport protein	SLC4A1	0.925816	1.04879e-20	92.264	Y(0.019)QSSPAKPDS(0.043)S(0.926)FY(0.012)K	3	-0.077941	2	1.235	1.147	1.218	0.825	0.805	0.91	0.668	0.701	0.747	0.706	0.0013365
P02794	179	S	Ferritin heavy chain	FTH1	0.99971	7.37333e-07	85.813	HTLGDS(1)DNES	2	0.32501	19	1.213	1.384	1.32	0.715	0.786	0.779	0.59	0.568	0.59	0.582	0.00038151
P04040	517	S	Catalase	CAT	0.577674	1.32928e-09	53.554	NAIHTFVQS(0.422)GS(0.578)HLAAR	3	-0.22046	1	0.773	1.001	0.875	0.892	1.382	1.032	1.154	1.38	1.18	1.248	0.23052
P04040	515	S	Catalase	CAT	0.886979	1.00532e-11	61.684	NAIHTFVQS(0.887)GS(0.113)HLAAR	3	-0.73527	1	0.666	0.836	0.877	1.193	1.193	1.12	1.792	1.425	1.278	1.474	0.010744
P04049	621	S	RAF proto-oncogene serine/threonine-protein kinase	RAF1	0.984477	0.000112168	73.841	S(0.015)AS(0.984)EPS(0.001)LHR	3	-0.15456	13	1.106	1.124	1.113	0.887	0.909	0.947	0.802	0.809	0.851	0.821	0.00054265
P04049	259	S	RAF proto-oncogene serine/threonine-protein kinase	RAF1	0.602514	2.82039e-62	124.66	S(0.132)T(0.132)S(0.603)T(0.132)PNVHMVSTTLPVDSR	3	-0.25007	4	0.997	0.908	1.109	0.969	0.999	1.038	0.972	1.099	0.937	0.997	0.99648
P04049	619	S	RAF proto-oncogene serine/threonine-protein kinase	RAF1	0.535984	0.000234157	64.73	S(0.536)AS(0.464)EPSLHR	3	-0.7657	1	0.997	1.28	1.147	0.73	0.968	0.976	0.732	0.755	0.851	0.781	0.104283
P04049	43	S	RAF proto-oncogene serine/threonine-protein kinase	RAF1	0.994875	5.36948e-06	52.52	RAS(0.995)DDGKLT(0.005)DPSK	4	-0.4564	1	1.045	0.964	0.977	0.904	0.892	1.232	0.865	0.925	1.262	1.014	0.97846
P04049	257	S	RAF proto-oncogene serine/threonine-protein kinase	RAF1	0.326946	2.65482e-30	80.835	S(0.327)T(0.327)S(0.272)T(0.074)PNVHMVSTTLPVDSR	3	-0.55643	0
P04049	258	T	RAF proto-oncogene serine/threonine-protein kinase	RAF1	0.326946	2.65482e-30	80.835	S(0.327)T(0.327)S(0.272)T(0.074)PNVHMVSTTLPVDSR	3	-0.55643	0
P04075	39	S	Fructose-bisphosphate aldolase A	ALDOA	0.957696	7.69692e-28	106.38	GILAADES(0.001)T(0.041)GS(0.958)IAK	3	0.2819	2	0.911	0.993	0.952	0.952	1.134	1.05	1.044	1.141	1.104	1.098	0.179743
P04075	36	S	Fructose-bisphosphate aldolase A	ALDOA	0.832943	3.60423e-28	109.79	GILAADES(0.833)T(0.161)GS(0.006)IAK	2	0.24387	1	0.899	1.036	0.925	1.076	1.125	0.927	1.196	1.084	1.002	1.094	0.29296
P04075	37	T	Fructose-bisphosphate aldolase A	ALDOA	0.489126	1.25448e-09	62.088	GILAADES(0.489)T(0.489)GS(0.022)IAK	3	0.22623	0
P04150	164	S	Glucocorticoid receptor	NR3C1	0.813238	1.21983e-08	59.673	T(0.001)HS(0.004)DVS(0.813)S(0.182)EQQHLK	3	0.36392	1	0.844	0.72	0.71	1.236	1.073	1.287	1.464	1.489	1.817	1.581	0.0042225
P04150	44	S	Glucocorticoid receptor	NR3C1	0.731862	4.94711e-29	87.323	VS(0.055)AS(0.732)S(0.198)PS(0.016)LAVASQSDSK	3	-0.92979	1	0.963	0.745	0.836	1.235	1.127	1.026	1.283	1.512	1.228	1.332	0.034182
P04406	210	S	Glyceraldehyde-3-phosphate dehydrogenase	GAPDH	0.580143	2.37354e-09	57.525	GALQNIIPAS(0.58)T(0.42)GAAK	3	-0.26333	1	1.018	0.943	0.848	0.903	1.274	1.009	0.888	1.349	1.192	1.134	0.35972
P04637	315	S	Cellular tumor antigen p53	TP53	0.444866	1.96961e-08	48.568	ALPNNT(0.012)S(0.099)S(0.445)S(0.445)PQPK	3	-0.0020478	0
P04637	314	S	Cellular tumor antigen p53	TP53	0.444866	1.96961e-08	48.568	ALPNNT(0.012)S(0.099)S(0.445)S(0.445)PQPK	3	-0.0020478	0
P04792	82	S	Heat shock protein beta-1	HSPB1	0.941369	1.7238e-05	71.529	QLS(0.941)S(0.055)GVS(0.004)EIR	2	-0.19657	3	1.15	1.166	1.058	0.838	0.945	0.942	0.729	0.81	0.891	0.808	0.0126616
P04792	15	S	Heat shock protein beta-1	HSPB1	1	0.0113306	45.368	GPS(1)WDPFR	2	-0.59721	1	1.406	1.465	1.288	0.644	0.685	0.767	0.458	0.467	0.596	0.504	0.00042057
P04920	170	S	Anion exchange protein 2	SLC4A2	0.495761	6.80674e-36	95.429	T(0.496)S(0.496)PS(0.008)S(0.001)PAPLPHQEATPR	3	0.075134	0
P04920	172	S	Anion exchange protein 2	SLC4A2	0.43089	2.83592e-28	84.249	T(0.069)S(0.069)PS(0.431)S(0.431)PAPLPHQEATPR	3	-0.41995	0
P04920	173	S	Anion exchange protein 2	SLC4A2	0.712179	2.57161e-35	89.507	T(0.082)S(0.082)PS(0.123)S(0.712)PAPLPHQEATPR	3	0.15489	2	1.004	1.073	0.871	1.06	1.04	0.961	1.056	0.967	1.105	1.038	0.58626
P04920	169	T	Anion exchange protein 2	SLC4A2	0.495761	6.80674e-36	95.429	T(0.496)S(0.496)PS(0.008)S(0.001)PAPLPHQEATPR	3	0.075134	0
P06132	57	S	Uroporphyrinogen decarboxylase	UROD	0.775891	1.81025e-05	70.889	AAQDFFS(0.776)T(0.224)CR	2	0.49603	1	1.081	0.966	1.026	0.989	1.031	0.944	0.915	1.067	0.921	0.965	0.43588
P06241	28	Y	Tyrosine-protein kinase Fyn	FYN	0.965206	2.75845e-07	69.456	DGS(0.034)LNQS(0.001)SGY(0.965)R	2	0.20006	1	0.725	0.718	0.708	1.138	1.294	1.267	1.57	1.799	1.791	1.72	0.000179897
P06241	185	Y	Tyrosine-protein kinase Fyn	FYN	0.989886	1.04681e-07	99.375	GAY(0.99)S(0.01)LSIR	2	-0.56552	1	1.136	1.11	1.148	0.896	0.906	0.901	0.789	0.816	0.785	0.796	2.3139e-05
P06241	186	S	Tyrosine-protein kinase Fyn	FYN	0.591513	0.0159147	41.796	GAY(0.097)S(0.592)LS(0.311)IR	2	-1.243	1
P06400	821	T	Retinoblastoma-associated protein	RB1	0.989756	0.000957258	46.159	ISEGLPT(0.99)PT(0.01)K	3	0.1933	1	1.091	1.08	1.115	0.874	0.968	0.95	0.802	0.895	0.853	0.85	0.0075004
P06400	795	S	Retinoblastoma-associated protein	RB1	0.992328	0.00932112	55.37	FPS(0.008)S(0.992)PLR	2	0.037347	2	1.539	1.19	1.198	0.784	0.881	0.634	0.51	0.74	0.531	0.585	0.0138047
P06400	249	S	Retinoblastoma-associated protein	RB1	0.999998	1.73416e-07	66.004	TAVIPINGS(1)PR	2	-0.53647	1	1.15	0.914	1.006	0.945	0.995	1.032	0.822	1.089	1.027	0.968	0.70864
P06744	109	T	Glucose-6-phosphate isomerase	GPI	0.811037	0.00045228	50.806	S(0.189)NT(0.811)PILVDGK	2	0.46777	3	0.862	1.078	1.014	0.946	1.049	1.054	1.098	0.973	1.04	1.032	0.66864
P06748	137	S	Nucleophosmin	NPM1	0.999047	0.00955707	54.982	LLS(0.999)IS(0.001)GK	2	-0.73466	2	0.547	0.505	0.4	1.359	1.654	1.254	2.482	3.271	3.134	2.939	0.00098107
P06748	254	S	Nucleophosmin	NPM1	1	0.00213584	76.228	MQAS(1)IEK	2	0.13576	2	0.973	0.918	0.872	0.966	1.081	1.165	0.993	1.176	1.339	1.163	0.077625
P06748	139	S	Nucleophosmin	NPM1	0.981686	0.0156123	46.462	LLS(0.018)IS(0.982)GK	2	0.013767	1	0.649	0.716	0.56	1.413	1.244	1.217	2.175	1.735	2.175	2.012	0.00118214
P06748	199	T	Nucleophosmin	NPM1	0.993273	0.010885	51.436	S(0.007)IRDT(0.993)PAK	3	-1.3232	1	0.58	0.694	0.685	1.458	1.248	1.132	2.514	1.796	1.653	1.959	0.0020175
P06748	227	S	Nucleophosmin	NPM1	1	0.0156123	46.462	GQES(1)FKK	2	-0.41888	1	0.486	0.564	0.463	1.452	1.629	1.13	2.988	2.888	2.444	2.783	0.00118048
P07305	92	S	Histone H1.0	H1F0	0.976214	0.000697185	57.532	GVGAS(0.024)GS(0.976)FR	2	-1.0496	1	0.737	0.668	0.712	1.174	1.172	1.377	1.594	1.753	1.935	1.759	0.00075747
P07437	172	S	Tubulin beta chain	TUBB	0.998135	0.000250078	43.592	IMNT(0.001)FS(0.001)VVPS(0.998)PK	3	-0.32942	1	0.693	1.085	0.966	1.059	0.917	1.224	1.528	0.844	1.268	1.166	0.35768
P07437	55	T	Tubulin beta chain	TUBB	0.898297	0.000103353	46.318	ISVY(0.051)Y(0.051)NEAT(0.898)GGK	3	0.88359	1	0.937	1.13	0.925	0.974	0.965	1.081	1.04	0.853	1.17	1.009	0.87696
P07814	883	S	Bifunctional glutamate/proline--tRNA ligase	EPRS	0.357659	7.71244e-12	50.986	EY(0.002)IPGQPPLS(0.364)QS(0.297)S(0.358)DS(0.469)S(0.383)PT(0.127)R	3	-0.38011	0
P07814	886	S	Bifunctional glutamate/proline--tRNA ligase	EPRS	0.710327	1.82474e-56	120.66	EYIPGQPPLSQS(0.001)S(0.006)DS(0.236)S(0.71)PT(0.047)R	3	-0.10057	11	0.841	0.927	0.913	1.057	1.082	1.13	1.258	1.166	1.238	1.219	0.0052591
P07814	880	S	Bifunctional glutamate/proline--tRNA ligase	EPRS	0.36409	7.71244e-12	50.986	EY(0.002)IPGQPPLS(0.364)QS(0.297)S(0.358)DS(0.469)S(0.383)PT(0.127)R	3	-0.38011	0
P07814	885	S	Bifunctional glutamate/proline--tRNA ligase	EPRS	0.542522	4.22741e-39	88.504	EY(0.001)IPGQPPLS(0.004)QS(0.01)S(0.01)DS(0.543)S(0.412)PT(0.021)R	2	-0.027876	5	1.051	0.907	1.018	1.089	1.001	0.949	1.037	1.102	0.932	1.021	0.74062
P07900	231	S	Heat shock protein HSP 90-alpha	HSP90AA1	1	8.37082e-08	60.307	DKEVS(1)DDEAEEK	3	-0.56248	1	0.731	0.966	1.106	1.212	0.949	0.992	1.658	0.981	0.897	1.125	0.42758
P07910	138	S	Heterogeneous nuclear ribonucleoproteins C1/C2	HNRNPC	0.483947	0.0204062	43.083	MY(0.258)S(0.484)Y(0.258)PAR	2	0.57008	0
P08069	1366	T	Insulin-like growth factor 1 receptor	IGF1R	0.856812	0.00127511	54.259	ALPLPQS(0.004)S(0.139)T(0.857)C	2	-1.1274	1	1.164	0.911	0.966	1.03	1.052	0.915	0.885	1.153	0.949	0.986	0.9051
P08238	255	S	Heat shock protein HSP 90-beta	HSP90AB1	1	2.83413e-42	127.83	IEDVGS(1)DEEDDSGK	2	0.38491	16	0.853	0.92	0.902	1.146	1.087	1.04	1.344	1.181	1.153	1.224	0.0050245
P08238	226	S	Heat shock protein HSP 90-beta	HSP90AB1	1	2.21546e-22	101.05	EKEIS(1)DDEAEEEK	3	1.0331	4	0.824	0.919	1.01	1.104	0.966	1.135	1.341	1.05	1.125	1.164	0.117945
P08397	147	S	Porphobilinogen deaminase	HMBS	0.926473	0.00132899	45.28	SVVGT(0.015)S(0.058)S(0.926)LRR	2	-0.26372	1	1.038	0.846	0.896	1.021	1.12	1.063	0.985	1.321	1.187	1.153	0.094844
P08559	231	T	Pyruvate dehydrogenase E1 component subunit alpha, somatic form, mitochondrial	PDHA1	0.334577	0.0472925	41.448	Y(0.331)GMGT(0.335)S(0.335)VER	2	-0.19907	0
P08559	289	Y	Pyruvate dehydrogenase E1 component subunit alpha, somatic form, mitochondrial	PDHA1	0.716259	4.50375e-09	57.616	Y(0.716)HGHS(0.224)MS(0.732)DPGVS(0.121)Y(0.207)R	3	-0.39777	1	0.734	0.795	0.767	1.297	1.247	1.037	1.769	1.568	1.354	1.56	0.0037572
P08559	232	S	Pyruvate dehydrogenase E1 component subunit alpha, somatic form, mitochondrial	PDHA1	0.775793	0.00152397	47.894	Y(0.038)GMGT(0.187)S(0.776)VER	3	0.71541	1	0.779	0.628	0.851	1.019	1.287	1.31	1.307	2.046	1.54	1.601	0.0175783
P08559	295	S	Pyruvate dehydrogenase E1 component subunit alpha, somatic form, mitochondrial	PDHA1	0.732034	5.98309e-24	101.53	Y(0.716)HGHS(0.224)MS(0.732)DPGVS(0.121)Y(0.207)R	3	-0.39777	11	0.948	0.931	0.859	1.117	1.065	1.047	1.178	1.143	1.22	1.179	0.0100192
P08559	293	S	Pyruvate dehydrogenase E1 component subunit alpha, somatic form, mitochondrial	PDHA1	0.985875	1.17943e-49	130.01	Y(0.002)HGHS(0.986)MS(0.011)DPGVSYR	3	-0.064874	15	0.917	0.888	0.812	1.101	1.081	1.144	1.2	1.215	1.411	1.271	0.0038432
P08559	300	S	Pyruvate dehydrogenase E1 component subunit alpha, somatic form, mitochondrial	PDHA1	0.979162	1.72026e-09	62.203	Y(0.004)HGHS(0.98)MS(0.023)DPGVS(0.979)Y(0.014)R	3	0.10125	3	0.554	0.465	0.506	1.566	1.252	1.369	2.825	2.691	2.704	2.746	0.00025794
P08575	982	Y	Receptor-type tyrosine-protein phosphatase C	PTPRC	0.353166	2.01765e-07	70.68	NS(0.294)NVIPY(0.353)DY(0.353)NR	2	-0.45157	0
P08575	975	S	Receptor-type tyrosine-protein phosphatase C	PTPRC	0.911848	8.10119e-27	110.12	NRNS(0.912)NVIPY(0.044)DY(0.044)NR	3	-0.18112	4	0.986	0.976	0.841	0.847	1.044	1.288	0.858	1.068	1.533	1.134	0.43522
P08575	980	Y	Receptor-type tyrosine-protein phosphatase C	PTPRC	0.442147	1.67747e-10	70.68	NS(0.127)NVIPY(0.442)DY(0.431)NR	2	0.44375	0
P08621	219	Y	U1 small nuclear ribonucleoprotein 70 kDa	SNRNP70	0.999598	3.41284e-19	94.717	Y(1)DERPGPSPLPHR	3	0.28744	12	0.996	0.972	0.903	1.008	1.125	0.996	1.013	1.156	1.103	1.09	0.15428
P08621	226	S	U1 small nuclear ribonucleoprotein 70 kDa	SNRNP70	1	2.26912e-18	83.37	PGPS(1)PLPHR	2	0.39097	10	1.058	0.988	0.906	1.022	1.014	1.025	0.967	1.024	1.132	1.037	0.48472
P08651	339	S	Nuclear factor 1 C-type	NFIC	0.918885	5.28617e-08	55.546	S(0.008)PFNS(0.056)PS(0.919)PQDS(0.017)PR	2	-0.90376	2	1.151	1.004	1.052	0.928	0.985	0.947	0.806	0.98	0.9	0.892	0.060841
P08670	53	Y	Vimentin	VIM	0.794199	1.37977e-05	47.548	S(0.001)LY(0.794)AS(0.004)S(0.018)PGGVY(0.179)AT(0.003)R	2	0.18456	1	1.151	1.288	1.072	0.763	0.805	1.04	0.663	0.625	0.971	0.743	0.050085
P08670	7	S	Vimentin	VIM	0.715328	0.00623515	51.872	S(0.186)VS(0.715)S(0.07)S(0.026)S(0.001)YR	2	-1.812	1	1.062	1.089	1.005	0.96	0.971	0.964	0.904	0.89	0.961	0.917	0.069842
P08670	73	S	Vimentin	VIM	0.831107	0.00374546	66.27	S(0.169)S(0.831)VPGVR	2	0.58287	2	1.229	1.231	1.365	0.747	0.706	0.899	0.608	0.573	0.66	0.615	0.003722
P08670	430	S	Vimentin	VIM	0.99121	1.95473e-13	65.022	ET(0.007)NLDS(0.991)LPLVDT(0.002)HSK	3	-0.35599	1	0.86	0.937	0.7	1.018	1.116	1.287	1.184	1.191	1.84	1.37	0.044941
P09601	241	S	Heme oxygenase 1	HMOX1	0.999732	1.0542e-24	83.423	AS(1)NKVQDSAPVETPR	3	-0.8019	2	0.955	1.126	0.916	1.006	1.083	0.933	1.053	0.961	1.02	1.008	0.89728
P09651	6	S	Heterogeneous nuclear ribonucleoprotein A1	HNRNPA1	0.989434	1.56904e-18	108.66	S(0.011)ES(0.989)PKEPEQLRK	3	-0.022715	9	0.937	0.966	0.926	0.969	1.084	1.105	1.035	1.121	1.193	1.116	0.064497
P09651	365	S	Heterogeneous nuclear ribonucleoprotein A1	HNRNPA1	0.658131	2.68091e-08	40.723	NQGGY(0.001)GGS(0.003)S(0.003)S(0.006)S(0.015)S(0.23)S(0.658)Y(0.001)GS(0.084)GR	3	-0.16966	1	1.091	0.631	1.186	1.105	0.964	1.024	1.013	1.525	0.864	1.064	0.6573
P09651	95	S	Heterogeneous nuclear ribonucleoprotein A1	HNRNPA1	0.997217	0.000134856	41.088	EDS(0.997)QRPGAHLT(0.003)VK	4	0.094432	1	0.582	0.862	0.78	1.34	1.166	1.117	2.303	1.353	1.434	1.629	0.0185766
P09651	368	S	Heterogeneous nuclear ribonucleoprotein A1	HNRNPA1	0.9981	1.4901e-29	82.267	NQGGYGGSSSSSS(0.002)YGS(0.998)GR	2	-0.95088	3	0.723	0.587	0.698	1.232	1.413	1.174	1.706	2.403	1.684	1.902	0.00163532
P09651	363	S	Heterogeneous nuclear ribonucleoprotein A1	HNRNPA1	0.481035	9.35287e-15	56.882	NQGGY(0.001)GGS(0.001)S(0.005)S(0.03)S(0.481)S(0.367)S(0.103)Y(0.001)GS(0.011)GR	3	-0.71964	0
P09651	4	S	Heterogeneous nuclear ribonucleoprotein A1	HNRNPA1	0.765827	5.50075e-31	126.56	S(0.766)ES(0.234)PKEPEQLR	2	0.58701	1	0.961	0.846	0.932	0.965	1.141	1.126	1.004	1.347	1.21	1.18	0.067942
P09651	337	S	Heterogeneous nuclear ribonucleoprotein A1	HNRNPA1	0.49988	1.61381e-13	69.485	S(0.5)S(0.5)GPYGGGGQYFAK	3	0.27348	0
P09651	338	S	Heterogeneous nuclear ribonucleoprotein A1	HNRNPA1	0.49988	1.61381e-13	69.485	S(0.5)S(0.5)GPYGGGGQYFAK	3	0.27348	0
P0DMP2	426	S	SLIT-ROBO Rho GTPase-activating protein 2B	SRGAP2B	0.961894	0.000331192	48.568	S(0.012)T(0.012)VS(0.962)ET(0.012)FMS(0.001)K	2	-1.1484	2	0.677	0.855	0.832	1.085	1.22	1.215	1.604	1.426	1.46	1.489	0.0084201
P0DMV9	633	S	Heat shock 70 kDa protein 1B	HSPA1B	0.787814	5.96257e-09	62.287	GGS(0.184)GS(0.788)GPT(0.028)IEEVD	2	-0.28296	1	1.253	0.96	1.129	0.901	0.861	0.991	0.72	0.896	0.879	0.824	0.097076
P0DMV9	631	S	Heat shock 70 kDa protein 1B	HSPA1B	0.992625	1.56019e-26	105.19	GGS(0.993)GS(0.007)GPTIEEVD	2	-0.012882	8	0.996	0.95	1.018	1.005	1.056	0.989	1.01	1.111	0.971	1.029	0.3702
P0DPB5	104	S	Protein POLR1D, isoform 2	POLR1D	0.971205	0.000274537	61.958	GSAS(0.01)Y(0.018)S(0.971)PPR	3	0.68447	3	0.839	0.923	0.912	1.146	1.136	0.992	1.365	1.229	1.089	1.224	0.022283
P10398	162	S	Serine/threonine-protein kinase A-Raf	ARAF	0.92278	5.38193e-10	61.87	QQFYHSVQDLS(0.923)GGS(0.077)R	3	-0.5768	1	1.015	1.056	0.96	0.983	0.975	1.035	0.969	0.922	1.078	0.987	0.73308
P10721	747	Y	Mast/stem cell growth factor receptor Kit	KIT	0.957438	0.0065799	71.379	IGS(0.043)Y(0.957)IER	2	0.13579	1	0.831	0.744	0.686	1.276	1.248	1.089	1.535	1.677	1.591	1.598	0.0032372
P10809	70	S	60 kDa heat shock protein, mitochondrial	HSPD1	0.996365	6.48273e-06	53.3	TVIIEQS(0.004)WGS(0.996)PK	3	0.099093	1	1.043	0.909	0.754	1.174	1.185	0.908	1.126	1.303	1.206	1.207	0.21308
P11021	518	T	Endoplasmic reticulum chaperone BiP	HSPA5	0.99611	0.00157892	43.761	VT(0.004)AEDKGT(0.996)GNK	3	0.69198	1	0.736	0.93	0.987	0.996	1.136	1.154	1.352	1.22	1.171	1.239	0.095302
P11171	709	S	Protein 4.1	EPB41	0.963094	4.92493e-05	76.843	RLS(0.963)T(0.037)HSPFR	4	-0.81142	5	0.856	0.863	0.993	1.113	1.139	0.993	1.3	1.319	1	1.197	0.048585
P11171	712	S	Protein 4.1	EPB41	0.999479	0.000385534	78.098	LSTHS(0.999)PFR	2	0.17912	9	1.176	1.273	1.013	0.817	1.029	0.811	0.695	0.808	0.801	0.767	0.060755
P11171	684	S	Protein 4.1	EPB41	0.999011	1.2367e-06	79.492	HHAS(0.999)IS(0.001)ELKK	4	0.30041	2	0.812	0.83	0.782	1.253	1.068	1.153	1.543	1.284	1.475	1.433	0.00190437
P11274	354	S	Breakpoint cluster region protein	BCR	0.914236	0.00299273	47.971	VS(0.914)PS(0.014)PT(0.009)T(0.009)Y(0.054)R	2	-0.45261	1	0.928	0.868	0.932	1.131	1.101	1.004	1.218	1.267	1.078	1.186	0.0165003
P11277	1226	S	Spectrin beta chain, erythrocytic	SPTB	0.999957	1.20958e-05	66.267	VLS(1)PVDSGNK	3	-0.23616	2	1.264	1.277	1.303	0.756	0.874	0.719	0.598	0.683	0.553	0.611	0.0139581
P11277	382	T	Spectrin beta chain, erythrocytic	SPTB	0.977416	0.00182936	58.699	VY(0.023)T(0.977)PHDGK	3	-0.061303	3	1.1	1.069	1.171	0.93	0.859	0.954	0.845	0.802	0.815	0.821	0.0089594
P11277	2114	S	Spectrin beta chain, erythrocytic	SPTB	0.827362	1.30636e-06	89.266	T(0.172)S(0.827)PVSLWSR	2	-0.37495	4	1.251	1.16	1.18	0.779	0.879	0.896	0.622	0.757	0.759	0.711	0.0022815
P11277	2113	T	Spectrin beta chain, erythrocytic	SPTB	0.969949	3.3515e-08	96.946	T(0.97)S(0.03)PVSLWSR	2	0.55393	3	1.243	1.181	1.089	0.817	0.918	0.881	0.658	0.776	0.809	0.745	0.004616
P11388	1106	S	DNA topoisomerase 2-alpha	TOP2A	0.999974	3.98342e-47	103.31	VPDEEENEES(1)DNEKETEK	3	-0.065094	1	0.654	0.716	0.818	1.223	1.165	1.27	1.869	1.625	1.553	1.672	0.00174399
P11388	1213	S	DNA topoisomerase 2-alpha	TOP2A	1	3.14446e-13	68.168	TQMAEVLPS(1)PR	3	-0.75226	4	1.028	1.022	0.905	0.955	1.052	1.053	0.93	1.029	1.165	1.036	0.53648
P11413	401	Y	Glucose-6-phosphate 1-dehydrogenase	G6PD	0.968106	0.000784951	60.255	VQPNEAVY(0.968)T(0.032)K	3	0.34128	1	1.127	0.964	0.967	0.939	1.056	0.986	0.833	1.095	1.02	0.975	0.71794
P11831	224	S	Serum response factor	SRF	0.988729	3.94574e-09	58.427	ALIQTCLNS(0.011)PDS(0.989)PPR	3	-1.0483	3	0.724	0.891	0.945	1.27	1.028	1.055	1.756	1.151	1.118	1.31	0.06034
P12270	2155	S	Nucleoprotein TPR	TPR	0.999954	5.46216e-23	73.672	TDGFAEAIHS(1)PQVAGVPR	3	-0.22871	1	1.224	1.035	1.145	0.836	0.974	0.896	0.683	0.94	0.783	0.795	0.025302
P12694	337	S	2-oxoisovalerate dehydrogenase subunit alpha, mitochondrial	BCKDHA	0.939517	2.09805e-23	100.43	IGHHS(0.94)T(0.03)S(0.03)DDSSAYR	2	-0.70387	2	1.055	1.049	1.233	0.918	0.89	0.935	0.871	0.847	0.759	0.822	0.024356
P12694	338	T	2-oxoisovalerate dehydrogenase subunit alpha, mitochondrial	BCKDHA	0.444798	2.23172e-09	61.265	IGHHS(0.445)T(0.445)S(0.105)DDSSAY(0.004)R	3	0.034252	0
P12755	432	S	Ski oncogene	SKI	0.913436	5.0987e-08	55.815	VVS(0.086)S(0.913)PPCAAAVS(0.001)R	2	-0.28569	1	1.038	1.002	0.808	0.957	1.091	1.102	0.922	1.089	1.365	1.106	0.31168
P12757	335	Y	Ski-like protein	SKIL	1	0.00619349	42.599	Y(1)LGT(1)PEEK	3	4.05	1	0.839	0.803	0.823	1.199	1.101	1.144	1.429	1.369	1.391	1.397	0.00027626
P12757	338	T	Ski-like protein	SKIL	1	0.00619349	42.599	Y(1)LGT(1)PEEK	3	4.05	1	0.839	0.803	0.823	1.199	1.101	1.144	1.429	1.369	1.391	1.397	0.00027626
P12830	793	S	Cadherin-1	CDH1	0.9468	0.00050941	43.592	NDVAPT(0.053)LMS(0.947)VPR	2	-0.2199	1	0.819	0.622	0.753	1.229	1.163	1.272	1.501	1.868	1.692	1.67	0.0037238
P12956	455	T	X-ray repair cross-complementing protein 6	XRCC6	1	0.000205524	63.091	IMAT(1)PEQVGK	3	-0.057353	5	0.985	0.903	0.883	1.113	1.03	1.06	1.13	1.141	1.202	1.156	0.022537
P13224	191	S	Platelet glycoprotein Ib beta chain	GP1BB	0.988509	2.12579e-10	88.075	LS(0.989)LT(0.011)DPLVAER	3	0.58096	2	1.047	1.141	1.124	0.792	1.056	0.923	0.756	0.926	0.822	0.837	0.101879
P13612	1021	S	Integrin alpha-4	ITGA4	0.99198	9.74037e-05	57.267	RDS(0.992)WS(0.002)Y(0.006)INSK	2	-0.29601	3	0.881	0.844	0.827	1.081	1.101	1.194	1.225	1.302	1.444	1.323	0.00145792
P13716	215	S	Delta-aminolevulinic acid dehydratase	ALAD	0.817868	9.66838e-05	83.883	S(0.182)S(0.818)PAFGDRR	2	0.030472	6	1.13	1.049	0.959	0.864	0.947	1.103	0.764	0.902	1.15	0.929	0.41948
P13716	214	S	Delta-aminolevulinic acid dehydratase	ALAD	0.5	0.000223495	70.808	S(0.5)S(0.5)PAFGDRR	3	-0.52648	2	1.505	1.065	0.818	0.532	0.906	1.303	0.354	0.851	1.594	0.809	0.47874
P13796	7	S	Plastin-2	LCP1	0.550323	2.96418e-06	53.377	GS(0.45)VS(0.55)DEEMMELR	2	-0.96955	1	0.826	0.825	0.953	1.051	1.191	1.094	1.27	1.441	1.149	1.281	0.0146628
P13796	290	S	Plastin-2	LCP1	0.78773	0.00670433	41.218	IGNFS(0.788)T(0.212)DIK	2	-0.20719	1	0.827	0.869	1.003	1.23	1.049	0.971	1.486	1.206	0.968	1.204	0.111477
P13796	5	S	Plastin-2	LCP1	0.990256	6.37761e-10	65.895	GS(0.99)VS(0.01)DEEMMELR	2	-1.2276	4	0.986	0.962	0.93	1.013	1.015	1.087	1.028	1.055	1.17	1.082	0.051539
P13798	187	S	Acylamino-acid-releasing enzyme	APEH	0.809587	0.000279182	42.314	ALDVS(0.19)AS(0.81)DDEIAR	2	-1.6361	1	1.056	1.253	0.942	0.817	1.074	0.932	0.775	0.856	0.99	0.868	0.28712
P13807	645	S	Glycogen [starch] synthase, muscle	GYS1	0.87327	5.34183e-05	48.214	PAS(0.003)VPPS(0.873)PS(0.092)LS(0.031)R	2	3.7777	1	1.023	1.058	1.06	0.889	0.95	1.064	0.869	0.898	1.005	0.924	0.2041
P13807	698	S	Glycogen [starch] synthase, muscle	GYS1	0.895136	0.000361576	43.592	RAS(0.895)CT(0.077)S(0.02)S(0.006)T(0.002)SGSK	3	0.34252	1	1.129	0.772	1.006	0.963	1.029	1.111	0.852	1.329	1.105	1.067	0.56114
P13807	649	S	Glycogen [starch] synthase, muscle	GYS1	0.772559	5.92342e-12	72.321	PASVPPS(0.038)PS(0.189)LS(0.773)R	2	0.76965	1	0.962	0.844	0.751	1.167	1.091	1.119	1.213	1.291	1.491	1.321	0.0188649
P13984	248	S	General transcription factor IIF subunit 2	GTF2F2	0.999997	5.03494e-05	68.536	HYQGEEKS(1)D	3	-0.91412	3	0.814	0.92	0.878	1.119	1.162	1.046	1.374	1.262	1.192	1.274	0.0067763
P14543	600	S	Nidogen-1	NID1	0.999602	4.12176e-05	93.267	DGAS(1)PSR	2	0.59976	7	0.814	1.08	0.976	0.903	1.054	1.158	1.109	0.975	1.188	1.085	0.49024
P14618	37	S	Pyruvate kinase PKM	PKM	0.99993	3.1734e-14	97.273	LDIDS(1)PPITAR	2	-0.12414	3	0.806	0.788	0.779	1.128	1.14	1.251	1.401	1.446	1.607	1.483	0.00033679
P14859	448	S	POU domain, class 2, transcription factor 1	POU2F1	0.787922	6.81924e-14	69.188	INPPSSGGT(0.005)S(0.02)S(0.187)S(0.788)PIK	3	0.17982	5	1.18	1.187	1.13	0.844	0.896	0.885	0.716	0.754	0.784	0.751	0.0002787
P14859	270	T	POU domain, class 2, transcription factor 1	POU2F1	0.78542	9.76737e-30	84.107	TIAATPIQTLPQS(0.001)QS(0.214)T(0.785)PK	3	0.2762	1	1.302	1.159	1.135	0.838	0.921	0.793	0.643	0.795	0.7	0.71	0.0049419
P14866	52	S	Heterogeneous nuclear ribonucleoprotein L	HNRNPL	0.99888	3.32488e-09	93.839	Y(0.001)YGGGS(0.999)EGGR	2	-0.25151	3	0.956	0.806	0.824	1.059	1.172	1.127	1.108	1.452	1.37	1.299	0.0126169
P14866	487	T	Heterogeneous nuclear ribonucleoprotein L	HNRNPL	0.944474	0.00526202	47.971	FS(0.056)T(0.944)PEQAAK	2	0.57732	2	0.93	0.99	0.948	0.928	1.145	1.055	0.998	1.156	1.113	1.091	0.26168
P14866	101	S	Heterogeneous nuclear ribonucleoprotein L	HNRNPL	0.79511	0.00101833	43.502	T(0.205)PAS(0.795)PVVHIR	3	-0.22648	1	0.651	1.179	1.103	1.073	1.283	0.704	1.65	1.087	0.639	1.043	0.87016
P14866	589	S	Heterogeneous nuclear ribonucleoprotein L	HNRNPL	0.999999	8.36925e-09	90.15	LCFSTAQHAS(1)	2	-0.84094	1	0.845	1.044	0.909	1.035	1.026	1.112	1.224	0.982	1.225	1.134	0.126716
P15259	92	Y	Phosphoglycerate mutase 2	PGAM2	0.999493	0.00880075	48.091	HY(0.999)GGLT(0.001)GLNK	3	0.94841	1
P15408	200	S	Fos-related antigen 2	FOSL2	1	8.29395e-10	68.972	RS(1)PPAPGLQPMR	3	0.030858	4	1.198	1.253	1.256	0.742	0.963	0.753	0.62	0.768	0.6	0.663	0.0082594
P15531	94	T	Nucleoside diphosphate kinase A	NME1	0.999497	1.0983e-20	77.871	VMLGET(0.999)NPADSKPGTIR	3	-0.060994	2	0.827	0.943	0.812	1.099	1.15	1.101	1.329	1.218	1.358	1.297	0.0060242
P15880	281	S	40S ribosomal protein S2	RPS2	0.828327	0.00663124	44.847	T(0.001)HT(0.171)RVS(0.828)VQR	2	0.54247	1	0.925	0.785	0.861	1.145	0.995	1.22	1.238	1.267	1.418	1.307	0.025541
P15923	379	S	Transcription factor E2-alpha	TCF3	0.876352	4.94939e-19	57.802	AGAPGALS(0.876)PS(0.074)Y(0.05)DGGLHGLQSK	3	-0.43338	1	1.313	1.077	1.205	0.812	0.821	0.917	0.618	0.762	0.762	0.709	0.0078587
P15923	168	T	Transcription factor E2-alpha	TCF3	0.999946	0.000114117	50.194	AADGSLDT(1)QPK	3	3.4144	1	1.202	0.884	0.881	1.11	1.056	0.895	0.923	1.193	1.016	1.032	0.77084
P15927	238	S	Replication protein A 32 kDa subunit	RPA2	0.991723	0.00889111	47.894	HMS(0.992)VS(0.007)S(0.002)IK	2	-0.82627	1	0.747	0.962	0.98	1.138	1.04	1.076	1.523	1.08	1.099	1.21	0.0969
P16070	706	S	CD44 antigen	CD44	1	4.12783e-15	104.95	S(1)QEMVHLVNK	2	0.49299	7	0.777	0.992	0.954	1.118	1.091	1.021	1.438	1.099	1.071	1.186	0.09448
P16104	140	S	Histone H2AX	H2AFX	0.98722	0.0125407	44.425	AT(0.01)QAS(0.987)QEY(0.003)	2	-0.11665	1
P16150	365	S	Leukosialin	SPN	0.920657	0.00572238	49.3	S(0.032)GS(0.921)GPS(0.047)LK	2	-0.47982	1	0.886	1.058	1.158	0.979	1.061	0.889	1.104	1.002	0.767	0.944	0.5963
P16150	363	S	Leukosialin	SPN	0.499536	0.00572238	45.368	S(0.5)GS(0.5)GPS(0.001)LK	3	-0.12727	0
P16157	1684	T	Ankyrin-1	ANK1	0.983913	1.9589e-21	101.42	IT(0.984)HS(0.015)PT(0.001)VSQVTER	2	0.60037	4	1.289	1.337	1.26	0.824	0.776	0.711	0.639	0.579	0.565	0.595	0.00035554
P16157	1666	S	Ankyrin-1	ANK1	0.996673	3.6146e-41	84.509	RQDDAT(0.003)GAGQDS(0.997)ENEVS(0.001)LVSGHQR	4	-0.06091	2	0.976	1.197	1.158	1	0.862	0.879	1.023	0.719	0.759	0.823	0.069697
P16157	1378	T	Ankyrin-1	ANK1	1	0.00319308	60.717	T(1)PT(1)PLALR	2	-1.0985	4	1.157	1.04	1.2	0.975	0.827	0.898	0.843	0.795	0.749	0.795	0.022916
P16157	961	T	Ankyrin-1	ANK1	0.499997	5.16513e-09	49.592	LS(0.5)T(0.5)PPPLAEEEGLASR	3	0.21481	1	0.942	1.455	1.41	0.761	0.951	0.647	0.808	0.653	0.459	0.62	0.057635
P16157	856	S	Ankyrin-1	ANK1	1	2.19543e-17	99.344	LDQVVES(1)PAIPR	2	-0.19467	10	1.159	1.002	1.07	0.916	0.95	0.972	0.791	0.948	0.91	0.878	0.047917
P16157	1686	S	Ankyrin-1	ANK1	0.992763	6.4434e-49	132.81	IT(0.006)HS(0.993)PT(0.001)VSQVTER	3	-0.052026	29	1.116	1.344	1.021	0.833	1.024	0.782	0.747	0.76	0.766	0.758	0.073343
P16157	1486	S	Ankyrin-1	ANK1	1	0.0015148	40.624	GEIVNMLEGS(1)GR	2	-0.87436	1	1.087	1.11	1.129	0.887	0.927	0.943	0.816	0.834	0.836	0.829	0.00090447
P16157	429	S	Ankyrin-1	ANK1	0.884592	2.73574e-11	96.866	GAS(0.885)PNVS(0.115)NVK	2	0.23072	1	1.194	1.372	1.353	0.728	0.704	0.842	0.61	0.514	0.623	0.58	0.00150162
P16157	1380	T	Ankyrin-1	ANK1	1	0.0012077	54.486	T(1)PT(1)PLALR	2	-1.0985	2	1.14	1.018	1.128	0.927	0.948	0.919	0.814	0.931	0.816	0.85	0.0124413
P16157	960	S	Ankyrin-1	ANK1	0.499997	5.16513e-09	49.592	LS(0.5)T(0.5)PPPLAEEEGLASR	3	0.21481	1	0.942	1.455	1.41	0.761	0.951	0.647	0.808	0.653	0.459	0.62	0.057635
P16157	1696	S	Ankyrin-1	ANK1	0.873236	4.5045e-15	65.184	ITHS(0.001)PT(0.012)VS(0.053)QVT(0.061)ERS(0.873)QDR	3	0.54193	4	1.394	1.352	1.059	0.761	0.763	0.861	0.546	0.564	0.813	0.627	0.0086174
P16157	834	S	Ankyrin-1	ANK1	1	1.09884e-28	127.02	RDS(1)RDVDEEK	3	-0.078808	15	1.122	1.175	1.279	0.874	0.835	0.844	0.779	0.709	0.661	0.714	0.00118223
P16157	1596	T	Ankyrin-1	ANK1	0.606339	1.15297e-07	60.196	AEDS(0.394)DAT(0.606)GHEWK	3	-0.26304	1	1.313	1.134	1.148	0.839	0.865	0.849	0.639	0.762	0.74	0.71	0.0020589
P16157	1593	S	Ankyrin-1	ANK1	0.991559	2.37827e-12	74.789	AEDS(0.992)DAT(0.008)GHEWK	3	-1.0307	3	1.192	1.123	1.112	0.861	0.969	0.855	0.722	0.862	0.769	0.783	0.0059815
P16157	1688	T	Ankyrin-1	ANK1	0.4742	1.38789e-17	85.469	IT(0.023)HS(0.474)PT(0.474)VS(0.027)QVT(0.002)ER	2	0.34959	0
P16220	340	S	Cyclic AMP-responsive element-binding protein 1	CREB1	0.998296	0.0119707	48.998	DLY(0.002)CHKS(0.998)D	2	-0.81763	4	1.127	1.083	1.007	0.919	0.96	0.972	0.816	0.884	0.966	0.886	0.031818
P16220	336	Y	Cyclic AMP-responsive element-binding protein 1	CREB1	0.670628	0.0137765	57.347	DLY(0.671)CHKS(0.329)D	3	-0.099261	1	1.107	1.099	0.964	0.972	0.844	1.064	0.877	0.768	1.105	0.909	0.29108
P16401	18	S	Histone H1.5	HIST1H1B	0.998717	3.67232e-34	86.182	SETAPAETAT(0.001)PAPVEKS(0.999)PAK	3	0.013108	2	0.903	0.76	0.831	1.081	1.149	1.196	1.198	1.509	1.439	1.374	0.005259
P16401	107	S	Histone H1.5	HIST1H1B	0.652515	0.00280217	48.568	GTGAS(0.347)GS(0.653)FK	2	-0.63752	1	0.687	0.668	0.8	1.232	1.297	1.164	1.793	1.94	1.459	1.714	0.00108173
P16403	36	S	Histone H1.2	HIST1H1C	0.99961	9.90819e-13	68.576	KAS(1)GPPVSELITK	3	-0.34265	1	0.641	0.687	0.725	1.262	1.316	1.195	1.97	1.915	1.649	1.838	0.00017834
P16452	483	S	Erythrocyte membrane protein band 4.2	EPB42	0.969489	0.00652026	51.445	APS(0.969)S(0.031)LPLR	2	0.34051	1	1.301	1.155	1.12	0.852	0.906	0.811	0.655	0.783	0.724	0.718	0.0041041
P16452	248	S	Erythrocyte membrane protein band 4.2	EPB42	1	0.00125221	70.441	RGS(1)VPILR	3	-1.4489	1	1.067	1.127	1.002	1.082	0.753	1.017	1.015	0.667	1.016	0.892	0.34614
P16949	38	S	Stathmin	STMN1	0.999999	3.15534e-13	87.083	ESVPEFPLS(1)PPK	2	0.302	27	1.3	1.368	1.438	0.721	0.739	0.673	0.555	0.54	0.468	0.519	8.2367e-05
P16949	25	S	Stathmin	STMN1	1	9.98708e-20	94.639	RAS(1)GQAFELILS(1)PR	3	-0.25836	7	1.246	1.008	1.193	0.93	0.91	0.829	0.747	0.902	0.696	0.774	0.026417
P16949	63	S	Stathmin	STMN1	1	4.06053e-05	59.227	RKS(1)HEAEVLK	4	-0.62042	1	1.039	0.998	0.901	0.922	1.02	1.131	0.887	1.021	1.256	1.046	0.58384
P16949	16	S	Stathmin	STMN1	1	1.14589e-08	59.975	RAS(1)GQAFELILS(1)PR	3	-0.25836	2	1.056	1.004	0.914	0.893	1.163	0.996	0.845	1.156	1.09	1.026	0.81596
P17026	49	S	Zinc finger protein 22	ZNF22	0.998914	0.00249995	59.908	S(0.999)LDDKPY(0.001)K	2	0.45884	3	0.661	0.703	0.619	1.405	1.192	1.228	2.124	1.692	1.983	1.929	0.00046352
P17480	484	S	Nucleolar transcription factor 1	UBTF	1	0.00684729	54.259	GKLPES(1)PK	2	2.2234	1	1.13	1.182	1.151	0.829	0.857	0.96	0.734	0.724	0.834	0.764	0.0042573
P17542	122	S	T-cell acute lymphocytic leukemia protein 1	TAL1	1	1.03695e-12	62.617	MVQLS(1)PPALAAPAAPGR	3	0.21633	5	0.992	1.047	0.953	1.05	0.95	1.022	1.058	0.907	1.074	1.01	0.81988
P17812	562	S	CTP synthase 1	CTPS1	1	0.00519485	58.981	GCRLS(1)PR	3	-0.16561	1	1.272	1.015	0.839	0.692	0.86	1.38	0.544	0.847	1.647	0.938	0.7164
P17812	575	S	CTP synthase 1	CTPS1	0.838263	1.81923e-19	83.37	S(0.005)GS(0.023)S(0.133)S(0.838)PDS(0.001)EITELK	2	0.18696	2	1.006	1.019	1.036	1.019	0.957	0.99	1.012	0.938	0.957	0.969	0.18784
P17858	775	S	ATP-dependent 6-phosphofructokinase, liver type	PFKL	0.954236	0.0102624	50.791	T(0.046)LS(0.954)MDKGF	2	0.55313	1	0.968	1.074	0.813	0.963	1.051	1.122	0.996	0.977	1.383	1.098	0.34726
P17987	551	S	T-complex protein 1 subunit alpha	TCP1	0.986564	1.2434e-07	53.565	HGS(0.003)Y(0.011)EDAVHS(0.987)GALND	3	0.22818	1	1.092	1.52	0.988	1.038	0.362	1.111	0.951	0.238	1.125	0.698	0.30244
P17987	544	S	T-complex protein 1 subunit alpha	TCP1	0.99834	4.98415e-25	86.488	HGS(0.998)Y(0.001)EDAVHSGALND	2	0.17132	1	0.883	0.951	0.986	1.127	1.093	0.939	1.277	1.148	0.954	1.12	0.162116
P18031	378	S	Tyrosine-protein phosphatase non-receptor type 1	PTPN1	1	0.0112989	52.482	VVGGS(1)LR	2	-1.2155	1	1.141	0.937	0.894	1.015	1.087	0.952	0.89	1.16	1.066	1.028	0.72704
P18433	189	S	Receptor-type tyrosine-protein phosphatase alpha	PTPRA	0.874124	6.32278e-05	60.157	QAGSHS(0.125)NS(0.874)FR	2	0.50289	1	0.86	1.121	1.077	0.909	0.883	1.164	1.058	0.787	1.082	0.967	0.78458
P18583	1948	S	Protein SON	SON	0.952727	0.00889111	47.894	S(0.953)FS(0.046)IS(0.001)PSR	2	-0.2448	1	0.969	1.316	0.976	0.889	0.817	1.092	0.918	0.621	1.121	0.858	0.32078
P18583	1697	S	Protein SON	SON	0.999978	2.7667e-09	62.357	ESDQTLAALLS(1)PK	3	-0.12285	2	1.13	1.144	1.202	1.04	0.765	0.823	0.919	0.668	0.686	0.756	0.038121
P18583	1952	S	Protein SON	SON	0.854963	0.00347169	59.645	SFS(0.002)IS(0.855)PS(0.143)R	2	0.19262	1	0.99	0.932	1.034	1.041	1.073	0.941	1.052	1.15	0.912	1.033	0.55222
P18583	2013	S	Protein SON	SON	0.952893	0.00633348	44.425	S(0.001)FS(0.046)IS(0.953)PVR	3	-0.36278	1
P18583	2181	S	Protein SON	SON	0.716299	0.000714833	41.996	EFPVS(0.06)S(0.224)GS(0.716)QHR	3	-0.36301	1
P18583	1570	S	Protein SON	SON	0.712547	0.000527049	80.24	ILPT(0.286)S(0.713)ET(0.001)K	2	0.30787	1	1.258	1.062	1.007	0.864	0.942	0.963	0.687	0.886	0.957	0.832	0.073796
P18615	181	S	Negative elongation factor E	NELFE	0.912794	1.08973e-05	58.098	SGAHS(0.007)S(0.08)AS(0.913)PPR	2	0.078503	9	0.904	1.038	1.056	1.029	0.947	1.033	1.139	0.911	0.98	1.004	0.93082
P18615	115	S	Negative elongation factor E	NELFE	0.999343	3.71092e-98	163.9	S(0.001)IS(0.999)ADDDLQESSR	2	0.042566	6	0.919	0.89	0.879	1.097	1.095	1.076	1.195	1.229	1.225	1.216	0.000180351
P18754	11	S	Regulator of chromosome condensation	RCC1	1	0.000197366	74.611	S(1)PPADAIPK	2	0.31018	19	0.798	0.82	0.838	1.202	1.125	1.121	1.504	1.371	1.34	1.404	0.00022147
P18887	241	S	DNA repair protein XRCC1	XRCC1	0.999998	1.1028e-18	83.823	AIGSTSKPQES(1)PK	4	-0.10929	2	0.937	1.024	1.042	1.014	0.934	1.06	1.083	0.91	1.018	1.002	0.97928
P19338	121	T	Nucleolin	NCL	1	0.00102567	55.314	ALVAT(1)PGKK	2	0.10527	2	1.015	0.893	0.967	1.159	0.961	0.997	1.142	1.075	1.033	1.084	0.31306
P19419	194	S	ETS domain-containing protein Elk-1	ELK1	0.499986	6.09866e-19	56.562	PAVVLPSAAPAGAAAPPS(0.5)GS(0.5)R	3	0.036742	1	1.012	1.171	1.168	0.962	0.905	0.863	0.95	0.772	0.739	0.815	0.024056
P19419	196	S	ETS domain-containing protein Elk-1	ELK1	0.499986	6.09866e-19	56.562	PAVVLPSAAPAGAAAPPS(0.5)GS(0.5)R	3	0.036742	1	1.012	1.171	1.168	0.962	0.905	0.863	0.95	0.772	0.739	0.815	0.024056
P19532	556	S	Transcription factor E3	TFE3	0.942364	1.11238e-20	77.899	AASDPLLS(0.003)S(0.053)VS(0.942)PAVS(0.001)K	3	0.33243	1	0.932	1.013	0.992	0.939	1.106	1.025	1.009	1.09	1.034	1.045	0.46974
P19634	703	S	Sodium/hydrogen exchanger 1	SLC9A1	0.999523	0.000478114	43.761	IGS(1)DPLAYEPK	3	-0.24564	1
P20138	307	S	Myeloid cell surface antigen CD33	CD33	0.673871	0.000166774	41.422	NDT(0.001)HPT(0.012)T(0.031)GS(0.282)AS(0.674)PK	3	-0.73612	1	0.909	0.687	1.014	1.094	1.085	1.151	1.203	1.58	1.136	1.276	0.160676
P20340	56	Y	Ras-related protein Rab-6A	RAB6A	0.539269	0.0140091	62.463	T(0.461)MY(0.539)LEDR	2	-1.0266	1	0.938	0.96	0.952	0.995	1.076	1.068	1.06	1.119	1.122	1.101	0.020558
P20700	23	S	Lamin-B1	LMNB1	0.917319	3.27359e-05	50.806	AGGPT(0.018)T(0.052)PLS(0.917)PT(0.013)R	2	0.18179	2	0.82	0.82	0.789	1.157	1.234	1.086	1.411	1.503	1.378	1.431	0.00079532
P20700	20	T	Lamin-B1	LMNB1	0.909976	1.46671e-07	59.367	AGGPT(0.09)T(0.91)PLSPTR	3	0.84983	4	0.572	0.616	0.719	1.487	1.204	1.188	2.597	1.954	1.654	2.034	0.0020195
P21291	192	S	Cysteine and glycine-rich protein 1	CSRP1	1	2.81394e-26	90.348	GFGFGQGAGALVHS(1)E	2	0.46173	2	1.332	1.283	1.164	0.742	0.834	0.828	0.557	0.649	0.713	0.636	0.00120403
P21333	1084	S	Filamin-A	FLNA	0.999724	1.60406e-45	113.49	AFGPGLQGGSAGS(1)PAR	2	0.23237	2	0.699	0.846	0.748	1.149	1.114	1.311	1.643	1.314	1.752	1.559	0.0040442
P21333	1459	S	Filamin-A	FLNA	0.999931	5.51271e-10	70.272	CSGPGLS(1)PGMVR	2	-0.72303	1	0.771	0.781	0.805	1.105	1.22	1.206	1.434	1.56	1.5	1.498	0.00028074
P21333	2152	S	Filamin-A	FLNA	0.94386	6.90029e-38	104.18	APS(0.944)VANVGS(0.056)HCDLSLK	3	-0.3718	1	0.774	0.867	0.979	1.231	1.071	1.008	1.588	1.235	1.031	1.263	0.059485
P21359	2514	T	Neurofibromin	NF1	0.547928	2.25912e-15	60.347	GSEGY(0.002)LAAT(0.001)Y(0.008)PT(0.062)VGQT(0.548)S(0.38)PR	3	-0.50677	1	1.17	0.953	1.011	1.034	1.009	0.878	0.883	1.057	0.869	0.932	0.43304
P21359	2515	S	Neurofibromin	NF1	0.687292	1.68368e-23	73.11	GSEGYLAATY(0.003)PT(0.025)VGQT(0.284)S(0.687)PR	3	0.10492	2	1.076	0.788	0.936	1.044	1.086	1.058	0.971	1.377	1.131	1.139	0.26878
P21796	57	S	Voltage-dependent anion-selective channel protein 1	VDAC1	0.991507	0.00588922	52.391	VT(0.004)GS(0.992)LET(0.004)K	2	0.065472	1
P22102	348	Y	Trifunctional purine biosynthetic protein adenosine-3	GART	0.805057	0.0208511	50.04	GY(0.003)PGDY(0.805)T(0.192)K	2	-0.9203	1	0.976	1.123	0.961	0.938	0.972	1.056	0.961	0.865	1.1	0.969	0.64772
P22234	238	T	Multifunctional protein ADE2	PAICS	1	2.80475e-05	54.343	EVT(1)PEGLQMVK	3	-0.69503	1	1.251	0.991	1.151	1.082	0.819	0.806	0.866	0.826	0.7	0.798	0.120899
P22314	13	S	Ubiquitin-like modifier-activating enzyme 1	UBA1	1	0.00330459	60.691	RVS(1)GPDPK	2	-0.8991	2	0.827	0.828	0.929	1.262	1.05	1.031	1.526	1.268	1.111	1.294	0.027582
P22415	185	Y	Upstream stimulatory factor 1	USF1	0.751499	0.00653913	71.501	THPY(0.751)S(0.248)PK	2	0.63494	1	1.109	1.223	1.098	0.787	0.961	0.93	0.71	0.785	0.847	0.781	0.024159
P22415	186	S	Upstream stimulatory factor 1	USF1	0.653928	0.00221162	74.464	T(0.001)HPY(0.345)S(0.654)PK	2	0.42038	1	1.13	1.211	1.108	0.859	0.884	0.915	0.76	0.729	0.827	0.771	0.00133534
P22607	408	S	Fibroblast growth factor receptor 3	FGFR3	0.743859	0.000216107	66.19	GLGS(0.744)PT(0.256)VHK	3	0.40216	1	1.38	1.384	1.393	0.654	0.744	0.698	0.474	0.537	0.5	0.504	0.002943
P22626	212	S	Heterogeneous nuclear ribonucleoproteins A2/B1	HNRNPA2B1	1	0.00083801	44.426	GGNFGFGDS(1)R	3	-0.037177	2	0.812	0.837	0.768	1.15	1.138	1.195	1.419	1.356	1.557	1.441	0.00023757
P22670	978	S	MHC class II regulatory factor RFX1	RFX1	0.577519	2.34946e-06	81.017	GLFVQALPS(0.578)S(0.422)	2	0.18948	1	1.205	0.928	1.146	1.041	0.73	1.022	0.865	0.786	0.891	0.852	0.30018
P23193	97	S	Transcription elongation factor A protein 1	TCEA1	0.783669	1.3816e-24	82.406	KKEPAIT(0.216)S(0.784)QNS(1)PEAR	3	0.24846	1	0.636	0.72	0.584	1.324	1.095	1.436	2.082	1.519	2.459	1.987	0.0024578
P23193	100	S	Transcription elongation factor A protein 1	TCEA1	0.999997	1.14935e-76	149.47	KKEPAITSQNS(1)PEAR	4	-0.44602	20	0.913	1.073	0.928	1.003	1.006	1.073	1.099	0.936	1.157	1.058	0.35588
P23396	221	T	40S ribosomal protein S3	RPS3	0.816639	2.86861e-12	65.374	DEILPT(0.183)T(0.817)PISEQK	3	3.7779	1	1.109	1.033	1.083	0.989	0.979	0.874	0.892	0.947	0.808	0.881	0.046479
P23443	447	S	Ribosomal protein S6 kinase beta-1	RPS6KB1	0.770772	0.00955707	54.982	T(0.229)PVS(0.771)PVK	2	0.1469	1	1.255	1.152	1.208	0.811	0.87	0.851	0.646	0.755	0.705	0.7	0.00038285
P23497	394	S	Nuclear autoantigen Sp-100	SP100	0.998896	0.00162667	50.354	LST(0.001)FRES(0.999)FK	3	-0.0029051	1	0.915	0.683	0.864	1.218	1.099	1.132	1.33	1.606	1.312	1.401	0.021999
P23528	3	S	Cofilin-1	CFL1	0.999996	2.53484e-28	116.86	AS(1)GVAVSDGVIK	3	0.46896	2	0.88	0.818	0.827	1.118	1.193	1.092	1.271	1.456	1.321	1.348	0.0010241
P23588	283	S	Eukaryotic translation initiation factor 4B	EIF4B	0.999994	0.0021251	76.478	AFGS(1)GYR	2	0.89367	2	0.545	0.456	0.52	1.38	1.697	1.136	2.535	3.72	2.187	2.77	0.00138333
P23588	459	S	Eukaryotic translation initiation factor 4B	EIF4B	0.955117	5.46511e-12	49.66	EEDCHS(0.955)PT(0.022)S(0.022)KPPKPDQPLK	5	0.025529	2	1.034	0.996	1.15	1.042	0.893	0.933	1.007	0.894	0.812	0.902	0.175385
P23588	406	S	Eukaryotic translation initiation factor 4B	EIF4B	1	0.00739178	62.463	ERHPS(1)WR	2	-0.58468	2	1.317	0.761	0.693	1.031	1.02	1.175	0.783	1.338	1.696	1.164	0.40268
P24928	1912	T	DNA-directed RNA polymerase II subunit RPB1	POLR2A	0.420076	1.82389e-06	52.185	Y(0.017)S(0.353)PT(0.42)S(0.401)PT(0.157)Y(0.026)S(0.425)PT(0.17)S(0.032)PK	3	-0.22244	0
P24928	1864	S	DNA-directed RNA polymerase II subunit RPB1	POLR2A	0.662964	0.0144693	47.96	Y(0.044)S(0.002)PT(0.291)S(0.663)PK	2	-2.0252	2	0.937	1.073	1.104	0.915	0.974	1.032	0.977	0.905	0.936	0.938	0.36498
P24928	217	S	DNA-directed RNA polymerase II subunit RPB1	POLR2A	1	0.00690276	59.35	ILLS(1)PER	2	-1.643	1	1.076	0.85	1.163	0.899	0.958	1.092	0.835	1.126	0.94	0.955	0.72872
P24928	1878	S	DNA-directed RNA polymerase II subunit RPB1	POLR2A	0.650143	4.34073e-17	77.191	Y(0.029)S(0.002)PT(0.035)S(0.65)PT(0.187)Y(0.029)S(0.068)PTTPK	2	0.17777	1	1.19	1.171	0.996	0.866	0.938	0.934	0.728	0.8	0.938	0.816	0.032198
P24928	1913	S	DNA-directed RNA polymerase II subunit RPB1	POLR2A	0.713314	2.98463e-09	60.631	Y(0.008)S(0.009)PT(0.152)S(0.713)PT(0.062)Y(0.036)S(0.02)PTSPK	3	-0.35772	2	1.136	1.068	1.138	0.915	0.935	0.897	0.805	0.875	0.789	0.822	0.00124141
P24928	1861	S	DNA-directed RNA polymerase II subunit RPB1	POLR2A	0.552704	0.0134285	49.444	Y(0.097)S(0.553)PT(0.077)S(0.274)PK	2	1.3923	1	1.069	0.953	1.043	0.946	1.01	1.014	0.885	1.059	0.973	0.969	0.49986
P24928	1917	S	DNA-directed RNA polymerase II subunit RPB1	POLR2A	0.425081	1.82389e-06	52.185	Y(0.017)S(0.353)PT(0.42)S(0.401)PT(0.157)Y(0.026)S(0.425)PT(0.17)S(0.032)PK	3	-0.22244	0
P24941	15	Y	Cyclin-dependent kinase 2	CDK2	0.998835	1.6817e-14	104.22	IGEGT(0.001)Y(0.999)GVVYK	3	0.41774	6	1.07	0.911	0.882	1.118	0.935	1.078	1.045	1.025	1.224	1.094	0.32738
P24941	14	T	Cyclin-dependent kinase 2	CDK2	0.998138	6.78243e-08	82.069	IGEGT(0.998)Y(0.993)GVVY(0.008)K	3	0.42189	6	0.992	0.882	0.865	1.15	0.954	1.121	1.159	1.082	1.297	1.177	0.089316
P25098	670	S	Beta-adrenergic receptor kinase 1	GRK2	0.99984	0.00193889	62.463	S(1)PVVELSK	2	-0.028157	4	0.804	0.939	0.999	1.071	1.126	1.021	1.331	1.198	1.023	1.174	0.081359
P25490	118	S	Transcriptional repressor protein YY1	YY1	1	0.000243003	42.947	EEVVGGDDS(1)DGLR	2	1.4039	1	0.715	1.018	1.338	1.076	0.947	0.913	1.505	0.928	0.683	0.956	0.93926
P25788	250	S	Proteasome subunit alpha type-3	PSMA3	0.999984	1.55157e-20	90.348	ESLKEEDES(1)DDDNM	3	-0.14425	12	0.907	0.936	0.891	1.028	1.048	1.154	1.133	1.119	1.296	1.181	0.0126831
P25789	13	S	Proteasome subunit alpha type-4	PSMA4	0.997929	0.000637058	59.265	T(0.001)T(0.002)IFS(0.998)PEGR	2	0.0066509	1	0.907	0.9	0.977	1.022	1.102	1.067	1.128	1.223	1.094	1.146	0.0159974
P26358	127	S	DNA (cytosine-5)-methyltransferase 1	DNMT1	0.999162	3.2604e-07	52.814	VGMADANS(0.999)PPKPLS(0.001)K	4	-0.51567	1	0.803	0.95	1.14	1.03	1.043	1.019	1.283	1.096	0.896	1.069	0.52832
P26368	79	S	Splicing factor U2AF 65 kDa subunit	U2AF2	1	1.10864e-07	66.989	EEHGGLIRS(1)PR	3	-0.14341	4	1.002	1.029	0.887	1.013	1.13	0.947	1.012	1.096	1.068	1.059	0.4567
P26599	433	S	Polypyrimidine tract-binding protein 1	PTBP1	0.733244	0.00584538	42.629	DY(0.267)GNS(0.733)PLHR	2	0.25352	1
P26639	246	T	Threonine--tRNA ligase, cytoplasmic	TARS	0.433645	0.000165974	66.989	VNT(0.434)PT(0.434)T(0.09)T(0.019)VY(0.024)R	2	-0.24079	0
P26639	8	S	Threonine--tRNA ligase, cytoplasmic	TARS	0.844591	0.00690276	59.35	AS(0.134)S(0.845)PS(0.022)GK	2	0.19567	1	1.192	1.152	1.038	0.908	0.987	0.827	0.762	0.856	0.798	0.805	0.029695
P26639	248	T	Threonine--tRNA ligase, cytoplasmic	TARS	0.433645	0.000165974	66.989	VNT(0.434)PT(0.434)T(0.09)T(0.019)VY(0.024)R	2	-0.24079	0
P27448	564	T	MAP/microtubule affinity-regulating kinase 3	MARK3	0.774383	0.00155409	71.451	S(0.226)T(0.774)FHGQPR	2	0.17464	8	0.831	0.97	0.863	1.076	1.202	1.009	1.296	1.237	1.17	1.234	0.03866
P27448	391	S	MAP/microtubule affinity-regulating kinase 3	MARK3	0.601059	7.66035e-55	114.63	VRPS(0.399)S(0.601)DLNNSTGQSPHHK	4	-2.6112	3	1.057	1.045	1.045	0.991	0.931	0.98	0.938	0.889	0.939	0.922	0.0142353
P27448	549	T	MAP/microtubule affinity-regulating kinase 3	MARK3	0.896235	2.48764e-20	72.568	TPVASTHS(0.002)IS(0.024)S(0.078)AAT(0.896)PDR	3	1.3204	3	0.904	0.959	0.903	1.05	1.077	1.078	1.16	1.122	1.194	1.159	0.0024218
P27448	563	S	MAP/microtubule affinity-regulating kinase 3	MARK3	0.883182	0.00117638	74.841	S(0.883)T(0.117)FHGQPR	2	0.61263	5	0.859	0.879	0.908	1.112	1.146	1.042	1.296	1.302	1.149	1.247	0.002435
P27448	390	S	MAP/microtubule affinity-regulating kinase 3	MARK3	0.499999	6.22954e-39	92.034	VRPS(0.5)S(0.5)DLNNSTGQSPHHK	4	-2.6124	1	1.02	1.002	1.045	1.049	0.95	0.963	1.029	0.948	0.922	0.966	0.34496
P27448	400	S	MAP/microtubule affinity-regulating kinase 3	MARK3	0.983714	3.21048e-23	75.064	VRPSSDLNNS(0.003)T(0.013)GQS(0.984)PHHK	4	0.38985	2	0.885	0.91	0.921	1.185	0.975	1.078	1.34	1.071	1.171	1.192	0.039842
P27448	543	S	MAP/microtubule affinity-regulating kinase 3	MARK3	0.922656	2.09112e-28	86.539	T(0.151)PVAS(0.462)T(0.462)HS(0.923)IS(0.002)S(0.001)AATPDR	3	-0.069972	1
P27448	540	S	MAP/microtubule affinity-regulating kinase 3	MARK3	0.673536	2.42718e-12	61.942	T(0.175)PVAS(0.674)T(0.151)HS(0.001)ISSAATPDR	3	-0.2881	1	1.052	0.831	0.97	0.983	1.153	1.011	0.934	1.388	1.043	1.103	0.30248
P27448	491	T	MAP/microtubule affinity-regulating kinase 3	MARK3	0.948924	1.25479e-13	66.264	S(0.021)S(0.021)T(0.949)VPS(0.007)S(0.002)NT(0.001)ASGGMTR	2	-0.31299	1	0.726	0.874	0.789	1.207	1.23	1.067	1.662	1.406	1.355	1.467	0.0053163
P27448	469	S	MAP/microtubule affinity-regulating kinase 3	MARK3	0.999989	6.0136e-21	76.301	GIAPAS(1)PMLGNASNPNK	3	0.17009	4	1.016	0.958	0.963	1.025	1.06	0.989	1.008	1.106	1.028	1.047	0.172437
P27448	507	T	MAP/microtubule affinity-regulating kinase 3	MARK3	0.924133	0.000154516	77.124	RNT(0.924)Y(0.076)VCSER	2	-0.026138	1	0.867	0.666	0.779	1.303	1.13	1.136	1.504	1.696	1.46	1.544	0.0081432
P27448	541	T	MAP/microtubule affinity-regulating kinase 3	MARK3	0.486797	2.09112e-28	86.539	T(0.085)PVAS(0.421)T(0.487)HS(0.007)ISSAATPDR	3	0.81946	0
P27694	38	S	Replication protein A 70 kDa DNA-binding subunit	RPA1	0.980521	0.000286003	49.632	PIT(0.001)T(0.019)GNS(0.981)PPR	3	0.66331	2	0.849	0.734	0.933	1.111	1.066	1.225	1.308	1.45	1.315	1.352	0.0197579
P27816	927	T	Microtubule-associated protein 4	MAP4	0.877263	0.000167819	47.606	LAT(0.058)NT(0.877)S(0.065)APDLK	3	0.77639	2	0.845	0.917	0.932	1.022	0.989	1.243	1.209	1.078	1.335	1.208	0.075943
P27816	282	T	Microtubule-associated protein 4	MAP4	0.559698	1.70176e-06	53.377	DMES(0.424)PT(0.56)KLDVT(0.016)LAK	3	0.29166	1	0.919	0.933	0.884	0.971	1.153	1.108	1.057	1.235	1.255	1.181	0.039115
P27816	696	S	Microtubule-associated protein 4	MAP4	1	0.00293767	45.433	ELPPS(1)PEKK	3	-0.0053534	2	0.978	0.882	0.812	1.083	1.1	1.105	1.108	1.247	1.362	1.231	0.060355
P27816	358	S	Microtubule-associated protein 4	MAP4	0.962065	1.59877e-06	41.115	ET(0.03)ERAS(0.962)PIKMDLAPS(0.008)K	4	-0.054364	1	1.023	0.771	0.747	0.821	1.176	1.404	0.802	1.524	1.88	1.338	0.21132
P27824	564	S	Calnexin	CANX	0.996429	4.77824e-37	96.379	SDAEEDGGT(0.004)VS(0.996)QEEEDR	3	0.15737	5	1.008	0.95	1.012	0.975	1.07	1.001	0.968	1.125	0.991	1.026	0.50908
P27824	562	T	Calnexin	CANX	0.632791	9.47886e-25	79.512	QKS(1)DAEEDGGT(0.633)VS(0.367)QEEEDR	3	0.017672	1	0.97	0.88	0.867	1.216	1.027	1.002	1.253	1.166	1.157	1.194	0.067419
P27824	554	S	Calnexin	CANX	0.99989	9.47886e-25	79.512	QKS(1)DAEEDGGT(0.633)VS(0.367)QEEEDR	3	0.017672	3	0.985	0.929	0.884	1.088	1.045	1.05	1.104	1.124	1.189	1.138	0.0184017
P27824	583	S	Calnexin	CANX	1	2.82125e-28	115.26	AEEDEILNRS(1)PR	3	0.13265	13	0.917	0.917	0.883	1.062	1.085	1.096	1.158	1.183	1.243	1.194	0.00034404
P28066	56	S	Proteasome subunit alpha type-5	PSMA5	0.796659	7.26558e-16	74.783	IT(0.203)S(0.797)PLMEPSSIEK	3	0.089985	3	1.233	1.262	1.261	0.803	0.885	0.728	0.652	0.701	0.577	0.643	0.0159986
P28290	739	S	Sperm-specific antigen 2	SSFA2	0.784654	0.000100472	45.438	S(0.018)QS(0.785)LPT(0.097)T(0.097)LLS(0.004)PVR	2	-0.25823	1	0.815	0.646	0.645	1.051	1.39	1.307	1.289	2.151	2.026	1.78	0.0074755
P28290	668	S	Sperm-specific antigen 2	SSFA2	0.96866	0.00168552	70.942	S(0.031)LAS(0.969)IEAK	3	0.24107	2	0.558	0.656	0.664	1.327	1.354	1.229	2.377	2.063	1.852	2.082	0.00031726
P28715	526	S	DNA repair protein complementing XP-G cells	ERCC5	0.908924	4.27539e-25	85.362	ELT(0.032)PAS(0.909)PT(0.059)CTNSVSK	3	-0.34563	2	1.082	0.992	0.999	0.942	0.88	1.138	0.871	0.886	1.141	0.963	0.62924
P28749	640	S	Retinoblastoma-like protein 1	RBL1	0.995955	1.88037e-05	46.543	DMQPLS(0.996)PIS(0.004)VHER	3	-0.46542	1	1.065	1.149	1.325	0.554	0.916	1.115	0.521	0.796	0.842	0.73	0.182561
P28749	369	T	Retinoblastoma-like protein 1	RBL1	0.983954	1.32906e-07	80.31	SFAPS(0.015)T(0.984)PLT(0.001)GR	2	0.084672	1	0.986	0.874	0.826	1.019	1.229	1.035	1.034	1.405	1.254	1.222	0.065983
P28749	1041	S	Retinoblastoma-like protein 1	RBL1	0.995227	1.62216e-07	54.281	VIAIDS(0.005)DAES(0.995)PAKR	4	0.26014	1	1.385	1.159	1.222	0.677	0.866	0.876	0.488	0.747	0.718	0.642	0.0108216
P28799	435	S	Granulins	GRN	0.998834	0.00270404	57.532	RAS(0.999)LS(0.001)HPR	3	0.083753	1	0.295	1.199	0.815	1.232	1.012	1.287	4.187	0.843	1.581	1.529	0.2491
P29353	139	S	SHC-transforming protein 1	SHC1	0.99996	0.000513097	45.28	HGS(1)FVNKPTR	4	-0.41703	1	0.583	0.761	0.735	1.285	1.325	1.137	2.204	1.737	1.548	1.802	0.0034437
P29372	78	S	DNA-3-methyladenine glycosylase	MPG	0.799713	0.0105178	46.001	SIY(0.016)FS(0.184)S(0.8)PK	2	-0.21887	1	1.044	1.009	0.793	1.062	1.146	0.943	1.018	1.134	1.191	1.107	0.36404
P29374	864	S	AT-rich interactive domain-containing protein 4A	ARID4A	0.720834	0.00227029	44.847	ILGQS(0.279)S(0.721)PEK	3	1.4068	1	1.121	1.035	1.295	0.884	0.947	0.826	0.789	0.915	0.638	0.77	0.027796
P29374	863	S	AT-rich interactive domain-containing protein 4A	ARID4A	0.764774	7.00039e-05	74.841	ILGQS(0.765)S(0.235)PEK	2	1.4823	2	1.199	1.23	1.217	0.901	0.802	0.797	0.752	0.651	0.656	0.686	0.00073568
P29375	1330	S	Lysine-specific demethylase 5A	KDM5A	0.463169	6.2457e-06	77.744	VVSS(0.001)VS(0.072)S(0.463)S(0.463)PR	2	0.88216	0
P29375	1331	S	Lysine-specific demethylase 5A	KDM5A	0.463169	6.2457e-06	77.744	VVSS(0.001)VS(0.072)S(0.463)S(0.463)PR	2	0.88216	0
P29590	38	S	Protein PML	PML	0.592154	3.37923e-10	60.196	QPS(0.415)PS(0.592)PS(0.978)PT(0.015)ER	2	1.3197	3	0.788	1.098	1.051	1.034	0.981	1.038	1.313	0.893	0.988	1.039	0.66778
P29590	527	S	Protein PML	PML	1	1.61424e-23	98.281	AVSPPHLDGPPS(1)PR	3	1.0517	5	0.967	0.929	0.977	1.074	1.115	0.934	1.109	1.2	0.958	1.087	0.22278
P29590	40	S	Protein PML	PML	0.978421	1.72926e-10	57.148	QPS(0.415)PS(0.592)PS(0.978)PT(0.015)ER	2	1.3197	3	0.788	1.098	1.051	1.034	0.981	1.038	1.313	0.893	0.988	1.039	0.66778
P29590	36	S	Protein PML	PML	0.783548	1.72926e-10	60.196	QPS(0.784)PS(0.587)PS(0.568)PT(0.061)ER	2	-0.011371	2	0.788	1.098	1.051	1.034	0.981	1.038	1.313	0.893	0.988	1.039	0.66778
P29590	518	S	Protein PML	PML	0.999971	2.93286e-13	67.902	AVS(1)PPHLDGPPSPR	3	0.041941	3	0.945	1.003	1.131	1.078	0.954	0.914	1.141	0.951	0.809	0.957	0.57756
P29590	505	S	Protein PML	PML	0.794808	1.42153e-09	67.326	S(0.205)S(0.795)PEQPRPSTSK	3	0.41701	3	1.076	1.132	1.135	0.9	0.886	0.953	0.837	0.782	0.84	0.819	0.0020972
P29590	504	S	Protein PML	PML	0.499268	0.000429728	44.252	S(0.499)S(0.499)PEQPRPS(0.001)T(0.001)SK	2	1.1903	0
P29692	133	S	Elongation factor 1-delta	EEF1D	0.999995	1.42325e-48	132.25	ATAPQTQHVS(1)PMR	3	0.031335	27	1.009	1.104	0.987	0.963	1.002	0.972	0.954	0.907	0.986	0.947	0.21826
P29966	170	S	Myristoylated alanine-rich C-kinase substrate	MARCKS	0.999979	0.00233413	71.614	LSGFS(1)FK	2	-0.44492	1	0.473	0.597	0.6	1.512	1.35	1.208	3.203	2.256	2.011	2.437	0.00093558
P30050	38	S	60S ribosomal protein L12	RPL12	1	0.000311606	70.942	IGPLGLS(1)PK	2	-0.37449	3	1.594	1.298	1.253	0.72	0.7	0.699	0.452	0.539	0.558	0.511	0.0126846
P30050	126	S	60S ribosomal protein L12	RPL12	0.988741	0.0081236	46.129	ELS(0.989)GT(0.011)IK	3	2.2073	2	0.832	0.884	0.887	1.222	1.098	1.011	1.468	1.242	1.14	1.28	0.0141609
P30260	339	S	Cell division cycle protein 27 homolog	CDC27	0.952543	2.78489e-05	63.185	SVFS(0.001)QS(0.047)GNS(0.953)R	2	-0.35439	1	1.07	1.128	1.065	0.898	0.938	0.972	0.838	0.83	0.913	0.861	0.0069032
P30291	190	T	Wee1-like protein kinase	WEE1	0.998282	0.00310234	47.302	LFDT(0.002)PHT(0.998)PK	3	1.2691	1	0.978	1.175	1.133	0.9	0.921	0.96	0.921	0.784	0.848	0.846	0.050183
P30291	173	T	Wee1-like protein kinase	WEE1	0.999463	1.55837e-05	48.216	S(0.001)PRPDHPGT(0.999)PPHK	4	0.48621	2	1.021	1.106	0.945	0.953	0.989	1.017	0.935	0.894	1.077	0.963	0.5072
P30307	216	S	M-phase inducer phosphatase 3	CDC25C	0.659329	1.93336e-07	56.46	S(0.341)PS(0.659)MPENLNRPR	3	-0.35328	1	1.206	1.037	1.047	0.963	0.92	0.909	0.799	0.887	0.869	0.849	0.035416
P30626	172	S	Sorcin	SRI	0.99601	0.00237881	60.398	ALT(0.004)DS(0.996)FRR	3	-0.076433	2	0.889	0.878	0.749	1.057	1.251	1.105	1.189	1.423	1.477	1.357	0.0150351
P31323	69	T	cAMP-dependent protein kinase type II-beta regulatory subunit	PRKAR2B	0.908974	6.31054e-09	51.524	TWGDLGAAAGGGT(0.909)PS(0.091)K	3	-0.17237	1	0.737	0.713	0.911	1.031	1.187	1.307	1.4	1.662	1.436	1.493	0.0175593
P31947	64	S	14-3-3 protein sigma	SFN	0.584985	0.00695687	50.791	VLS(0.415)S(0.585)IEQK	2	-0.022975	1	0.889	0.865	0.948	1.206	0.965	1.077	1.358	1.114	1.136	1.202	0.060936
P31948	481	S	Stress-induced-phosphoprotein 1	STIP1	1	0.00743999	42.718	HDS(1)PEDVK	3	1.0717	1
P32119	112	S	Peroxiredoxin-2	PRDX2	0.999761	1.78726e-05	65.295	RLS(1)EDYGVLK	3	-1.2988	1	0.803	0.874	0.745	1.203	1.207	1.071	1.498	1.379	1.438	1.437	0.0038971
P32519	168	S	ETS-related transcription factor Elf-1	ELF1	0.825158	7.69192e-20	86.548	Y(0.135)ADS(0.001)PGAS(0.039)S(0.825)PEQPK	2	0.22951	2	1.163	1.127	1.037	0.888	0.916	0.957	0.764	0.812	0.924	0.83	0.0101397
P33176	933	S	Kinesin-1 heavy chain	KIF5B	0.954107	1.29748e-18	63.376	PIRPGQHPAAS(0.954)PT(0.046)HPSAIR	4	-0.48603	4	0.951	0.898	0.954	1.145	0.944	1.082	1.203	1.05	1.136	1.131	0.117523
P33241	252	S	Lymphocyte-specific protein 1	LSP1	0.99068	2.45206e-07	52.185	QAS(0.991)IELPS(0.009)MAVASTK	3	0.24991	5	0.816	0.863	0.773	1.056	1.15	1.25	1.294	1.332	1.616	1.409	0.0041818
P33241	204	S	Lymphocyte-specific protein 1	LSP1	0.987766	8.14334e-09	88.101	LIDRT(0.012)ES(0.988)LNR	3	0.088519	2	0.803	0.799	0.642	0.838	1.215	1.576	1.043	1.519	2.457	1.617	0.083458
P33991	120	S	DNA replication licensing factor MCM4	MCM4	1	3.60156e-11	97.69	QRPDLGS(1)AQK	2	0.23942	2	0.976	0.904	1.008	1.006	1.035	1.067	1.031	1.144	1.06	1.076	0.111936
P33992	605	S	DNA replication licensing factor MCM5	MCM5	0.478756	0.016833	41.08	S(0.479)S(0.479)IPIT(0.042)VR	2	1.6499	0
P33992	604	S	DNA replication licensing factor MCM5	MCM5	0.478756	0.016833	41.08	S(0.479)S(0.479)IPIT(0.042)VR	2	1.6499	0
P34897	266	S	Serine hydroxymethyltransferase, mitochondrial	SHMT2	1	0.0130106	50.04	VIPS(1)PFK	2	0.80674	2	0.754	0.834	0.849	1.151	1.14	1.171	1.528	1.365	1.38	1.421	0.00073741
P34932	429	S	Heat shock 70 kDa protein 4	HSPA4	1	0.00234426	54.259	NHAAPFS(1)K	3	0.0099942	1	1.154	1.08	0.906	1.03	0.846	1.033	0.892	0.782	1.142	0.926	0.48316
P35125	1214	S	Ubiquitin carboxyl-terminal hydrolase 6	USP6	1	0.00542627	61.78	LPQIGS(1)K	2	-0.30503	3	0.872	0.964	0.918	1.039	1.019	1.153	1.192	1.056	1.257	1.166	0.0335
P35222	551	T	Catenin beta-1	CTNNB1	0.499961	1.0316e-32	106.29	T(0.5)S(0.5)MGGTQQQFVEGVR	3	-0.75815	1	1.073	0.997	0.972	1.042	0.988	0.958	0.972	0.989	0.986	0.982	0.67066
P35222	552	S	Catenin beta-1	CTNNB1	0.533438	1.0316e-32	106.29	T(0.438)S(0.533)MGGT(0.028)QQQFVEGVR	2	-1.0335	2	0.922	0.917	1.052	1.05	1.054	0.997	1.138	1.148	0.949	1.073	0.21148
P35236	66	T	Tyrosine-protein phosphatase non-receptor type 7	PTPN7	0.903371	2.21031e-13	67.644	SLGAVEPICS(0.097)VNT(0.903)PR	3	-0.43604	2	1.075	0.908	1.033	0.996	1.183	0.837	0.926	1.301	0.811	1	0.95062
P35251	506	T	Replication factor C subunit 1	RFC1	1	0.0196568	51.787	LERT(1)PQK	3	1.4759	1	0.879	0.796	0.786	1.136	1.169	1.148	1.292	1.469	1.46	1.403	0.00072368
P35251	156	S	Replication factor C subunit 1	RFC1	1	0.00528387	50.353	NKPLS(1)PIK	3	0.25717	2	0.902	0.921	0.929	1.126	1.03	1.055	1.25	1.117	1.137	1.167	0.0053968
P35251	311	S	Replication factor C subunit 1	RFC1	0.693021	0.00421731	54.982	IGEVS(0.693)S(0.307)PK	2	0.95306	1	1.071	1.057	1.052	0.93	1.024	0.923	0.868	0.968	0.878	0.905	0.04032
P35269	433	S	General transcription factor IIF subunit 1	GTF2F1	0.929714	1.40345e-10	90.853	LDTGPQS(0.07)LS(0.93)GK	2	1.5571	4	0.905	0.933	0.955	1.055	1.125	1.003	1.165	1.204	1.051	1.14	0.024021
P35269	442	S	General transcription factor IIF subunit 1	GTF2F1	0.976184	0.00119479	49.934	S(0.012)T(0.012)PQPPS(0.976)GK	3	0.016077	2	0.831	0.936	0.865	1.115	1.065	1.127	1.341	1.137	1.304	1.256	0.0041978
P35269	331	T	General transcription factor IIF subunit 1	GTF2F1	1	0.00913548	51.445	KAPT(1)PQEK	4	0.10022	1	0.754	1.017	1.059	0.949	1.084	1.109	1.258	1.063	1.047	1.11	0.38992
P35579	1943	S	Myosin-9	MYH9	1	8.54274e-27	108.63	KGAGDGS(1)DEEVDGK	3	-0.39313	8	0.991	1.1	1.286	0.944	0.889	0.873	0.953	0.807	0.678	0.801	0.052601
P35580	1975	S	Myosin-10	MYH10	0.999989	1.71577e-15	73.833	TSDVNETQPPQS(1)E	2	-0.85558	7	0.99	1.039	0.959	1.037	1.038	0.952	1.048	0.998	0.993	1.013	0.74834
P35580	1938	S	Myosin-10	MYH10	0.511659	0.000109341	56.258	GGPIS(0.01)FS(0.147)S(0.512)S(0.331)R	3	0.62878	1	0.96	0.826	0.965	1.016	1.218	0.991	1.059	1.47	1.029	1.172	0.129798
P35580	1935	S	Myosin-10	MYH10	0.991425	2.09023e-05	68.676	GGPIS(0.991)FS(0.008)SSR	2	0.2552	1	0.53	0.478	0.663	1.476	1.602	1.006	2.786	3.346	1.519	2.444	0.0069356
P35580	1939	S	Myosin-10	MYH10	0.457378	0.0030905	40.724	GGPIS(0.001)FS(0.084)S(0.457)S(0.457)R	2	0.24467	0
P35611	11	T	Alpha-adducin	ADD1	0.54262	1.01219e-37	113.01	AAVVT(0.543)S(0.457)PPPT(0.001)TAPHK	3	-0.27835	6	1.302	1.315	1.271	0.803	0.765	0.741	0.617	0.581	0.584	0.594	3.6751e-05
P35611	586	S	Alpha-adducin	ADD1	1	1.48165e-05	72.898	GS(1)EENLDEAR	2	-0.36983	1	1.158	1.147	1.224	0.841	0.934	0.822	0.726	0.814	0.672	0.736	0.002241
P35611	364	T	Alpha-adducin	ADD1	0.814762	1.26679e-06	50.178	SPGS(0.019)PVGEGT(0.815)GS(0.166)PPK	2	1.0363	2	0.854	1.18	0.982	1.006	1.146	0.849	1.179	0.97	0.864	0.995	0.97854
P35611	12	S	Alpha-adducin	ADD1	0.845199	1.01219e-37	113.01	AAVVT(0.155)S(0.845)PPPTTAPHK	3	0.41883	8	1.237	1.246	1.213	0.794	0.823	0.846	0.641	0.66	0.698	0.666	3.7492e-05
P35611	358	S	Alpha-adducin	ADD1	0.998612	1.06132e-38	114.99	S(0.001)PGS(0.999)PVGEGTGSPPK	2	2.5192	9	1.235	1.196	1.236	0.827	0.836	0.825	0.67	0.698	0.669	0.678	2.3659e-06
P35612	613	S	Beta-adducin	ADD2	0.998899	0.0100678	46.352	S(0.999)PLVS(0.001)PSK	2	-0.45117	1	0.982	1.124	1.25	0.944	0.904	0.875	0.961	0.804	0.701	0.811	0.049024
P35612	697	S	Beta-adducin	ADD2	0.896356	1.46579e-14	46.847	TESVT(0.001)S(0.002)GPMS(0.03)PEGS(0.896)PS(0.479)KS(0.41)PS(0.181)K	4	-0.25017	1	0.911	0.986	0.984	1.013	1.045	1.05	1.112	1.059	1.068	1.079	0.054482
P35612	713	S	Beta-adducin	ADD2	0.857772	0.0216723	42.19	T(0.142)PS(0.858)FLKK	2	-0.39586	1	1.098	1.101	1.026	0.905	1.007	0.931	0.825	0.914	0.908	0.882	0.032523
P35612	533	T	Beta-adducin	ADD2	0.35289	4.17824e-05	51.726	S(0.292)PS(0.353)T(0.353)ES(0.003)QLMSK	3	-1.4972	0
P35612	621	S	Beta-adducin	ADD2	0.577644	1.48453e-19	77.031	SPLVS(0.231)PS(0.19)KS(0.578)LEEGT(0.001)K	3	0.49008	1	1.089	1.146	1.177	0.951	0.873	0.861	0.873	0.76	0.731	0.787	0.0033833
P35612	455	S	Beta-adducin	ADD2	0.99558	0.00525758	59.067	S(0.004)MGS(0.996)PRPK	2	-0.52015	1	1.103	1.262	1.253	0.783	0.798	0.935	0.71	0.632	0.746	0.695	0.0069006
P35612	600	S	Beta-adducin	ADD2	0.998088	4.10862e-12	76.01	S(0.001)APAS(0.998)PVQS(0.001)PAK	2	0.059719	5	1.421	1.461	1.482	0.622	0.62	0.685	0.438	0.423	0.463	0.442	1.98712e-05
P35612	617	S	Beta-adducin	ADD2	0.860896	0.00889111	47.894	S(0.105)PLVS(0.861)PS(0.034)K	2	-0.69951	2	1.037	1.001	1.093	0.988	0.986	0.941	0.953	0.984	0.863	0.931	0.077537
P35612	699	S	Beta-adducin	ADD2	0.479431	1.14296e-18	58.812	TESVT(0.001)S(0.002)GPMS(0.03)PEGS(0.896)PS(0.479)KS(0.41)PS(0.181)K	4	-0.25017	0
P35612	701	S	Beta-adducin	ADD2	0.597286	2.55233e-29	70.718	DKTESVTSGPMS(0.025)PEGS(0.17)PS(0.039)KS(0.597)PS(0.17)K	4	-0.26791	2	0.998	1.18	1.255	0.93	0.871	0.859	0.933	0.738	0.685	0.775	0.025965
P35612	530	S	Beta-adducin	ADD2	0.581861	6.61416e-15	101.53	S(0.582)PS(0.204)T(0.204)ES(0.009)QLMSK	3	-1.1257	2	1.222	1.105	1.332	0.845	0.852	0.795	0.692	0.77	0.597	0.681	0.0028015
P35612	532	S	Beta-adducin	ADD2	0.945825	6.61416e-15	101.53	S(0.018)PS(0.946)T(0.036)ESQLMSK	2	-0.90742	2	1.341	1.423	1.403	0.702	0.678	0.703	0.523	0.476	0.501	0.5	2.7375e-06
P35658	656	S	Nuclear pore complex protein Nup214	NUP214	0.432082	5.96425e-07	48.288	S(0.003)AQGS(0.118)S(0.432)S(0.432)PVPS(0.016)MVQK	3	-0.69272	0
P35658	646	S	Nuclear pore complex protein Nup214	NUP214	0.994121	4.03915e-05	62.088	SSVLPS(0.994)PS(0.006)GR	2	0.73036	2	1.028	0.939	1.035	0.992	0.975	1.051	0.965	1.036	1.016	1.005	0.88872
P35658	437	T	Nuclear pore complex protein Nup214	NUP214	0.702794	1.97706e-11	58.024	S(0.009)PGS(0.008)T(0.029)PT(0.138)T(0.703)PT(0.086)S(0.022)S(0.006)QAPQK	3	0.045742	1	1.152	1.005	1.004	1.002	0.893	0.997	0.87	0.889	0.995	0.915	0.2101
P35658	430	S	Nuclear pore complex protein Nup214	NUP214	0.884514	1.88923e-09	48.371	S(0.885)PGS(0.084)T(0.028)PT(0.001)T(0.001)PTSSQAPQK	3	0.6631	1	0.94	1.027	0.955	0.916	1.086	1.079	0.974	1.057	1.131	1.054	0.45956
P35658	670	T	Nuclear pore complex protein Nup214	NUP214	1	2.68838e-06	50.957	IT(1)PPAAKPGS(1)PQAK	3	-0.095913	2	0.923	1.037	1.058	1.055	0.93	1.009	1.142	0.896	0.954	0.992	0.89984
P35658	1312	T	Nuclear pore complex protein Nup214	NUP214	0.999642	0.012808	74.464	LET(1)PPSK	3	-0.1483	2	1.044	0.904	1.007	0.977	1.029	1.053	0.936	1.136	1.046	1.035	0.5005
P35658	657	S	Nuclear pore complex protein Nup214	NUP214	0.794881	1.6007e-19	75.548	S(0.001)AQGS(0.031)S(0.151)S(0.795)PVPS(0.022)MVQK	3	0.26789	3	0.982	0.926	0.936	1.122	1.049	0.972	1.142	1.133	1.039	1.105	0.09472
P35658	433	S	Nuclear pore complex protein Nup214	NUP214	0.742161	8.28756e-22	79.467	S(0.212)PGS(0.742)T(0.038)PT(0.007)TPTSSQAPQK	2	0.88848	1	1.063	1.105	1.122	0.893	0.963	0.93	0.841	0.871	0.829	0.847	0.0035577
P35658	678	S	Nuclear pore complex protein Nup214	NUP214	1	3.10057e-09	59.728	PGS(1)PQAK	3	-0.78643	7	0.999	1.027	1.058	0.975	0.951	1.022	0.975	0.925	0.967	0.956	0.166877
P35670	348	S	Copper-transporting ATPase 2	ATP7B	0.795347	4.70407e-05	46.41	S(0.002)S(0.002)S(0.002)S(0.015)HS(0.182)PGS(0.795)PPR	3	0.52587	1	0.948	0.895	0.821	0.93	1.087	1.274	0.982	1.215	1.553	1.235	0.109885
P35670	345	S	Copper-transporting ATPase 2	ATP7B	0.981085	5.90134e-10	68.972	SSS(0.002)S(0.013)HS(0.981)PGS(0.002)PPR	3	-0.78219	2	0.827	1.018	0.912	1.06	1.053	1.09	1.28	1.032	1.196	1.162	0.065518
P35712	466	S	Transcription factor SOX-6	SOX6	0.993508	7.241e-09	62.104	SS(0.002)IPS(0.994)PIGGS(0.004)LGR	2	-0.32932	2	1.16	1.038	1.131	0.826	0.957	0.978	0.713	0.921	0.866	0.829	0.039765
P35712	441	T	Transcription factor SOX-6	SOX6	0.32756	1.15357e-06	51.495	S(0.328)PT(0.328)S(0.281)PT(0.064)QNLFPASK	3	0.50904	0
P35712	454	S	Transcription factor SOX-6	SOX6	0.815218	1.12663e-27	125.72	T(0.185)S(0.815)PVNLPNK	2	-0.080806	3	1.17	1.252	1.178	0.873	0.836	0.828	0.747	0.667	0.703	0.705	0.00020234
P35712	439	S	Transcription factor SOX-6	SOX6	0.32756	1.15357e-06	51.495	S(0.328)PT(0.328)S(0.281)PT(0.064)QNLFPASK	3	0.50904	0
P35712	453	T	Transcription factor SOX-6	SOX6	0.5	0.000107729	77.288	T(0.5)S(0.5)PVNLPNK	3	0.16123	1	1.148	1.185	1.059	1.013	0.875	0.817	0.882	0.737	0.772	0.797	0.032979
P35712	411	S	Transcription factor SOX-6	SOX6	0.95576	2.57722e-05	64.827	RGT(0.044)S(0.956)PVTQVK	2	-0.22314	2	1.206	1.198	1.283	0.877	0.793	0.796	0.727	0.661	0.621	0.669	0.00052099
P35712	399	S	Transcription factor SOX-6	SOX6	0.785083	1.62101e-18	56.485	MPSTPQPPNT(0.01)AGT(0.103)VS(0.785)PT(0.103)GIK	4	-0.10769	1	0.969	1.231	1.298	0.814	0.878	0.914	0.84	0.712	0.704	0.745	0.040224
P35712	410	T	Transcription factor SOX-6	SOX6	0.756067	0.0458931	43.594	RGT(0.756)S(0.243)PVTQVK	3	0.17683	1	1.186	1.331	1.128	0.917	0.742	0.84	0.774	0.557	0.745	0.686	0.0085188
P36507	394	T	Dual specificity mitogen-activated protein kinase kinase 2	MAP2K2	0.9879	0.000581414	60.305	LNQPGT(0.988)PT(0.012)R	2	-0.44337	5	1.183	1.181	1.113	0.9	0.867	0.871	0.76	0.734	0.783	0.759	0.00028439
P36915	50	T	Guanine nucleotide-binding protein-like 1	GNL1	0.793037	3.21523e-46	99.407	REEQT(0.028)DT(0.793)S(0.179)DGESVTHHIR	4	-0.51363	1	0.913	0.998	0.942	0.946	1.052	1.136	1.037	1.052	1.207	1.098	0.195359
P36915	51	S	Guanine nucleotide-binding protein-like 1	GNL1	0.438932	1.57547e-11	53.625	REEQT(0.122)DT(0.439)S(0.439)DGESVTHHIR	4	0.31713	0
P36959	345	S	GMP reductase 1	GMPR	0.999494	0.000679669	48.284	VTQQHNTVFS(0.999)	2	0.90163	1	1.039	1.101	0.925	0.9	1.006	1.062	0.866	0.913	1.148	0.968	0.67502
P37837	237	S	Transaldolase	TALDO1	0.999768	0.000591618	53.567	TIVMGAS(1)FR	3	0.31047	1	0.86	0.73	0.689	0.765	1.022	1.809	0.891	1.399	2.626	1.578	0.2054
P37840	42	S	Alpha-synuclein	SNCA	0.999268	0.000674966	58.172	EGVLY(0.001)VGS(0.999)K	2	-0.76052	4	0.957	0.996	0.87	0.993	1.247	0.93	1.037	1.251	1.069	1.123	0.3245
P38398	1174	S	Breast cancer type 1 susceptibility protein	BRCA1	0.99086	0.00615107	51.998	ES(0.009)S(0.991)AVFSK	2	0.46434	1	1.061	0.861	0.983	1.056	1.061	0.984	0.996	1.231	1.002	1.067	0.3567
P38398	694	S	Breast cancer type 1 susceptibility protein	BRCA1	0.716962	8.76139e-06	57.414	RHDS(0.717)DT(0.283)FPELK	3	-0.34097	1	1.081	0.9	0.858	1.055	1.083	1.019	0.976	1.202	1.189	1.112	0.20126
P38432	303	T	Coilin	COIL	0.973955	0.0032439	46.844	LGFS(0.009)LT(0.974)PS(0.017)K	3	-0.80729	1	0.982	1.138	1.223	1.089	0.805	0.834	1.109	0.707	0.683	0.816	0.144484
P38606	384	S	V-type proton ATPase catalytic subunit A	ATP6V1A	0.995602	0.00330221	67.897	LAS(0.996)FY(0.004)ER	2	0.86525	1	0.878	0.872	0.722	1.222	1.135	1.085	1.392	1.3	1.505	1.392	0.010176
P39023	350	S	60S ribosomal protein L3	RPL3	0.99999	0.00380389	66.056	S(1)LLVQTK	2	0.15509	1	0.723	1.018	0.89	1.194	1.088	1.017	1.651	1.068	1.142	1.254	0.100381
P39023	265	S	60S ribosomal protein L3	RPL3	1	0.015794	46.334	VAFS(1)VAR	2	-0.10306	1	0.738	0.982	0.801	1.15	1.155	1.088	1.559	1.176	1.361	1.346	0.025083
P39023	13	S	60S ribosomal protein L3	RPL3	1	0.00169337	46.844	HGS(1)LGFLPR	3	-0.025475	2	0.505	0.592	0.666	1.208	1.417	1.378	2.391	2.391	2.071	2.271	0.00093819
P39880	1270	S	Homeobox protein cut-like 1	CUX1	0.449665	0.000831505	43.03	AY(0.178)QQKPY(0.372)PS(0.45)PK	3	-0.0999	0
P40189	667	S	Interleukin-6 receptor subunit beta	IL6ST	0.9963	6.95358e-09	61.165	SHIAQWS(0.996)PHT(0.004)PPR	3	-0.8763	1	1.21	0.772	1.023	0.902	0.983	1.142	0.746	1.27	1.118	1.007	0.90262
P40189	825	S	Interleukin-6 receptor subunit beta	IL6ST	0.933126	9.71531e-21	74.364	QNCSQHES(0.066)S(0.933)PDIS(0.001)HFER	3	-0.54271	2	1.061	0.831	0.941	1.17	0.886	1.096	1.104	1.066	1.166	1.113	0.39334
P40222	514	S	Alpha-taxilin	TXLNA	0.589259	6.32517e-13	66.022	RPEGPGAQAPS(0.589)S(0.411)PR	3	-0.52921	1	1.077	1.025	0.93	1.089	0.906	0.997	1.011	0.883	1.074	0.987	0.84514
P40222	515	S	Alpha-taxilin	TXLNA	0.823539	4.78085e-20	87.429	RPEGPGAQAPS(0.176)S(0.824)PR	2	0.5585	3	1.153	0.988	0.903	0.969	1.018	1.006	0.841	1.029	1.115	0.983	0.87746
P40261	7	S	Nicotinamide N-methyltransferase	NNMT	0.992789	0.0246337	40.103	ESGFT(0.007)S(0.993)K	2	2.4345	1	1.126	0.768	1.085	1.145	0.973	0.923	1.018	1.265	0.851	1.021	0.83572
P40306	230	S	Proteasome subunit beta type-10	PSMB10	0.754782	7.45141e-06	77.062	TLS(0.106)S(0.755)PT(0.139)EPVK	2	0.50628	1	0.937	0.997	0.886	1.126	1.066	0.971	1.202	1.068	1.096	1.122	0.106959
P40425	330	S	Pre-B-cell leukemia transcription factor 2	PBX2	1	5.54078e-35	125.39	TAVSVTQGGHS(1)R	2	0.2158	4	1.076	1.121	1.092	0.954	0.961	0.873	0.886	0.856	0.8	0.848	0.0074049
P40818	577	T	Ubiquitin carboxyl-terminal hydrolase 8	USP8	1	0.000157126	77.062	RCPT(1)PEIQK	2	-0.095674	4	1.201	1.044	1.084	0.927	0.917	0.917	0.772	0.878	0.847	0.829	0.047758
P40925	241	S	Malate dehydrogenase, cytoplasmic	MDH1	0.954923	9.90348e-06	73.386	KLS(0.955)S(0.044)AMS(0.001)AAK	2	-0.22996	2	1.024	1.101	1.066	0.954	0.913	0.994	0.932	0.829	0.932	0.897	0.027618
P41091	66	T	Eukaryotic translation initiation factor 2 subunit 3	EIF2S3	0.796299	0.00684062	40.616	AIS(0.204)GVHT(0.796)VR	3	-2.6667	1	0.951	0.758	0.843	1.218	1.057	1.101	1.28	1.393	1.306	1.323	0.022279
P41182	333	S	B-cell lymphoma 6 protein	BCL6	0.995129	1.06458e-05	68.536	GLVS(0.005)PQS(0.995)PQK	3	-0.88899	2	1.187	1.315	1.437	0.796	0.76	0.704	0.67	0.578	0.49	0.574	0.00109607
P41208	20	S	Centrin-2	CETN2	0.997496	1.08981e-05	53.3	MS(0.997)PKPELT(0.003)EEQK	3	0.88385	3	0.795	0.948	0.949	1.182	1.056	1.016	1.487	1.112	1.071	1.209	0.062065
P41252	1047	S	Isoleucine--tRNA ligase, cytoplasmic	IARS	0.984706	1.34652e-08	60.489	APLKPYPVS(0.985)PS(0.015)DK	3	0.044549	1	0.915	0.877	0.736	1.133	1.138	1.13	1.239	1.296	1.537	1.345	0.045717
P41252	1044	Y	Isoleucine--tRNA ligase, cytoplasmic	IARS	0.736736	1.84476e-07	55.755	APLKPY(0.737)PVS(0.111)PS(0.152)DK	3	0.11778	1	0.951	0.977	0.8	1.126	1.025	1.084	1.184	1.047	1.356	1.186	0.06392
P41279	141	S	Mitogen-activated protein kinase kinase kinase 8	MAP3K8	1	7.80564e-05	78.324	NIGS(1)DFIPR	2	-0.52036	2	1.146	1.128	1.177	0.914	0.837	0.905	0.797	0.741	0.77	0.77	0.0009995
P42166	74	T	Lamina-associated polypeptide 2, isoform alpha	TMPO	0.979234	5.22524e-33	68.368	GPPDFS(0.001)S(0.001)DEEREPT(0.979)PVLGS(0.018)GAAAAGR	3	-0.21112	1	1.087	1.014	0.987	0.89	1.001	1.063	0.819	0.986	1.079	0.957	0.481
P42166	159	S	Lamina-associated polypeptide 2, isoform alpha	TMPO	0.757225	6.48772e-35	93.812	S(0.184)S(0.757)T(0.059)PLPTISSSAENTR	2	-0.33937	2	0.839	0.796	0.711	1.162	1.139	1.241	1.385	1.432	1.748	1.51	0.00170266
P42166	156	S	Lamina-associated polypeptide 2, isoform alpha	TMPO	0.999916	0.00257908	70.552	EQGTES(1)R	2	-0.77845	5	0.301	0.444	0.476	1.6	1.479	1.349	5.33	3.325	2.838	3.627	0.00098109
P42166	160	T	Lamina-associated polypeptide 2, isoform alpha	TMPO	0.988604	7.26497e-34	92.39	S(0.005)S(0.006)T(0.989)PLPTISSSAENTR	2	-0.47597	23	0.991	0.982	1.023	0.945	1.047	1.031	0.954	1.066	1.01	1.009	0.82422
P42166	168	S	Lamina-associated polypeptide 2, isoform alpha	TMPO	0.737786	1.03376e-34	88.282	SSTPLPT(0.001)IS(0.04)S(0.205)S(0.738)AENT(0.017)R	3	0.8354	4	0.922	0.962	0.971	1.098	1.029	1.002	1.192	1.069	1.033	1.096	0.044401
P42166	167	S	Lamina-associated polypeptide 2, isoform alpha	TMPO	0.323204	3.00053e-06	40.968	SST(0.001)PLPT(0.026)IS(0.323)S(0.323)S(0.323)AENT(0.003)R	2	0.16287	0
P42166	79	S	Lamina-associated polypeptide 2, isoform alpha	TMPO	0.464317	2.53141e-18	54.559	GPPDFS(0.132)S(0.036)DEEREPT(0.368)PVLGS(0.464)GAAAAGR	4	-0.5643	0
P42166	158	S	Lamina-associated polypeptide 2, isoform alpha	TMPO	0.708415	2.07148e-14	65.287	S(0.708)S(0.214)T(0.071)PLPT(0.004)IS(0.002)S(0.001)SAENTR	2	-0.42216	3	0.857	0.936	0.789	1.075	1.062	1.212	1.255	1.134	1.539	1.297	0.0158847
P42166	166	S	Lamina-associated polypeptide 2, isoform alpha	TMPO	0.323204	3.00053e-06	40.968	SST(0.001)PLPT(0.026)IS(0.323)S(0.323)S(0.323)AENT(0.003)R	2	0.16287	0
P42166	354	S	Lamina-associated polypeptide 2, isoform alpha	TMPO	0.827095	1.87687e-14	92.265	SHISDQSPLS(0.827)S(0.173)K	3	0.21105	10	0.867	0.797	0.749	1.126	1.336	1.036	1.3	1.674	1.384	1.45	0.0129378
P42166	164	T	Lamina-associated polypeptide 2, isoform alpha	TMPO	0.322222	1.11195e-15	71.08	S(0.305)S(0.305)T(0.063)PLPT(0.322)IS(0.004)S(0.001)SAENTR	3	-0.092986	0
P42166	351	S	Lamina-associated polypeptide 2, isoform alpha	TMPO	0.999207	2.31193e-17	99.069	SHIS(0.001)DQS(0.999)PLSSK	3	0.68975	12	1.123	1.053	1.058	0.922	0.971	0.944	0.82	0.921	0.893	0.877	0.0068988
P42167	208	T	Lamina-associated polypeptide 2, isoforms beta/gamma	TMPO	0.954273	0.00459406	48.981	AKT(0.954)PVT(0.046)LK	2	0.74601	3	0.878	1.238	1.108	0.978	0.956	0.892	1.115	0.772	0.806	0.877	0.30802
P42229	780	S	Signal transducer and activator of transcription 5A	STAT5A	0.999993	6.11362e-12	71.935	LS(1)PPAGLFTSAR	2	-0.17275	1	1.056	1.058	1.164	1.059	0.955	0.779	1.004	0.901	0.67	0.852	0.156003
P42331	362	S	Rho GTPase-activating protein 25	ARHGAP25	1	2.53262e-05	65.179	DIPLS(1)PPAQK	3	-0.080263	4	0.77	0.912	0.943	1.021	1.057	1.229	1.328	1.158	1.305	1.26	0.052262
P42566	796	S	Epidermal growth factor receptor substrate 15	EPS15	0.995289	1.91793e-07	56.514	S(0.005)INKLDS(0.995)PDPFK	3	-0.024785	1	1.063	1.016	0.932	0.982	0.926	1.102	0.924	0.91	1.182	1	0.98258
P42566	814	S	Epidermal growth factor receptor substrate 15	EPS15	1	1.33536e-09	59.983	LNDPFQPFPGNDS(1)PK	3	0.13423	1	1.003	1.149	1.118	1.044	0.947	0.805	1.042	0.823	0.721	0.855	0.136758
P42566	221	S	Epidermal growth factor receptor substrate 15	EPS15	0.999516	0.0019338	51.286	TWVVS(1)PAEK	2	0.64154	1	1.094	1.146	1.03	0.887	1.014	0.906	0.811	0.883	0.88	0.858	0.041341
P42566	779	T	Epidermal growth factor receptor substrate 15	EPS15	0.5	2.89723e-08	55.755	IGT(0.5)PT(0.5)RPCPLPPGK	3	-0.17761	1	1.005	0.979	1.04	1.094	1.007	0.897	1.087	1.028	0.864	0.991	0.85626
P42566	777	T	Epidermal growth factor receptor substrate 15	EPS15	0.793736	2.89723e-08	55.755	IGT(0.794)PT(0.206)RPCPLPPGK	4	0.99992	2	1.041	0.979	1.021	1.086	0.979	0.922	1.043	0.999	0.904	0.982	0.71712
P42858	1199	S	Huntingtin	HTT	0.990491	1.57505e-09	60.561	EKEPGEQAS(0.01)VPLS(0.99)PK	3	0.4203	1
P43243	596	S	Matrin-3	MATR3	0.971994	0.0242812	49.3	S(0.972)Y(0.191)S(0.837)PDGK	2	0.26788	2	0.967	0.983	1.041	0.993	1.029	1.002	1.027	1.046	0.963	1.011	0.67038
P43243	598	S	Matrin-3	MATR3	0.930318	1.42902e-06	66.27	S(0.045)Y(0.022)S(0.93)PDGKES(0.789)PS(0.214)DKK	3	0.15604	8	0.981	0.973	0.97	0.984	1	1.095	1.004	1.027	1.13	1.053	0.26974
P43243	597	Y	Matrin-3	MATR3	0.805652	0.0199253	63.816	S(0.002)Y(0.806)S(0.192)PDGK	2	-0.81998	3	0.901	1.012	0.981	0.961	1.101	1.039	1.067	1.088	1.061	1.072	0.26074
P43243	9	S	Matrin-3	MATR3	0.967283	0.00137548	53.034	SFQQS(0.024)S(0.967)LS(0.009)R	2	-0.22782	1	0.659	0.813	0.697	1.229	1.297	1.154	1.863	1.593	1.66	1.697	0.00172422
P43243	188	S	Matrin-3	MATR3	1	4.0814e-16	94.692	RDS(1)FDDR	2	0.014145	13	0.857	0.928	0.917	1.1	1.1	1.053	1.283	1.185	1.15	1.204	0.0029394
P43243	604	S	Matrin-3	MATR3	0.788646	1.42902e-06	52.185	S(0.045)Y(0.022)S(0.93)PDGKES(0.789)PS(0.214)DKK	3	0.15604	1	1.112	1.087	0.97	0.945	0.866	1.073	0.849	0.796	1.107	0.91	0.26938
P43405	297	S	Tyrosine-protein kinase SYK	SYK	0.841427	0.000931667	42.475	S(0.143)Y(0.016)S(0.841)FPKPGHR	4	-1.6186	1	0.783	0.673	0.705	1.156	1.479	1.067	1.476	2.197	1.513	1.713	0.0079645
P45880	68	T	Voltage-dependent anion-selective channel protein 2	VDAC2	0.99791	0.0121437	70.942	VT(0.001)GT(0.998)LET(0.001)K	2	0.19789	1	0.742	0.888	0.886	1.053	1.03	1.311	1.42	1.159	1.482	1.349	0.038043
P45974	785	S	Ubiquitin carboxyl-terminal hydrolase 5	USP5	0.9252	1.44322e-09	59.728	S(0.002)AADS(0.031)IS(0.925)ES(0.042)VPVGPK	3	-0.5433	1	0.727	0.937	0.801	1.088	1.201	1.153	1.495	1.281	1.442	1.396	0.0129573
P45985	78	T	Dual specificity mitogen-activated protein kinase kinase 4	MAP2K4	0.55496	0.00157397	52.247	T(0.555)HS(0.445)IESSGK	3	0.52372	1	0.976	0.973	0.918	0.976	1.107	1.045	1	1.136	1.139	1.091	0.106363
P46013	2105	S	Proliferation marker protein Ki-67	MKI67	0.99624	1.035e-11	54.073	IACKS(0.996)PPPES(0.003)MDTPTSTR	3	-0.49865	2	1.128	0.991	1.108	0.977	0.935	0.927	0.867	0.943	0.837	0.88	0.043976
P46013	2528	S	Proliferation marker protein Ki-67	MKI67	1	0.0230304	46.462	AFKES(1)PK	2	-0.1289	1	1.074	1.223	1.188	0.763	0.867	0.996	0.711	0.709	0.839	0.754	0.029242
P46013	538	S	Proliferation marker protein Ki-67	MKI67	0.985383	0.000464748	43.761	S(0.985)LVMHT(0.015)PPVLK	3	-0.80821	1	0.908	0.898	1.167	0.896	1.084	1.056	0.988	1.207	0.905	1.021	0.82232
P46013	1047	T	Proliferation marker protein Ki-67	MKI67	0.499106	2.23167e-28	121.68	T(0.499)S(0.499)GET(0.002)THTHR	3	-0.326	0
P46013	1861	S	Proliferation marker protein Ki-67	MKI67	0.988057	6.21544e-30	81.807	ILCKS(0.988)PQS(0.01)DPADT(0.002)PTNTK	4	0.096744	1	1.133	1.083	0.994	0.992	0.919	0.942	0.876	0.848	0.948	0.889	0.058321
P46013	1376	S	Proliferation marker protein Ki-67	MKI67	0.499302	6.58215e-09	45.157	MPCES(0.499)S(0.499)PPES(0.001)ADTPTSTR	3	-1.8192	0
P46013	579	S	Proliferation marker protein Ki-67	MKI67	0.99854	8.85262e-09	55.688	AQS(0.001)LVIS(0.999)PPAPSPR	3	0.2954	2	0.923	0.894	1.185	1.036	1.058	0.917	1.123	1.182	0.776	1.003	0.93104
P46013	1747	T	Proliferation marker protein Ki-67	MKI67	0.525994	2.14249e-08	42.384	ASQPDLVDT(0.526)PT(0.204)S(0.204)S(0.066)KPQPK	4	0.83189	1	1.035	1.089	0.976	0.92	1.082	0.942	0.888	0.992	0.966	0.95	0.4228
P46013	1375	S	Proliferation marker protein Ki-67	MKI67	0.499302	6.58215e-09	45.157	MPCES(0.499)S(0.499)PPES(0.001)ADTPTSTR	3	-1.8192	0
P46013	1193	T	Proliferation marker protein Ki-67	MKI67	1	0.000767792	55.531	AFMGT(1)PVQK	3	0.68588	3	1.21	0.991	1.192	0.927	0.989	0.797	0.767	0.997	0.669	0.8	0.06908
P46013	1496	S	Proliferation marker protein Ki-67	MKI67	0.685639	6.60117e-07	41.115	S(0.686)QPDPVDT(0.165)PT(0.048)S(0.048)S(0.048)KPQS(0.005)K	3	0.64553	1	0.784	0.706	0.726	1.209	0.868	1.554	1.543	1.227	2.141	1.639	0.052881
P46013	1864	S	Proliferation marker protein Ki-67	MKI67	0.576229	1.82094e-15	62.303	ILCKS(0.421)PQS(0.576)DPADT(0.003)PTNTK	3	0.19785	1	1.186	0.961	1.175	0.838	0.919	1.011	0.706	0.955	0.861	0.833	0.107518
P46013	2123	T	Proliferation marker protein Ki-67	MKI67	1	0.00427616	45.368	RPKT(1)PLGK	4	-0.37855	1	0.874	1.222	1.012	0.947	0.907	1.063	1.083	0.742	1.051	0.939	0.62992
P46013	108	S	Proliferation marker protein Ki-67	MKI67	0.959569	0.0186546	44.318	KS(0.96)T(0.04)EFPR	2	0.080286	1	0.914	0.963	1.017	1.021	1.017	1.06	1.116	1.056	1.042	1.07	0.109142
P46013	651	S	Proliferation marker protein Ki-67	MKI67	0.54662	0.000313181	42.843	S(0.453)GAS(0.547)EANLIVAK	3	-0.054275	1	1.129	0.905	1.01	0.916	0.949	1.124	0.812	1.048	1.114	0.982	0.84912
P46013	2344	S	Proliferation marker protein Ki-67	MKI67	0.952119	7.37962e-18	64.589	IACKS(0.952)PQPDPVDT(0.047)PAS(0.001)TK	3	-0.81284	1	1.154	1.007	1.099	0.932	0.948	0.935	0.808	0.941	0.851	0.863	0.068816
P46013	308	S	Proliferation marker protein Ki-67	MKI67	1	7.78865e-91	134.68	SGGSGHAVAEPAS(1)PEQELDQNK	3	-0.57677	1	1.276	1.121	1.279	0.882	0.734	0.861	0.691	0.655	0.673	0.674	0.005383
P46013	1048	S	Proliferation marker protein Ki-67	MKI67	0.499106	2.23167e-28	121.68	T(0.499)S(0.499)GET(0.002)THTHR	3	-0.326	0
P46013	357	S	Proliferation marker protein Ki-67	MKI67	0.999523	1.08916e-19	82.349	TPVQYSQQQNS(1)PQK	3	0.17645	3	1.275	1.147	1.092	0.879	0.787	0.946	0.689	0.685	0.867	0.743	0.0134019
P46013	1679	S	Proliferation marker protein Ki-67	MKI67	1	0.00373768	66.299	AFMES(1)PK	3	-0.34899	6	1.117	1.137	1.136	0.932	0.901	0.872	0.835	0.791	0.768	0.798	0.00035661
P46013	648	S	Proliferation marker protein Ki-67	MKI67	0.985026	0.000999054	40.278	S(0.985)GAS(0.015)EANLIVAK	2	0.30321	1	0.874	0.953	1.068	1.083	0.882	1.122	1.239	0.924	1.052	1.066	0.5484
P46013	1131	S	Proliferation marker protein Ki-67	MKI67	0.99834	5.54099e-30	85.062	IACKS(0.998)PPPES(0.002)VDTPTSTK	3	-0.044942	2	1.277	1.252	1.205	0.779	0.82	0.835	0.609	0.655	0.693	0.652	9.5408e-05
P46013	584	S	Proliferation marker protein Ki-67	MKI67	0.985563	3.79958e-17	77.506	AQSLVIS(0.014)PPAPS(0.986)PR	3	0.42052	6	1.3	1.092	1.056	0.888	0.841	0.94	0.684	0.77	0.891	0.774	0.02462
P46013	2466	S	Proliferation marker protein Ki-67	MKI67	0.999857	0.00380037	57.59	S(1)PQPESFK	2	0.60887	1	0.934	1.102	1.17	0.996	0.961	0.887	1.065	0.871	0.758	0.887	0.198037
P46063	634	S	ATP-dependent DNA helicase Q1	RECQL	0.952692	5.11973e-06	58.32	AANMLQQS(0.953)GS(0.047)K	3	-0.83231	1	1.017	0.837	0.945	0.975	1.107	1.105	0.958	1.319	1.17	1.139	0.136716
P46087	786	S	Probable 28S rRNA (cytosine(4447)-C(5))-methyltransferase	NOP2	0.978365	0.000185664	47.037	GPQPPT(0.022)VS(0.978)PIR	2	-0.30488	1	1.028	0.987	0.903	1.243	0.802	1.029	1.209	0.811	1.139	1.053	0.79042
P46087	732	S	Probable 28S rRNA (cytosine(4447)-C(5))-methyltransferase	NOP2	0.930955	3.12943e-05	42.068	GTDTQT(0.004)PAVLS(0.931)PS(0.065)K	3	0.5897	1	0.937	0.928	0.908	1.133	1.103	0.965	1.209	1.188	1.064	1.154	0.049005
P46100	598	S	Transcriptional regulator ATRX	ATRX	0.996379	5.90134e-10	68.972	LTPVSLS(0.004)NS(0.996)PIK	3	-0.29593	2	0.721	0.928	1.154	1.089	1.123	0.948	1.511	1.208	0.823	1.127	0.4046
P46100	594	S	Transcriptional regulator ATRX	ATRX	0.940863	0.000469944	42.947	LT(0.04)PVS(0.941)LS(0.049)NS(0.97)PIK	3	-0.39632	1	0.877	0.994	0.905	1.304	1.097	0.793	1.488	1.102	0.878	1.151	0.46644
P46379	350	T	Large proline-rich protein BAG6	BAG6	1	0.0241573	46.844	CNLACT(1)PPR	2	-0.67824	1	1.211	0.957	1.004	0.98	0.981	0.932	0.81	1.024	0.929	0.912	0.30324
P46379	1080	T	Large proline-rich protein BAG6	BAG6	0.491768	0.00185072	43.77	PLT(0.492)S(0.492)PES(0.016)LSR	3	2.9413	0
P46379	1081	S	Large proline-rich protein BAG6	BAG6	0.940204	3.51851e-05	62.528	PLT(0.048)S(0.94)PES(0.009)LS(0.002)R	2	0.35866	4	1.377	1.09	1.233	0.846	0.784	0.839	0.614	0.718	0.681	0.667	0.0050354
P46379	1117	S	Large proline-rich protein BAG6	BAG6	0.997561	9.23455e-06	58.885	LQEDPNY(0.002)S(0.998)PQR	3	0.3075	3	1.206	0.908	1.035	0.949	1.061	0.904	0.787	1.169	0.874	0.925	0.48344
P46379	964	S	Large proline-rich protein BAG6	BAG6	1	0.00878144	56.258	AS(1)PEPQR	2	0.54307	4	1.023	1.081	1.093	0.934	0.959	0.965	0.913	0.885	0.884	0.894	0.0080171
P46379	113	S	Large proline-rich protein BAG6	BAG6	0.754393	3.43221e-45	71.727	APPQTHLPSGAS(0.001)S(0.001)GT(0.001)GS(0.003)AS(0.023)AT(0.153)HGGGS(0.754)PPGT(0.063)R	4	-0.17509	4	0.978	0.943	1.081	1.007	1.029	0.979	1.03	1.089	0.906	1.004	0.89998
P46778	104	S	60S ribosomal protein L21	RPL21	0.994201	0.0126943	56.548	S(0.006)RDS(0.994)FLK	2	0.091647	1	0.901	0.709	0.772	1.367	1.114	1.032	1.518	1.57	1.337	1.475	0.02418
P46783	146	S	40S ribosomal protein S10	RPS10	0.869057	2.06585e-05	40.137	KAEAGAGS(0.869)AT(0.131)EFQFR	3	-0.78381	1	1.051	1.03	0.768	0.991	1.067	1.088	0.943	1.034	1.419	1.104	0.3619
P47712	729	S	Cytosolic phospholipase A2	PLA2G4A	0.819596	8.09871e-08	70.272	CS(0.056)VS(0.82)LS(0.124)NVEAR	2	0.086912	1	0.82	0.78	0.768	1.092	1.005	1.42	1.333	1.286	1.852	1.485	0.022177
P47736	498	S	Rap1 GTPase-activating protein 1	RAP1GAP	0.621297	7.84839e-46	115.85	RS(0.621)S(0.379)AIGIENIQEVQEK	3	-0.021568	2	1.129	0.982	1.129	1.014	0.862	0.949	0.899	0.876	0.842	0.872	0.107095
P47736	499	S	Rap1 GTPase-activating protein 1	RAP1GAP	0.5	2.82466e-12	62.617	RS(0.5)S(0.5)AIGIENIQEVQEK	4	-0.65695	1	0.979	0.971	1.057	0.988	1.012	1.011	1.01	1.041	0.957	1.001	0.94662
P47736	522	T	Rap1 GTPase-activating protein 1	RAP1GAP	0.988301	4.87324e-10	70.373	T(0.988)PDS(0.011)GHVSQEPK	3	-0.23967	1	0.88	1.193	1.558	0.958	0.719	0.806	1.089	0.602	0.518	0.684	0.123259
P47736	484	S	Rap1 GTPase-activating protein 1	RAP1GAP	0.578695	3.42562e-09	57.525	AAGIS(0.002)LIVPGKS(0.579)PT(0.419)R	3	1.0952	1	1.356	1.003	1.131	0.903	0.83	0.905	0.666	0.827	0.801	0.756	0.041482
P47736	441	S	Rap1 GTPase-activating protein 1	RAP1GAP	0.907394	2.5394e-12	74.141	S(0.093)QS(0.907)MDAMGLSNK	2	-1.1094	3	0.949	0.671	0.921	1.249	1.08	1.058	1.316	1.607	1.15	1.333	0.072895
P47756	263	S	F-actin-capping protein subunit beta	CAPZB	0.999991	0.000605942	60.161	ELS(1)QVLTQR	2	0.83918	1	0.735	0.574	0.602	1.313	1.267	1.312	1.788	2.204	2.182	2.037	0.0112368
P48382	356	S	DNA-binding protein RFX5	RFX5	0.976263	0.00797233	57.59	LS(0.976)S(0.024)GALK	2	0.075754	1	0.562	0.541	0.548	1.318	1.097	1.669	2.345	2.024	3.05	2.474	0.0182245
P48553	685	S	Trafficking protein particle complex subunit 10	TRAPPC10	0.479513	7.12334e-07	47.223	S(0.48)PS(0.48)DNS(0.04)LNTT(0.001)GIICR	3	-0.38318	0
P48553	683	S	Trafficking protein particle complex subunit 10	TRAPPC10	0.479513	7.12334e-07	47.223	S(0.48)PS(0.48)DNS(0.04)LNTT(0.001)GIICR	3	-0.38318	0
P48634	456	S	Protein PRRC2A	PRRC2A	0.857403	1.28517e-08	60.542	KQS(0.857)S(0.12)S(0.018)EIS(0.004)LAVER	3	-0.098169	1	0.752	0.768	0.704	1.27	1.186	1.18	1.692	1.542	1.678	1.635	0.000157343
P48634	1219	S	Protein PRRC2A	PRRC2A	1	2.59133e-08	78.324	LIPGPLS(1)PVAR	2	-0.32483	1	0.939	0.928	0.721	1.277	1.148	0.927	1.36	1.236	1.287	1.295	0.114184
P48634	1690	S	Protein PRRC2A	PRRC2A	0.5	1.03488e-47	94.019	RPGGS(0.5)S(0.5)PLNAVPCEGPPGSEPPR	3	-0.38858	1	1.076	0.952	1.012	0.894	1.121	0.981	0.831	1.177	0.971	0.986	0.82438
P48634	1691	S	Protein PRRC2A	PRRC2A	0.5	1.03488e-47	94.019	RPGGS(0.5)S(0.5)PLNAVPCEGPPGSEPPR	3	-0.38858	1	1.076	0.952	1.012	0.894	1.121	0.981	0.831	1.177	0.971	0.986	0.82438
P48634	380	S	Protein PRRC2A	PRRC2A	0.753681	3.22113e-22	99.344	KGNS(0.754)PNS(0.246)EPPTPK	3	-0.073009	2	1.091	1.041	1.072	0.994	0.915	0.946	0.912	0.878	0.883	0.891	0.0139028
P48651	442	S	Phosphatidylserine synthase 1	PTDSS1	0.996244	1.83286e-24	78.758	GS(0.004)EDS(0.996)PPKHAGNNESHSSR	4	0.20064	3	1.058	0.962	0.786	1.038	0.955	1.184	0.98	0.992	1.508	1.132	0.301
P49116	68	S	Nuclear receptor subfamily 2 group C member 2	NR2C2	0.999836	6.49269e-13	85.837	VILAS(1)PETSSAK	3	0.53904	4	1.029	1.038	1.018	0.971	1.024	0.957	0.944	0.985	0.941	0.957	0.105403
P49116	19	S	Nuclear receptor subfamily 2 group C member 2	NR2C2	0.994455	2.68011e-15	71.376	IQIISTDS(0.005)AVAS(0.994)PQR	3	0.27119	2	1.098	1.025	1.073	1.118	0.825	0.914	1.018	0.804	0.853	0.894	0.26072
P49116	54	T	Nuclear receptor subfamily 2 group C member 2	NR2C2	0.499991	7.6202e-10	62.203	QQFILT(0.5)S(0.5)PDGAGTGK	3	-0.081794	1	0.887	1.138	0.935	1.115	0.981	0.943	1.256	0.861	1.009	1.027	0.76154
P49116	55	S	Nuclear receptor subfamily 2 group C member 2	NR2C2	0.499991	7.6202e-10	62.203	QQFILT(0.5)S(0.5)PDGAGTGK	3	-0.081794	1	0.887	1.138	0.935	1.115	0.981	0.943	1.256	0.861	1.009	1.027	0.76154
P49207	12	S	60S ribosomal protein L34	RPL34	0.999886	1.49632e-63	153.75	RLS(1)YNTASNK	2	-0.030454	2	0.659	0.677	0.663	1.473	1.002	1.327	2.236	1.479	2.004	1.902	0.031917
P49207	15	T	60S ribosomal protein L34	RPL34	0.628702	0.000562053	66.023	RLS(0.365)Y(0.001)NT(0.629)AS(0.005)NK	3	-0.33904	1	0.635	0.57	0.758	1.381	0.987	1.462	2.173	1.73	1.932	1.951	0.0111353
P49321	662	S	Nuclear autoantigenic sperm protein	NASP	1	0.000197021	51.726	S(1)GNVAELALK	3	-0.62707	1	0.955	0.937	0.928	1.316	0.808	1.027	1.38	0.861	1.107	1.117	0.5839
P49321	726	S	Nuclear autoantigenic sperm protein	NASP	1	0.000748937	64.121	RKPEEES(1)PR	3	0.51683	4	0.892	1.018	1.075	1.107	0.945	0.966	1.24	0.927	0.899	1.011	0.88408
P49327	207	S	Fatty acid synthase	FASN	0.999994	1.05051e-08	79.492	LGMLS(1)PEGTCK	3	0.073741	4	1.012	0.999	1.098	1.091	0.953	0.881	1.077	0.954	0.803	0.941	0.40632
P49450	19	S	Histone H3-like centromeric protein A	CENPA	0.497701	9.64191e-10	69.403	S(0.256)PS(0.498)PT(0.245)PT(0.001)PGPSR	2	0.42613	0
P49454	3175	S	Centromere protein F	CENPF	0.929286	6.99519e-16	70.452	SVPVNNLPERS(0.929)PT(0.069)DS(0.002)PR	3	0.59666	1	1.092	1.009	0.868	1.174	0.953	0.918	1.075	0.943	1.057	1.026	0.82704
P49454	3150	S	Centromere protein F	CENPF	0.999452	3.93386e-13	69.805	VAQRS(0.999)PVDSGTILR	3	0.43318	2	1.497	0.947	0.815	0.85	0.885	1.104	0.568	0.934	1.355	0.871	0.61158
P49454	3096	Y	Centromere protein F	CENPF	0.504907	0.00558122	79.474	T(0.119)S(0.376)PY(0.505)ILR	2	0.25045	1	1.128	1.011	0.967	0.926	0.989	1.025	0.822	0.979	1.06	0.947	0.38092
P49585	319	S	Choline-phosphate cytidylyltransferase A	PCYT1A	0.973219	0.00150929	58.338	QS(0.973)PS(0.902)S(0.055)S(0.047)PT(0.024)R	2	0.17784	4	1.015	1.167	1.342	0.946	0.881	0.761	0.932	0.754	0.567	0.734	0.040963
P49585	362	S	Choline-phosphate cytidylyltransferase A	PCYT1A	0.999965	2.77381e-17	69.03	AAAYDIS(1)EDEED	2	-2.0486	4	1.074	1.066	1.165	0.907	0.933	0.934	0.844	0.874	0.802	0.839	0.0043624
P49585	342	T	Choline-phosphate cytidylyltransferase A	PCYT1A	0.499886	5.02077e-05	48.405	T(0.5)S(0.5)PPCSPANLSR	3	0.5822	0
P49585	321	S	Choline-phosphate cytidylyltransferase A	PCYT1A	0.901714	0.00150929	58.338	QS(0.973)PS(0.902)S(0.055)S(0.047)PT(0.024)R	2	0.17784	2	1.068	1.213	1.301	1.015	0.879	0.65	0.951	0.725	0.5	0.71	0.068296
P49585	329	S	Choline-phosphate cytidylyltransferase A	PCYT1A	0.935181	0.0103925	53.775	S(0.935)PS(0.043)PS(0.022)FR	2	-0.32682	1	1.081	1.341	1.315	0.798	0.792	0.828	0.738	0.59	0.63	0.647	0.0035626
P49585	322	S	Choline-phosphate cytidylyltransferase A	PCYT1A	0.467907	0.00150929	58.338	QS(0.94)PS(0.45)S(0.468)S(0.121)PT(0.021)R	2	0.95688	0
P49585	343	S	Choline-phosphate cytidylyltransferase A	PCYT1A	0.84138	1.05348e-07	60.55	T(0.158)S(0.841)PPCSPANLSR	2	-0.014185	2	1.133	1.102	1.122	0.897	0.893	0.943	0.791	0.81	0.841	0.814	0.00043694
P49589	19	S	Cysteine--tRNA ligase, cytoplasmic	CARS	0.998088	1.43954e-05	40.278	VQPQWS(0.998)PPAGT(0.002)QPCR	3	-0.072153	1	1.382	0.799	1.146	1.095	0.898	0.78	0.792	1.123	0.681	0.833	0.42596
P49590	67	S	Probable histidine--tRNA ligase, mitochondrial	HARS2	1	0.000739852	44.82	DLS(1)PQHMVVR	3	-0.92089	1
P49736	25	T	DNA replication licensing factor MCM2	MCM2	0.565426	0.000445277	52.5	RGNDPLT(0.565)S(0.152)S(0.282)PGR	3	-0.11794	1	1.038	1.052	0.986	0.885	0.876	1.193	0.853	0.831	1.211	0.96	0.64922
P49736	27	S	DNA replication licensing factor MCM2	MCM2	0.923893	3.32011e-12	74.853	GNDPLT(0.023)S(0.053)S(0.924)PGR	2	-0.065959	7	0.99	0.945	0.963	1.016	1.069	1.017	1.028	1.128	1.057	1.07	0.03444
P49736	39	T	DNA replication licensing factor MCM2	MCM2	0.333263	0.00151146	43.03	RTDALT(0.333)S(0.333)S(0.333)PGR	2	-0.15389	0
P49736	40	S	DNA replication licensing factor MCM2	MCM2	0.89949	2.19326e-08	77.185	RT(0.001)DALT(0.106)S(0.899)S(0.994)PGR	2	0.67065	7	0.997	0.94	0.978	1.051	1	1.036	1.055	1.062	1.061	1.059	0.065318
P49736	139	S	DNA replication licensing factor MCM2	MCM2	1	5.07735e-125	171.98	GLLYDS(1)DEEDEERPAR	3	0.36446	13	0.951	0.937	0.933	1.016	1.094	1.054	1.068	1.167	1.13	1.122	0.0066619
P49736	26	S	DNA replication licensing factor MCM2	MCM2	0.522011	9.81154e-08	59.709	RGNDPLT(0.119)S(0.522)S(0.359)PGR	3	-0.22829	1	0.833	0.807	1.151	1.088	0.955	1.129	1.305	1.182	0.982	1.137	0.32688
P49736	41	S	DNA replication licensing factor MCM2	MCM2	0.993714	2.19326e-08	77.185	RT(0.001)DALT(0.106)S(0.899)S(0.994)PGR	2	0.67065	5	0.993	0.954	1.052	1.02	1.004	0.993	1.026	1.052	0.944	1.006	0.8303
P49736	137	Y	DNA replication licensing factor MCM2	MCM2	0.840942	5.37397e-40	111.78	GLLY(0.841)DS(0.159)DEEDEERPAR	2	-0.10703	2	1.026	0.837	0.895	1.082	1.082	1.055	1.055	1.29	1.18	1.167	0.120497
P49756	677	S	RNA-binding protein 25	RBM25	0.981021	1.38158e-16	71.685	LGAS(0.017)NS(0.981)PGQPNS(0.002)VK	2	-0.37078	7	0.994	1.022	1.111	1.027	0.981	0.905	1.032	0.959	0.815	0.932	0.22678
P49756	703	S	RNA-binding protein 25	RBM25	1	0.000747677	44.511	FEDEDS(1)DDVPR	2	-1.5919	1	0.992	0.895	0.958	1.057	1.118	0.972	1.066	1.249	1.015	1.106	0.119216
P49757	634	S	Protein numb homolog	NUMB	0.809669	9.62833e-27	92.264	T(0.017)NPS(0.81)PT(0.173)NPFSSDLQK	3	-0.1287	1	1.157	1.153	1.166	0.915	0.817	0.904	0.791	0.708	0.776	0.758	0.0164366
P49761	215	S	Dual specificity protein kinase CLK3	CLK3	0.990426	0.0017577	70.929	RDS(0.99)DT(0.002)Y(0.008)R	2	0.14291	2	0.984	0.831	1.065	1.061	1.011	1.042	1.079	1.215	0.98	1.081	0.32676
P49761	157	S	Dual specificity protein kinase CLK3	CLK3	0.690139	1.84695e-08	59.502	Y(0.298)RS(0.69)PEPDPY(0.006)LSY(0.006)R	3	0.088594	1	1.187	0.882	0.981	1.085	0.816	1.08	0.914	0.925	1.102	0.977	0.86154
P49768	353	S	Presenilin-1	PSEN1	0.740911	1.6649e-06	51.495	DS(0.001)HLGPHRS(0.741)T(0.257)PES(0.002)R	3	-0.17113	2	1.455	1.288	0.818	0.754	0.691	1.14	0.518	0.536	1.394	0.726	0.2474
P49790	633	S	Nuclear pore complex protein Nup153	NUP153	0.754457	4.25193e-38	94.707	IDSVAAQPT(0.004)AT(0.24)S(0.754)PVVY(0.002)TR	3	0.39149	2	0.92	0.918	1.068	1.121	1.041	0.925	1.219	1.133	0.867	1.062	0.47004
P49790	522	S	Nuclear pore complex protein Nup153	NUP153	0.792576	9.70847e-14	68.243	VQMTSPS(0.001)S(0.009)T(0.197)GS(0.793)PMFK	3	1.0286	1	1.075	0.991	0.941	1.045	1.107	0.87	0.972	1.116	0.926	1.005	0.98804
P49790	529	S	Nuclear pore complex protein Nup153	NUP153	0.985463	0.00595448	60.91	FS(0.015)S(0.985)PIVK	2	0.70832	1	1.111	0.883	1.052	0.971	1.13	0.892	0.874	1.28	0.849	0.983	0.86552
P49790	632	T	Nuclear pore complex protein Nup153	NUP153	0.478947	4.25193e-38	94.707	IDSVAAQPT(0.034)AT(0.479)S(0.479)PVVY(0.008)TR	2	0.27218	0
P49790	188	S	Nuclear pore complex protein Nup153	NUP153	0.591786	1.67881e-34	86.791	DSTSQHDDDNIS(0.001)T(0.003)T(0.052)S(0.205)GFS(0.592)S(0.148)R	3	0.038748	1	0.988	1.058	0.917	1.044	1.014	0.989	1.057	0.957	1.079	1.028	0.54184
P49792	21	S	E3 SUMO-protein ligase RanBP2	RANBP2	0.996186	1.95415e-22	102.29	YIASVQGS(0.001)T(0.003)PS(0.996)PR	2	-0.64403	5	0.825	0.847	0.87	1.078	1.153	1.152	1.306	1.36	1.327	1.331	0.00045753
P49792	795	Y	E3 SUMO-protein ligase RanBP2	RANBP2	0.718236	0.0265452	54.539	Y(0.718)S(0.002)PKT(0.28)PPR	2	0.89249	1	1.091	1.133	0.93	0.903	1.002	0.996	0.828	0.884	1.071	0.92	0.30644
P49792	2454	S	E3 SUMO-protein ligase RanBP2	RANBP2	0.999476	2.98281e-05	60.509	DSLIT(0.001)PHVS(0.999)R	3	0.45128	3	0.928	1.166	1.193	0.9	0.875	0.999	0.971	0.75	0.838	0.844	0.139721
P49792	955	S	E3 SUMO-protein ligase RanBP2	RANBP2	0.999967	3.19445e-14	89.466	FESPATGILS(1)PR	2	0.021402	3	0.647	0.618	0.614	1.304	1.401	1.212	2.016	2.264	1.976	2.085	8.1398e-05
P49792	3207	S	E3 SUMO-protein ligase RanBP2	RANBP2	0.999872	0.00204496	68.657	IESFGS(1)PK	2	0.25931	3	1.015	1.03	1.058	0.938	1.004	0.993	0.924	0.974	0.94	0.946	0.082882
P49792	785	Y	E3 SUMO-protein ligase RanBP2	RANBP2	0.984546	0.0291012	53.751	Y(0.985)S(0.001)LS(0.012)PS(0.002)K	2	-0.083469	2	0.988	1.071	1.07	0.961	1.002	0.95	0.974	0.934	0.888	0.931	0.085315
P49792	837	S	E3 SUMO-protein ligase RanBP2	RANBP2	0.716963	2.50951e-05	53.377	LNSSNS(0.283)AS(0.717)PHR	3	-0.41478	1	1.044	1.12	1.068	0.81	1.037	0.989	0.776	0.926	0.927	0.877	0.158424
P49792	1412	T	E3 SUMO-protein ligase RanBP2	RANBP2	1	0.0142599	67.897	FALVT(1)PK	3	0.39725	3	0.923	0.764	0.86	1.107	1.062	1.212	1.198	1.39	1.411	1.327	0.0135357
P49792	788	S	E3 SUMO-protein ligase RanBP2	RANBP2	0.890422	0.00678189	54.982	Y(0.091)S(0.01)LS(0.89)PS(0.009)K	3	0.26716	4	1.049	0.987	0.988	0.995	0.976	1.03	0.949	0.987	1.043	0.992	0.78456
P49792	2280	S	E3 SUMO-protein ligase RanBP2	RANBP2	0.92656	5.77598e-05	53.869	SALS(0.001)PS(0.072)KS(0.927)PAK	2	0.0018379	1	1.101	0.992	1.065	0.928	0.932	1.035	0.843	0.938	0.972	0.917	0.13742
P49792	1954	T	E3 SUMO-protein ligase RanBP2	RANBP2	0.356769	2.28925e-06	61.11	S(0.357)T(0.357)S(0.286)GEGFQFGK	3	-0.35384	0
P49792	2510	S	E3 SUMO-protein ligase RanBP2	RANBP2	1	0.00624246	60.436	AVVS(1)PPK	2	0.33318	4	0.988	1.038	1.006	1.043	0.905	1.038	1.054	0.871	1.032	0.985	0.7417
P49792	1955	S	E3 SUMO-protein ligase RanBP2	RANBP2	0.902615	1.29935e-05	57.106	S(0.049)T(0.049)S(0.903)GEGFQFGK	2	-1.3021	1	0.838	0.977	0.98	0.996	1.134	1.047	1.187	1.159	1.069	1.137	0.11354
P49792	779	T	E3 SUMO-protein ligase RanBP2	RANBP2	0.49235	0.0137989	43.083	HS(0.072)T(0.492)PS(0.403)PT(0.033)R	3	0.1283	0
P49792	2276	S	E3 SUMO-protein ligase RanBP2	RANBP2	0.742144	0.0147194	47.603	S(0.001)ALS(0.742)PS(0.257)K	2	0.066825	1	1.093	1.119	1.106	0.892	0.813	1.055	0.815	0.726	0.954	0.832	0.131198
P49792	1400	S	E3 SUMO-protein ligase RanBP2	RANBP2	0.79559	0.00507378	43.897	T(0.204)S(0.796)PENVQDR	2	0.22153	1	1.062	1.32	0.964	0.977	0.809	0.948	0.921	0.612	0.984	0.817	0.147957
P49792	1456	S	E3 SUMO-protein ligase RanBP2	RANBP2	0.998835	5.39518e-05	46.318	SGSSFVHQAS(0.999)FK	3	1.7203	1	0.669	0.549	0.681	1.554	1.22	1.118	2.325	2.222	1.642	2.049	0.0040763
P49792	781	S	E3 SUMO-protein ligase RanBP2	RANBP2	0.964931	0.00652026	51.445	HS(0.001)T(0.004)PS(0.965)PT(0.03)R	2	-0.25548	1	0.927	1.21	1.169	0.949	0.925	0.888	1.024	0.764	0.76	0.835	0.113638
P49792	1953	S	E3 SUMO-protein ligase RanBP2	RANBP2	0.356769	2.28925e-06	61.11	S(0.357)T(0.357)S(0.286)GEGFQFGK	3	-0.35384	0
P49810	25	S	Presenilin-2	PSEN2	0.953838	9.52582e-11	54.09	TSLMS(0.012)AES(0.954)PT(0.034)PR	2	-3.0967	2	1.124	1.084	1.161	0.955	0.942	0.828	0.85	0.867	0.714	0.809	0.0125363
P49815	1411	S	Tuberin	TSC2	1	9.99887e-05	49.298	ADVGRLS(1)PEVK	3	0.24014	2	1.271	1.255	1.12	0.792	0.838	0.877	0.623	0.667	0.784	0.688	0.00169693
P49841	216	Y	Glycogen synthase kinase-3 beta	GSK3B	0.998793	8.40965e-08	77.372	GEPNVS(0.001)Y(0.999)ICSR	2	-0.55224	3	1.16	0.963	1.022	0.982	0.916	1.011	0.847	0.95	0.99	0.925	0.28988
P49848	532	S	Transcription initiation factor TFIID subunit 6	TAF6	0.99654	1.50467e-05	47.712	AAAPPQPS(0.997)PPPT(0.003)K	3	0.12616	2	1.012	1.038	1.07	0.974	1.004	0.943	0.962	0.966	0.882	0.936	0.052822
P49915	332	S	GMP synthase [glutamine-hydrolyzing]	GMPS	0.774668	8.57927e-05	47.774	T(0.002)LNMT(0.036)T(0.188)S(0.775)PEEK	3	-1.5313	1	1.138	0.895	1.143	0.988	0.882	1.008	0.869	0.985	0.882	0.906	0.3599
P49916	210	S	DNA ligase 3	LIG3	0.808681	5.32043e-08	60.55	LTTTGQVT(0.191)S(0.809)PVK	2	-0.090284	3	0.878	0.888	0.874	1.093	1.043	1.166	1.244	1.173	1.336	1.251	0.020837
P50613	170	T	Cyclin-dependent kinase 7	CDK7	0.999738	0.000301471	75.088	AYT(1)HQVVTR	2	0.41899	5	1.124	1.23	1.01	0.897	0.936	0.898	0.797	0.76	0.889	0.812	0.024841
P50613	164	S	Cyclin-dependent kinase 7	CDK7	0.974879	0.0227254	41.448	S(0.025)FGS(0.975)PNR	2	-0.0022238	1	1.291	1.332	1.138	0.89	0.788	0.733	0.689	0.591	0.646	0.641	0.0038952
P50750	186	T	Cyclin-dependent kinase 9	CDK9	0.714277	0.00221687	45.28	NS(0.004)QPNRY(0.282)T(0.714)NR	3	-0.74578	1	1.132	1.072	0.908	0.728	0.971	1.239	0.645	0.905	1.367	0.944	0.67126
P50851	2201	S	Lipopolysaccharide-responsive and beige-like anchor protein	LRBA	0.993184	0.0204062	43.083	IS(0.007)LAS(0.993)PR	2	0.56114	1	0.784	0.853	0.702	1.187	1.398	0.968	1.515	1.638	1.38	1.519	0.027103
P50851	1261	S	Lipopolysaccharide-responsive and beige-like anchor protein	LRBA	1	2.32745e-20	74.776	LELKAS(1)PNVEAPQPHR	5	0.07321	3	1.059	1.073	0.98	0.938	0.99	1.004	0.885	0.921	1.025	0.942	0.166561
P50914	139	S	60S ribosomal protein L14	RPL14	1	0.000503746	69.721	AALLKAS(1)PK	4	0.18236	2	0.904	0.748	0.607	0.988	1.131	1.5	1.092	1.511	2.47	1.602	0.049564
P50990	537	S	T-complex protein 1 subunit theta	CCT8	1	6.20369e-05	51.726	PAGGPKPPS(1)GK	3	0.30706	1	1.486	1.384	1.295	0.622	0.72	0.755	0.419	0.52	0.583	0.503	0.00061985
P50991	381	S	T-complex protein 1 subunit delta	CCT4	0.999981	0.000398656	67.385	ITGCAS(1)PGK	2	-0.069519	1	0.853	0.883	0.995	1.18	1.042	1.003	1.384	1.178	1.008	1.181	0.070262
P51003	544	T	Poly(A) polymerase alpha	PAPOLA	0.540092	0.0018039	42.818	T(0.54)S(0.457)PLNS(0.001)S(0.001)GSSQGR	2	0.71332	1	0.845	0.936	0.925	0.998	1.171	1.084	1.182	1.25	1.171	1.202	0.031421
P51003	654	S	Poly(A) polymerase alpha	PAPOLA	0.810584	3.2915e-08	73.927	T(0.084)S(0.105)S(0.811)PHKEESPK	3	1.1605	2	0.693	0.919	0.848	1.22	1.081	1.136	1.761	1.175	1.342	1.397	0.020163
P51116	411	T	Fragile X mental retardation syndrome-related protein 2	FXR2	0.744481	1.56412e-20	75.215	AGY(0.041)S(0.155)T(0.744)DES(0.043)S(0.012)S(0.003)S(0.001)SLHATR	3	-0.039576	1	0.789	0.815	0.97	1.043	1.112	1.197	1.322	1.362	1.236	1.302	0.024142
P51531	1377	S	Probable global transcription activator SNF2L2	SMARCA2	1	0.0216723	42.19	LS(1)PNPPK	2	-0.73776	1	0.854	0.922	1.015	1.15	0.93	1.092	1.347	1.008	1.076	1.137	0.194102
P51532	1417	S	Transcription activator BRG1	SMARCA4	0.996594	6.3696e-12	62.847	KRDS(0.997)DAGS(0.002)S(0.001)TPTTSTR	3	1.6283	1	1.17	1.022	0.85	1.087	0.797	1.103	0.929	0.779	1.298	0.982	0.89088
P51532	1452	S	Transcription activator BRG1	SMARCA4	0.99978	0.000197021	51.726	LS(1)PNPPNLTK	3	-0.23176	2	1.005	1.247	1.275	0.873	0.849	0.863	0.869	0.68	0.677	0.733	0.057223
P51606	416	S	N-acylglucosamine 2-epimerase	RENBP	0.999905	7.92271e-10	62.055	PAPAPS(1)PAPTPACR	3	-0.056353	3	0.942	0.797	0.863	1.111	0.934	1.288	1.181	1.171	1.493	1.281	0.082399
P51610	598	S	Host cell factor 1	HCFC1	0.934897	1.02161e-12	65.231	VAS(0.046)S(0.935)PVMVS(0.019)NPATR	2	-0.18525	2	1.027	1.137	1.119	0.925	0.984	0.881	0.901	0.864	0.789	0.85	0.022363
P51659	265	T	Peroxisomal multifunctional enzyme type 2	HSD17B4	1	0.000164449	54.343	NHPMT(1)PEAVK	3	0.97636	3	0.95	0.903	0.894	1.096	1.049	1.077	1.154	1.162	1.207	1.173	0.0021585
P51788	704	S	Chloride channel protein 2	CLCN2	0.997221	0.0126912	44.863	RGPS(0.997)VT(0.003)R	3	0.78088	1	0.845	1.08	1.255	0.897	0.922	1.038	1.062	0.853	0.829	0.898	0.48056
P51788	731	S	Chloride channel protein 2	CLCN2	0.978819	1.05317e-05	42.068	S(0.02)LFCGS(0.979)PPPEAAS(0.001)EK	3	-0.29844	1	1.153	0.869	1.066	0.943	0.988	1.025	0.818	1.135	0.962	0.957	0.6923
P51809	168	S	Vesicle-associated membrane protein 7	VAMP7	0.603787	3.70994e-12	76.82	TENLVDS(0.198)S(0.604)VT(0.198)FK	2	0.43469	4	0.887	0.765	0.921	1.192	1.156	1.012	1.343	1.51	1.1	1.306	0.024157
P51812	369	S	Ribosomal protein S6 kinase alpha-3	RPS6KA3	0.999428	3.57591e-20	73.918	DS(0.999)PGIPPS(0.001)ANAHQLFR	3	0.056025	3	1.057	0.941	1.054	1.037	0.949	0.989	0.981	1.008	0.939	0.975	0.61938
P51825	584	S	AF4/FMR2 family member 1	AFF1	0.678908	1.3207e-08	55.437	S(0.679)CQKS(0.321)PAQQEPPQR	3	-0.53021	1	1.378	1.079	1.169	0.911	0.748	0.865	0.662	0.693	0.74	0.696	0.0179582
P51858	200	T	Hepatoma-derived growth factor	HDGF	0.844214	8.87616e-05	57.425	NS(0.088)T(0.844)PS(0.066)EPGS(0.001)GR	2	0.14416	2	0.75	0.884	0.896	1.056	1.092	1.237	1.407	1.234	1.381	1.338	0.0174386
P51858	206	S	Hepatoma-derived growth factor	HDGF	0.949618	9.87085e-05	51.092	NST(0.002)PS(0.048)EPGS(0.95)GR	2	0.91921	1	1.064	0.931	0.994	0.997	1.016	1.018	0.937	1.09	1.024	1.014	0.71398
P51858	165	S	Hepatoma-derived growth factor	HDGF	1	2.23326e-22	103.6	AGDLLEDS(1)PKRPK	4	0.94254	26	0.907	1.052	1.064	1.038	1	0.954	1.145	0.949	0.896	0.99	0.89108
P51858	132	S	Hepatoma-derived growth factor	HDGF	1	6.08849e-07	56.339	GNAEGS(1)S(1)DEEGK	2	0.69636	2	0.746	1.034	1.187	0.94	1.08	1.011	1.261	1.044	0.852	1.022	0.80382
P51858	202	S	Hepatoma-derived growth factor	HDGF	0.94443	1.70301e-05	55.196	NS(0.001)T(0.01)PS(0.944)EPGS(0.045)GR	2	-0.31196	1	0.891	0.907	1.033	1.029	1.001	1.118	1.154	1.101	1.083	1.112	0.134298
P51858	133	S	Hepatoma-derived growth factor	HDGF	1	6.08849e-07	56.339	GNAEGS(1)S(1)DEEGK	2	0.69636	2	0.746	1.034	1.187	0.94	1.08	1.011	1.261	1.044	0.852	1.022	0.80382
P51956	354	S	Serine/threonine-protein kinase Nek3	NEK3	0.570069	0.00100676	54.982	AS(0.57)S(0.43)PNLHR	3	0.17026	3	1.006	0.97	1.07	1.126	0.856	0.991	1.119	0.881	0.927	0.976	0.74232
P51956	355	S	Serine/threonine-protein kinase Nek3	NEK3	0.972097	5.20678e-13	109.83	AS(0.028)S(0.972)PNLHR	2	-0.32664	3	0.979	0.948	1.06	1.043	0.984	1	1.065	1.037	0.944	1.013	0.72552
P51957	461	S	Serine/threonine-protein kinase Nek4	NEK4	0.972729	0.00134279	53.136	DQS(0.027)LALS(0.973)PK	2	2.4742	1
P51991	358	S	Heterogeneous nuclear ribonucleoprotein A3	HNRNPA3	0.998844	1.74347e-111	148.3	SS(0.001)GS(0.999)PYGGGYGSGGGSGGYGSR	2	0.083678	6	0.945	1.036	0.913	1.04	1.015	1.045	1.101	0.98	1.145	1.071	0.144915
P52272	618	S	Heterogeneous nuclear ribonucleoprotein M	HNRNPM	1	1.35621e-05	40.432	MGLAMGGGGGAS(1)FDR	3	-0.22484	1	0.937	1.065	0.977	0.942	1.066	1.028	1.007	1	1.053	1.019	0.73564
P52594	181	S	Arf-GAP domain and FG repeat-containing protein 1	AGFG1	0.998762	2.78471e-19	111.72	GTPS(0.001)QS(0.999)PVVGR	3	-0.2675	10	1.002	1.053	1.012	1.004	0.879	1.077	1.002	0.833	1.065	0.965	0.56228
P52594	177	T	Arf-GAP domain and FG repeat-containing protein 1	AGFG1	0.901963	0.0114175	40.278	GT(0.902)PS(0.36)QS(0.738)PVVGR	2	-0.44055	1	0.904	0.998	1.204	1.12	0.924	0.873	1.238	0.925	0.726	0.939	0.61534
P52701	830	S	DNA mismatch repair protein Msh6	MSH6	1	0.000709573	57.175	IHNVGS(1)PLK	2	0.49682	3	0.943	1.076	0.935	0.962	0.998	1.092	1.021	0.927	1.167	1.033	0.60276
P52732	926	T	Kinesin-like protein KIF11	KIF11	0.868979	4.80735e-05	56.139	LDIPT(0.071)GT(0.06)T(0.869)PQR	2	-0.26494	2	0.991	0.814	0.944	1.147	1.037	1.037	1.157	1.273	1.099	1.172	0.077461
P52732	925	T	Kinesin-like protein KIF11	KIF11	0.447196	0.000959782	49.483	LDIPT(0.106)GT(0.447)T(0.447)PQRK	3	0.24992	0
P52756	59	S	RNA-binding protein 5	RBM5	0.723528	0.00776507	57.931	DY(0.276)DS(0.724)PER	2	0.58898	2	0.869	1.042	1.211	0.963	0.966	0.978	1.108	0.927	0.808	0.931	0.58348
P52756	57	Y	RNA-binding protein 5	RBM5	0.977038	0.0370116	49.715	DY(0.977)DS(0.023)PER	2	0.13629	1
P52756	78	S	RNA-binding protein 5	RBM5	0.999999	1.82741e-84	148.38	SEDGYHS(1)DGDYGEHDYR	3	-0.35121	4	0.884	0.909	0.865	1.108	1.126	1.057	1.253	1.236	1.224	1.238	0.00085709
P52948	670	T	Nuclear pore complex protein Nup98-Nup96	NUP98	0.999572	9.59345e-10	69.345	PIPQT(1)PESAGNK	3	0.25695	4	0.91	0.932	1.013	1.158	0.956	1.011	1.272	1.024	0.999	1.095	0.24982
P52948	888	S	Nuclear pore complex protein Nup98-Nup96	NUP98	0.533174	8.9492e-11	54.834	Y(0.466)GLQDS(0.533)DEEEEEHPSK	3	-0.56752	1	1	1.122	1.021	1.044	0.922	0.931	1.043	0.822	0.913	0.922	0.199804
P52948	883	Y	Nuclear pore complex protein Nup98-Nup96	NUP98	0.625793	8.55347e-06	45.347	Y(0.626)GLQDS(0.335)DEEEEEHPS(0.039)K	3	-1.3599	1	1.059	1.029	1.053	0.976	1.022	0.909	0.921	0.992	0.864	0.926	0.089578
P52948	673	S	Nuclear pore complex protein Nup98-Nup96	NUP98	0.996891	1.30682e-10	70.889	PIPQT(0.003)PES(0.997)AGNK	3	-0.9499	1	0.917	1.104	0.986	1.143	0.928	0.931	1.247	0.839	0.945	0.998	0.9693
P52948	612	S	Nuclear pore complex protein Nup98-Nup96	NUP98	0.999855	3.68902e-20	95.662	NLNNSNLFS(1)PVNR	2	0.19888	2	0.944	0.988	0.94	0.991	1.152	0.982	1.051	1.165	1.046	1.088	0.20482
P52948	839	S	Nuclear pore complex protein Nup98-Nup96	NUP98	1	0.0109357	50.108	CLIKS(1)PDR	2	-0.20389	1	1.267	0.914	0.711	0.953	1.041	1.134	0.752	1.138	1.595	1.082	0.58336
P53004	237	S	Biliverdin reductase A	BLVRA	0.5	1.06389e-06	51.76	S(0.5)GS(0.5)LENVPNVGVNK	3	0.41051	1	0.94	1.022	1.169	0.959	1.06	0.89	1.02	1.037	0.762	0.929	0.42514
P53004	235	S	Biliverdin reductase A	BLVRA	0.5	1.06389e-06	51.76	S(0.5)GS(0.5)LENVPNVGVNK	3	0.41051	1	0.94	1.022	1.169	0.959	1.06	0.89	1.02	1.037	0.762	0.929	0.42514
P53396	481	S	ATP-citrate synthase	ACLY	0.997934	1.42565e-16	73.953	AKPAMPQDS(0.002)VPS(0.998)PR	3	0.068288	8	0.82	0.815	0.699	1.145	1.205	1.203	1.396	1.475	1.721	1.522	0.00152351
P53396	455	S	ATP-citrate synthase	ACLY	0.958243	0.00204987	68.626	T(0.025)AS(0.958)FS(0.016)ESR	2	1.0963	3	0.847	0.889	0.841	1.081	1.097	1.176	1.277	1.233	1.399	1.302	0.0010969
P53602	96	S	Diphosphomevalonate decarboxylase	MVD	0.999994	5.13864e-15	68.639	RNS(1)RDGDPLPSSLSCK	4	0.29871	4	1.19	1.053	0.917	0.95	0.988	0.963	0.797	0.938	1.051	0.918	0.40364
P53602	211	S	Diphosphomevalonate decarboxylase	MVD	0.826014	0.000316823	70.728	LT(0.115)GS(0.826)T(0.059)VGMR	2	0.31153	1	0.915	1.03	0.968	1.071	1.112	0.903	1.17	1.079	0.934	1.059	0.49216
P53999	57	S	Activated RNA polymerase II transcriptional coactivator p15	SUB1	0.25	3.35039e-07	50.178	QS(0.25)S(0.25)S(0.25)S(0.25)RDDNMFQIGK	4	0.42772	0
P53999	56	S	Activated RNA polymerase II transcriptional coactivator p15	SUB1	0.25	3.35039e-07	50.178	QS(0.25)S(0.25)S(0.25)S(0.25)RDDNMFQIGK	4	0.42772	0
P53999	58	S	Activated RNA polymerase II transcriptional coactivator p15	SUB1	0.25	3.35039e-07	50.178	QS(0.25)S(0.25)S(0.25)S(0.25)RDDNMFQIGK	4	0.42772	0
P53999	55	S	Activated RNA polymerase II transcriptional coactivator p15	SUB1	0.25	3.35039e-07	50.178	QS(0.25)S(0.25)S(0.25)S(0.25)RDDNMFQIGK	4	0.42772	0
P54132	766	T	Bloom syndrome protein	BLM	0.987544	0.00406743	56.548	LLY(0.012)VT(0.988)PEK	2	0.20325	2	0.873	0.966	0.808	1.057	1.102	1.139	1.211	1.139	1.411	1.246	0.0166392
P54253	775	S	Ataxin-1	ATXN1	0.999815	0.00471967	51.252	RWS(1)APESR	3	-0.70126	1	1.174	1.318	1.132	0.721	0.922	0.88	0.615	0.698	0.778	0.696	0.0143572
P54259	661	S	Atrophin-1	ATN1	0.736914	9.15471e-09	48.376	T(0.001)AT(0.005)PPGY(0.2)KPGS(0.737)PPS(0.057)FR	3	-0.12324	1	0.915	0.763	0.83	1.115	1.152	1.15	1.218	1.508	1.387	1.362	0.0043232
P54259	673	Y	Atrophin-1	ATN1	0.934131	0.0117905	54.982	T(0.002)GT(0.064)PPGY(0.934)R	2	0.22679	1	0.743	0.609	0.863	1.352	1.094	1.191	1.821	1.791	1.38	1.642	0.0131823
P54259	34	S	Atrophin-1	ATN1	0.999927	3.26598e-15	70.094	GRAS(1)PGGVSTSSSDGK	3	0.31344	1	1.293	0.901	0.955	0.972	0.968	0.977	0.752	1.073	1.024	0.926	0.62728
P54259	630	T	Atrophin-1	ATN1	0.543651	4.33121e-05	49.298	T(0.544)AS(0.455)PPGPPPY(0.001)GK	3	0.23843	2	1.006	0.933	0.988	0.966	1.105	1.012	0.96	1.183	1.025	1.053	0.32604
P54259	632	S	Atrophin-1	ATN1	0.539678	0.000352418	42.317	T(0.46)AS(0.54)PPGPPPY(0.001)GK	3	-0.76739	2	0.954	0.934	1.011	1.037	1.014	1.047	1.088	1.084	1.038	1.069	0.058723
P54259	649	Y	Atrophin-1	ATN1	0.895341	0.0334874	44.863	APS(0.105)PGAY(0.895)K	2	-0.32896	1	0.755	0.864	0.877	1.225	1.043	1.139	1.623	1.207	1.3	1.365	0.009481
P54725	123	S	UV excision repair protein RAD23 homolog A	RAD23A	0.751325	1.87409e-35	70.473	EDKS(0.751)PS(0.24)EES(0.009)APTTSPESVSGSVPSSGSSGR	4	-0.47572	4	1.711	1.71	1.503	0.568	0.459	0.459	0.332	0.269	0.306	0.302	0.000136488
P54725	133	S	UV excision repair protein RAD23 homolog A	RAD23A	0.402871	5.61411e-25	61.022	SPSEES(0.004)APT(0.033)T(0.396)S(0.403)PES(0.159)VS(0.003)GS(0.001)VPSSGSSGR	3	0.53841	0
P54727	160	S	UV excision repair protein RAD23 homolog B	RAD23B	0.669266	6.97779e-12	42.735	QEKPAEKPAET(0.006)PVAT(0.278)S(0.669)PT(0.038)AT(0.006)DS(0.001)T(0.001)SGDSSR	4	-0.98883	1	0.723	1.706	0.947	0.772	1.161	0.772	1.068	0.68	0.816	0.801	0.57676
P55036	266	S	26S proteasome non-ATPase regulatory subunit 4	PSMD4	0.986623	0.000390114	51.726	MT(0.013)IS(0.987)QQEFGR	2	-0.38855	2	0.828	0.9	0.699	1.031	1.176	1.27	1.244	1.304	1.821	1.433	0.0197794
P55040	289	S	GTP-binding protein GEM	GEM	0.821264	5.95834e-05	62.088	S(0.171)KS(0.821)CHDLS(0.008)VL	2	-1.2409	1	0.726	0.78	0.718	1.241	1.096	1.294	1.709	1.404	1.803	1.633	0.00096321
P55072	509	T	Transitional endoplasmic reticulum ATPase	VCP	0.991625	0.0371746	40.724	FGMT(0.992)PS(0.008)K	2	0.34339	1	1.022	1.263	1.384	0.797	0.807	0.865	0.78	0.639	0.625	0.673	0.0140773
P55196	1182	S	Afadin	AFDN	0.999934	1.1533e-13	67.645	SSPNVANQPPS(1)PGGK	3	-0.28686	2	1.121	1.143	0.94	0.978	0.945	0.936	0.873	0.826	0.997	0.892	0.157856
P55196	1081	T	Afadin	AFDN	0.361096	2.50704e-08	78.324	T(0.361)S(0.361)S(0.278)VVTLEVAK	3	0.32057	0
P55196	214	T	Afadin	AFDN	0.548776	0.000319089	52.576	T(0.549)IS(0.451)NPEVVMK	3	0.327	2	0.798	0.929	0.837	1.113	1.181	1.069	1.394	1.27	1.278	1.312	0.0069759
P55196	216	S	Afadin	AFDN	0.997358	1.61436e-06	83.204	T(0.003)IS(0.997)NPEVVMK	2	0.8543	2	0.821	0.715	0.688	1.215	1.329	1.103	1.478	1.854	1.604	1.64	0.0028782
P55196	1083	S	Afadin	AFDN	0.984016	8.0394e-51	143.76	T(0.003)S(0.012)S(0.984)VVT(0.001)LEVAK	2	0.21693	3	0.999	1.062	0.889	0.994	0.975	1.088	0.995	0.917	1.224	1.036	0.58202
P55196	1082	S	Afadin	AFDN	0.361096	2.50704e-08	78.324	T(0.361)S(0.361)S(0.278)VVTLEVAK	3	0.32057	0
P55265	601	T	Double-stranded RNA-specific adenosine deaminase	ADAR	0.635933	1.9612e-14	56.29	T(0.003)AES(0.036)QT(0.636)PT(0.178)PS(0.134)AT(0.01)S(0.003)FFSGK	3	-0.28736	2	0.877	0.765	1.006	1.164	1.034	1.096	1.327	1.35	1.091	1.244	0.060476
P55795	104	S	Heterogeneous nuclear ribonucleoprotein H2	HNRNPH2	0.999972	1.18499e-62	131.31	HTGPNS(1)PDTANDGFVR	3	-0.70619	7	1.014	0.962	0.893	1.056	1.039	1.032	1.042	1.079	1.158	1.09	0.080082
P56181	105	S	NADH dehydrogenase [ubiquinone] flavoprotein 3, mitochondrial	NDUFV3	0.991889	0.00050613	41.542	MPQPS(0.001)S(0.007)GRES(0.992)PRH	3	-0.7544	1	0.86	0.767	0.633	1.122	1.145	1.346	1.305	1.492	2.128	1.599	0.0112164
P56945	639	S	Breast cancer anti-estrogen resistance protein 1	BCAR1	1	0.0210933	42.599	PLPS(1)PPK	2	0.71885	1	1.189	1.004	0.996	0.97	0.847	1.054	0.816	0.842	1.057	0.9	0.28652
P56962	289	S	Syntaxin-17	STX17	0.840249	2.4248e-19	71.601	LT(0.024)S(0.136)S(0.84)CPDLPSQTDKK	4	0.56367	1	1.111	1.095	1.043	0.902	0.953	0.966	0.812	0.869	0.927	0.868	0.0075781
P56962	288	S	Syntaxin-17	STX17	0.501285	1.20656e-17	78.326	LT(0.101)S(0.501)S(0.398)CPDLPSQTDK	3	-0.81201	1	1.038	0.938	1.208	0.905	1.146	0.828	0.872	1.221	0.687	0.904	0.4375
P57081	391	S	tRNA (guanine-N(7)-)-methyltransferase non-catalytic subunit WDR4	WDR4	1	8.06197e-10	67.102	S(1)PPPGPDGHAK	3	-2.5671	8	1.419	0.899	0.831	0.989	0.914	1.021	0.696	1.015	1.229	0.929	0.79934
P57682	71	S	Krueppel-like factor 3	KLF3	0.499703	1.14981e-12	64.454	S(0.5)S(0.5)PPS(0.001)AGNSPSSLK	2	0.21439	0
P57682	70	S	Krueppel-like factor 3	KLF3	0.499703	1.14981e-12	64.454	S(0.5)S(0.5)PPS(0.001)AGNSPSSLK	2	0.21439	0
P57682	253	T	Krueppel-like factor 3	KLF3	0.64307	0.00954568	44.252	RPLPVES(0.357)PDT(0.643)QR	3	-0.039811	1	1.11	1.011	1.041	0.991	0.906	0.994	0.893	0.897	0.955	0.914	0.094119
P57682	250	S	Krueppel-like factor 3	KLF3	0.999386	1.29566e-12	81.448	RPLPVES(0.999)PDT(0.001)QR	2	0.39243	8	1.132	1.142	1.113	0.953	0.856	0.898	0.841	0.749	0.807	0.799	0.0021416
P57682	92	S	Krueppel-like factor 3	KLF3	0.998423	9.08352e-20	74.876	RAS(0.998)PGLS(0.001)MPSSSPPIK	3	-0.038165	8	1.059	1.069	1.138	0.962	0.913	0.928	0.909	0.853	0.816	0.858	0.0050613
P57682	99	S	Krueppel-like factor 3	KLF3	0.415689	4.34221e-07	51.089	AS(0.935)PGLS(0.07)MPS(0.416)S(0.355)S(0.224)PPIK	3	1.8445	0
P57682	101	S	Krueppel-like factor 3	KLF3	0.792242	9.08352e-20	74.876	ASPGLSMPS(0.01)S(0.197)S(0.792)PPIKK	4	-0.23808	4	1.138	1.126	1.138	0.914	0.864	0.919	0.804	0.766	0.808	0.793	0.0003174
P57682	285	T	Krueppel-like factor 3	KLF3	0.864193	0.00232858	45.433	T(0.129)HT(0.864)GEKPY(0.007)K	4	0.852	1	0.942	0.856	0.861	1.036	1.012	1.243	1.101	1.18	1.444	1.238	0.043423
P57682	100	S	Krueppel-like factor 3	KLF3	0.517317	1.4948e-09	52.09	RAS(0.984)PGLS(0.019)MPS(0.14)S(0.517)S(0.34)PPIK	3	-1.3051	2	1.101	1.11	1.171	0.896	0.988	0.831	0.814	0.889	0.709	0.803	0.0144816
P57737	21	S	Coronin-7	CORO7	0.888863	0.00341709	46.643	RES(0.889)WIS(0.111)DIR	2	1.215	1	0.975	1.006	0.853	1.058	1.007	1.086	1.084	1.001	1.273	1.112	0.122
P60468	13	S	Protein transport protein Sec61 subunit beta	SEC61B	0.499489	7.56403e-10	45.876	PGPTPSGT(0.001)NVGS(0.499)S(0.499)GR	3	0.012254	0
P60468	17	S	Protein transport protein Sec61 subunit beta	SEC61B	0.649685	2.28306e-30	79.942	PGPTPSGTNVGS(0.046)S(0.249)GRS(0.65)PS(0.056)K	4	-0.46025	1	1.127	0.904	0.815	0.987	0.923	1.239	0.877	1.02	1.522	1.106	0.47726
P60468	14	S	Protein transport protein Sec61 subunit beta	SEC61B	0.499489	4.8396e-19	68.42	PGPTPSGT(0.001)NVGS(0.499)S(0.499)GR	3	0.012254	0
P61006	185	S	Ras-related protein Rab-8A	RAB8A	0.956768	2.52383e-05	43.03	LEGNS(0.043)PQGS(0.957)NQGVK	3	-0.018532	1	0.974	1.083	1.154	0.928	0.987	0.93	0.953	0.91	0.807	0.886	0.089881
P61026	77	S	Ras-related protein Rab-10	RAB10	0.889614	0.00153413	40.861	FHT(0.001)IT(0.012)T(0.093)S(0.89)Y(0.003)Y(0.002)R	3	-0.7842	1	1.111	0.627	1.34	0.927	0.832	1.194	0.834	1.325	0.891	0.959	0.98658
P61073	348	S	C-X-C chemokine receptor type 4	CXCR4	0.193237	2.7067e-11	51.771	GGHS(0.001)S(0.003)VS(0.014)T(0.193)ES(0.193)ES(0.193)S(0.193)S(0.193)FHS(0.008)S(0.008)	3	-0.83988	0
P61073	342	T	C-X-C chemokine receptor type 4	CXCR4	0.193237	2.7067e-11	51.771	GGHS(0.001)S(0.003)VS(0.014)T(0.193)ES(0.193)ES(0.193)S(0.193)S(0.193)FHS(0.008)S(0.008)	3	-0.83988	0
P61073	352	S	C-X-C chemokine receptor type 4	CXCR4	0.452022	1.22415e-11	52.185	GGHSSVST(0.016)ES(0.016)ES(0.016)S(0.016)S(0.03)FHS(0.452)S(0.452)	3	-0.85361	0
P61073	344	S	C-X-C chemokine receptor type 4	CXCR4	0.193237	2.7067e-11	51.771	GGHS(0.001)S(0.003)VS(0.014)T(0.193)ES(0.193)ES(0.193)S(0.193)S(0.193)FHS(0.008)S(0.008)	3	-0.83988	0
P61073	351	S	C-X-C chemokine receptor type 4	CXCR4	0.452022	1.22415e-11	52.185	GGHSSVST(0.016)ES(0.016)ES(0.016)S(0.016)S(0.03)FHS(0.452)S(0.452)	3	-0.85361	0
P61073	347	S	C-X-C chemokine receptor type 4	CXCR4	0.284243	3.55866e-15	60.764	GGHS(0.002)S(0.009)VS(0.046)T(0.053)ES(0.061)ES(0.284)S(0.284)S(0.242)FHS(0.009)S(0.009)	3	-0.12774	0
P61073	346	S	C-X-C chemokine receptor type 4	CXCR4	0.284243	3.55866e-15	60.764	GGHS(0.002)S(0.009)VS(0.046)T(0.053)ES(0.061)ES(0.284)S(0.284)S(0.242)FHS(0.009)S(0.009)	3	-0.12774	0
P61247	238	S	40S ribosomal protein S3a	RPS3A	0.828651	8.82499e-20	93.424	LMELHGEGS(0.003)S(0.168)S(0.829)GK	3	0.65625	1	0.831	0.815	0.908	1.066	1.076	1.227	1.283	1.318	1.352	1.319	0.0080226
P61247	237	S	40S ribosomal protein S3a	RPS3A	0.814571	1.43331e-12	65.467	LMELHGEGS(0.04)S(0.815)S(0.145)GK	3	0.34753	2	0.988	0.94	0.906	1.006	1.069	1.08	1.019	1.135	1.193	1.113	0.032618
P61247	236	S	40S ribosomal protein S3a	RPS3A	0.708492	8.71167e-16	73.802	LMELHGEGS(0.708)S(0.221)S(0.07)GK	3	0.33631	1	1.046	0.657	0.969	1.14	1.091	1.057	1.09	1.66	1.091	1.231	0.25982
P61313	197	T	60S ribosomal protein L15	RPL15	1	0.0142406	47.603	NT(1)LQLHR	3	1.8153	1	0.867	1.098	1.201	0.999	0.989	0.884	1.153	0.9	0.736	0.907	0.43998
P61313	34	S	60S ribosomal protein L15	RPL15	1	0.00107993	76.17	QLS(1)ALHR	2	0.21993	2	1.21	1.425	1.188	0.881	0.755	0.72	0.729	0.53	0.607	0.616	0.0044823
P61313	187	S	60S ribosomal protein L15	RPL15	0.784589	0.00183503	42.031	FHHT(0.215)IGGS(0.785)RR	3	-0.31483	1	0.903	0.823	0.71	1.179	1.101	1.191	1.305	1.335	1.678	1.425	0.0084802
P61978	280	Y	Heterogeneous nuclear ribonucleoprotein K	HNRNPK	0.848423	0.00256244	43.897	RDY(0.848)DDMS(0.152)PR	2	2.1781	1	1.031	0.916	1.181	0.894	0.791	1.221	0.868	0.863	1.034	0.929	0.59664
P61978	284	S	Heterogeneous nuclear ribonucleoprotein K	HNRNPK	0.999893	2.08381e-13	105.46	DYDDMS(1)PR	2	0.17251	30	1.142	1.092	1.104	0.904	0.926	0.92	0.791	0.847	0.833	0.824	0.00022136
P61978	420	S	Heterogeneous nuclear ribonucleoprotein K	HNRNPK	0.999644	0.00374397	50.108	HESGAS(1)IK	3	1.3024	1	1.151	1.058	1.142	1.048	0.989	0.706	0.91	0.934	0.618	0.819	0.164745
P62140	316	T	Serine/threonine-protein phosphatase PP1-beta catalytic subunit	PPP1CB	0.981448	5.40696e-11	60.764	Y(0.004)QY(0.001)GGLNS(0.013)GRPVT(0.981)PPR	3	0.87467	2	0.896	0.975	0.968	1.074	1.09	0.98	1.198	1.117	1.014	1.107	0.076704
P62191	53	T	26S proteasome regulatory subunit 4	PSMC1	0.999607	6.32508e-06	60.161	LPLVT(1)PHTQCR	3	1.3166	2	0.572	1.005	0.903	1.138	1.263	1.018	1.99	1.256	1.128	1.379	0.133215
P62195	120	S	26S proteasome regulatory subunit 8	PSMC5	0.785442	0.00412381	48.981	NDS(0.785)Y(0.002)T(0.213)LHK	3	0.56384	1	0.693	0.641	0.639	1.357	1.416	1.072	1.96	2.207	1.679	1.949	0.00187736
P62258	46	S	14-3-3 protein epsilon	YWHAE	0.950109	0.00724915	50.353	NLLS(0.95)VAY(0.05)K	2	0.00066771	1	1.064	0.975	1.101	0.953	1.072	0.884	0.896	1.099	0.803	0.926	0.30608
P62491	77	T	Ras-related protein Rab-11A	RAB11A	0.499833	0.0371259	53.493	AIT(0.5)S(0.5)AYYR	2	0.2775	0
P62491	78	S	Ras-related protein Rab-11A	RAB11A	0.499833	0.0371259	53.493	AIT(0.5)S(0.5)AYYR	2	0.2775	0
P62820	78	S	Ras-related protein Rab-1A	RAB1A	0.710139	0.00358205	58.955	T(0.004)IT(0.23)S(0.71)S(0.055)YYR	2	0.41754	1	1.172	1.017	0.98	1.04	0.947	0.902	0.888	0.93	0.921	0.912	0.25474
P62820	195	T	Ras-related protein Rab-1A	RAB1A	0.90299	0.0125874	50.04	IQS(0.097)T(0.903)PVK	3	0.04893	1	0.8	1.44	1.492	0.687	0.751	0.964	0.86	0.521	0.647	0.644	0.141538
P62826	135	S	GTP-binding nuclear protein Ran	RAN	1	0.00568668	42.718	AKS(1)IVFHR	4	-0.075091	1	0.665	0.934	1.147	1.088	1.172	0.946	1.637	1.254	0.825	1.168	0.36238
P62851	82	S	40S ribosomal protein S25	RPS25	1	0.00159777	74.92	IRGS(1)LAR	3	-0.24904	1	0.619	0.648	0.616	1.232	1.507	1.177	1.989	2.324	1.913	2.08	0.0007227
P62854	96	T	40S ribosomal protein S26	RPS26	1	0.006567	49.3	KDRT(1)PPPR	3	-0.55968	2	0.93	1.217	1.027	0.951	0.969	0.952	1.023	0.796	0.928	0.905	0.35588
P62913	140	S	60S ribosomal protein L11	RPL11	1	0.00889111	47.894	PGFS(1)IADK	2	-0.39574	1	0.62	0.497	0.504	1.73	1.304	1.08	2.789	2.618	2.143	2.538	0.0040228
P62979	59	Y	Ubiquitin-40S ribosomal protein S27a	RPS27A	0.967839	1.16048e-27	128.01	TLS(0.032)DY(0.968)NIQK	2	-0.60785	3	0.871	0.918	0.85	1.094	1.1	1.112	1.256	1.198	1.309	1.253	0.00062226
P62979	57	S	Ubiquitin-40S ribosomal protein S27a	RPS27A	0.962195	0.000341489	69.721	T(0.003)LS(0.962)DY(0.035)NIQK	2	-0.22919	3	0.885	0.94	0.931	1.065	1.094	1.053	1.203	1.163	1.131	1.165	0.0021784
P62979	65	S	Ubiquitin-40S ribosomal protein S27a	RPS27A	0.854184	0.000118591	77.062	ES(0.854)T(0.146)LHLVLR	3	-0.42987	2	0.424	0.291	0.392	1.463	1.626	1.448	3.446	5.583	3.699	4.098	0.00029754
P62979	55	T	Ubiquitin-40S ribosomal protein S27a	RPS27A	0.497931	0.00400415	45.433	T(0.498)LS(0.406)DY(0.096)NIQK	3	1.5301	0
P62995	95	S	Transformer-2 protein homolog beta	TRA2B	0.964843	0.000107147	49.265	RHS(0.965)HS(0.285)HS(0.536)PMS(0.164)T(0.051)R	3	-0.072589	2	0.954	0.996	0.911	1.205	0.89	1.027	1.264	0.892	1.128	1.091	0.42846
P62995	97	S	Transformer-2 protein homolog beta	TRA2B	0.929057	7.68153e-08	66.989	HS(0.02)HS(0.929)HS(0.744)PMS(0.234)T(0.073)R	3	-0.48081	6	0.713	0.921	0.969	1.174	1.029	1.114	1.648	1.117	1.151	1.274	0.0713
P62995	26	S	Transformer-2 protein homolog beta	TRA2B	0.999999	0.000494408	66.393	S(0.005)GS(0.995)AHGS(1)GK	2	0.148	5	0.871	1.074	1.197	1.088	0.976	0.827	1.249	0.908	0.691	0.92	0.5454
P62995	266	S	Transformer-2 protein homolog beta	TRA2B	0.994964	4.43119e-05	78.548	RSPS(0.995)PY(0.002)Y(0.002)SR	2	-0.17849	7	1.297	1.143	0.935	0.882	0.932	0.92	0.68	0.814	0.984	0.81	0.105081
P62995	268	Y	Transformer-2 protein homolog beta	TRA2B	0.872614	0.000263356	78.556	S(0.987)PS(0.068)PY(0.873)Y(0.072)SR	2	0.32381	9	1.098	0.936	0.98	1.033	0.953	1.025	0.941	1.017	1.047	0.999	0.99132
P62995	20	S	Transformer-2 protein homolog beta	TRA2B	0.822235	0.00563417	42.976	S(0.822)GS(0.178)AHGSGK	2	-0.21914	1	0.814	1.175	1.364	1.001	0.787	0.92	1.231	0.669	0.674	0.808	0.31026
P62995	269	Y	Transformer-2 protein homolog beta	TRA2B	0.511306	0.0019716	78.556	S(0.966)PS(0.106)PY(0.416)Y(0.511)SR	2	-0.050143	1	0.819	0.862	0.795	1.239	1.053	1.139	1.513	1.22	1.434	1.386	0.0034984
P62995	22	S	Transformer-2 protein homolog beta	TRA2B	0.994777	0.000478539	66.393	S(0.005)GS(0.995)AHGS(1)GK	2	0.148	6	0.736	0.923	1.094	1.239	1.055	0.905	1.684	1.142	0.828	1.162	0.34928
P62995	87	S	Transformer-2 protein homolog beta	TRA2B	0.65156	0.0326279	41.876	S(0.116)Y(0.116)S(0.652)RDY(0.116)R	2	0.42455	1	1.385	1.077	0.876	0.725	0.896	1.148	0.523	0.831	1.312	0.83	0.3753
P62995	99	S	Transformer-2 protein homolog beta	TRA2B	0.987338	5.96044e-24	115.63	HSHS(0.01)HS(0.987)PMS(0.002)TR	3	-0.7543	21	0.72	0.979	0.91	1.185	1.105	1.028	1.644	1.128	1.13	1.272	0.07138
P62995	201	T	Transformer-2 protein homolog beta	TRA2B	0.989068	2.55531e-33	118.52	RPHT(0.989)PT(0.01)PGIY(0.001)MGR	3	-0.59157	23	0.902	0.964	0.956	1.027	1.125	1.009	1.139	1.166	1.056	1.12	0.046799
P62995	264	S	Transformer-2 protein homolog beta	TRA2B	0.99386	4.43119e-05	78.342	RRS(0.994)PS(0.818)PY(0.094)Y(0.094)S(0.001)R	2	-0.1016	20	1.156	1.014	0.975	0.985	0.938	0.986	0.853	0.925	1.012	0.925	0.23454
P63241	44	S	Eukaryotic translation initiation factor 5A-1	EIF5A	0.805073	0.0074537	54.259	IVEMS(0.805)T(0.186)S(0.009)K	2	0.60419	1
P63261	324	T	Actin, cytoplasmic 2	ACTG1	0.632044	1.41956e-05	56.548	EITALAPS(0.368)T(0.632)MK	3	-0.46801	2	0.994	1.006	1.019	0.926	1.021	1.057	0.932	1.014	1.038	0.995	0.87986
P63261	323	S	Actin, cytoplasmic 2	ACTG1	0.804098	0.000478114	43.761	EIT(0.001)ALAPS(0.804)T(0.195)MK	3	0.39027	1	0.849	0.739	0.77	1.104	1.191	1.241	1.301	1.608	1.613	1.5	0.00162344
P67809	174	S	Nuclease-sensitive element-binding protein 1	YBX1	0.613858	1.8001e-45	77.932	NYQQNY(0.001)QNS(0.078)ES(0.271)GEKNEGS(0.614)ES(0.036)APEGQAQQR	4	-3.0055	2	1.275	0.927	0.853	0.912	1.04	1.045	0.715	1.121	1.225	0.981	0.96736
P67809	165	S	Nuclease-sensitive element-binding protein 1	YBX1	0.911659	4.0966e-25	65.477	NY(0.006)QQNY(0.026)QNS(0.912)ES(0.056)GEK	3	-0.19329	3	0.871	0.893	0.866	1.078	1.059	1.174	1.239	1.185	1.357	1.259	0.0022997
P67809	314	S	Nuclease-sensitive element-binding protein 1	YBX1	0.765833	4.31973e-14	47.058	AADPPAENS(0.234)S(0.766)APEAEQGGAE	3	-0.15809	1	0.854	0.906	0.884	1.128	1.265	0.914	1.322	1.395	1.036	1.251	0.090119
P67809	167	S	Nuclease-sensitive element-binding protein 1	YBX1	0.494236	2.28223e-34	65.023	NY(0.003)QQNY(0.008)QNS(0.494)ES(0.494)GEK	3	0.29612	0
P67809	176	S	Nuclease-sensitive element-binding protein 1	YBX1	0.994478	2.14303e-56	136.49	NEGS(0.006)ES(0.994)APEGQAQQR	2	0.62172	18	0.992	1.073	1.2	0.939	0.935	0.925	0.946	0.871	0.771	0.857	0.112464
P68871	88	T	Hemoglobin subunit beta	HBB	0.81755	2.86861e-12	65.374	GT(0.03)FAT(0.818)LS(0.152)ELHCDK	3	1.5252	1	0.853	0.782	0.888	1.13	1.172	1.097	1.325	1.496	1.238	1.347	0.0020778
P68871	10	S	Hemoglobin subunit beta	HBB	0.998714	1.30415e-09	102.4	S(0.999)AVT(0.001)ALWGK	2	-0.068713	2	0.608	0.642	0.69	1.343	1.309	1.209	2.208	2.035	1.753	1.99	0.000140946
P69891	144	S	Hemoglobin subunit gamma-1	HBG1	0.702588	1.83784e-06	54.44	MVTAVAS(0.023)ALS(0.274)S(0.703)R	3	-0.5532	2	0.919	0.973	1.002	1.048	1.053	0.999	1.141	1.081	0.998	1.071	0.085701
P69891	140	S	Hemoglobin subunit gamma-1	HBG1	0.998611	2.54251e-12	73.834	MVTAVAS(0.999)ALS(0.001)SR	3	0.075178	5	1.062	1.549	1.307	0.69	0.807	0.775	0.651	0.52	0.593	0.58	0.0107787
P69891	143	S	Hemoglobin subunit gamma-1	HBG1	0.818205	2.0402e-09	67.136	MVTAVAS(0.148)ALS(0.818)S(0.034)R	2	0.34946	3	1.575	1.139	1.224	0.784	0.734	0.767	0.498	0.644	0.628	0.58	0.005923
P69892	136	T	Hemoglobin subunit gamma-2	HBG2	0.996288	6.07935e-05	47.301	MVT(0.996)GVAS(0.004)ALSSR	3	0.86091	1	1.199	1.067	0.954	1.021	0.971	0.861	0.851	0.91	0.904	0.886	0.22498
P69892	144	S	Hemoglobin subunit gamma-2	HBG2	0.874452	2.91634e-08	61.725	MVTGVAS(0.003)ALS(0.123)S(0.874)R	3	0.085511	2	1.073	1.217	1.097	0.761	0.998	0.953	0.709	0.82	0.869	0.801	0.0693
P69892	140	S	Hemoglobin subunit gamma-2	HBG2	0.999514	2.31664e-12	79.652	MVTGVAS(1)ALSSR	2	-0.032893	7	1.187	1.459	1.489	0.614	0.756	0.732	0.518	0.518	0.492	0.508	0.0022398
P69892	143	S	Hemoglobin subunit gamma-2	HBG2	0.952686	6.87213e-44	136.14	MVTGVASALS(0.953)S(0.047)R	2	-0.11765	4	1.227	1.31	1.461	0.714	0.741	0.759	0.582	0.565	0.52	0.554	0.00039989
P69892	14	S	Hemoglobin subunit gamma-2	HBG2	0.987098	6.85228e-14	110.39	ATIT(0.013)S(0.987)LWGK	2	-0.17655	2	1.35	1.52	1.555	0.659	0.583	0.627	0.488	0.383	0.403	0.422	0.00010382
P69905	4	S	Hemoglobin subunit alpha	HBA1	1	0.000125551	74.841	VLS(1)PADK	2	1.3349	31	1.134	1.341	1.306	0.775	0.816	0.797	0.684	0.608	0.611	0.632	0.00107882
P78312	1144	S	Protein FAM193A	FAM193A	1	2.48441e-05	61.344	LVLAES(1)PQPK	2	-0.23129	2	1.022	1.084	0.853	1.079	0.995	0.977	1.056	0.917	1.147	1.031	0.67988
P78332	891	S	RNA-binding protein 6	RBM6	1	0.000453812	59.198	KEES(1)PPPPK	3	-1.3443	3	0.964	1.058	1.063	1.008	0.96	0.976	1.046	0.906	0.918	0.954	0.25808
P78344	508	T	Eukaryotic translation initiation factor 4 gamma 2	EIF4G2	0.78736	1.32884e-19	77.899	T(0.212)QT(0.787)PPLGQTPQLGLK	3	-0.11052	8	0.926	0.869	0.992	1.014	1.094	1.081	1.095	1.258	1.09	1.144	0.039141
P78347	784	S	General transcription factor II-I	GTF2I	0.993193	0.000930164	53.237	RPS(0.993)T(0.007)FGIPR	3	0.11133	2	0.868	0.914	0.944	1.11	1.05	1.071	1.278	1.149	1.136	1.185	0.0043968
P78362	497	S	SRSF protein kinase 2	SRPK2	0.870179	5.92342e-12	72.321	TVS(0.001)AS(0.043)S(0.87)T(0.086)GDLPK	2	0.095814	2	1.033	0.835	0.992	0.962	1.083	1.091	0.932	1.294	1.101	1.097	0.28594
P78362	494	S	SRSF protein kinase 2	SRPK2	0.79877	6.17988e-07	48.527	T(0.163)VS(0.799)AS(0.036)S(0.002)T(0.001)GDLPK	3	0.81843	1
P78527	682	Y	DNA-dependent protein kinase catalytic subunit	PRKDC	0.822803	0.00811052	63.216	Y(0.823)FEGVS(0.177)PK	2	2.1195	1	0.826	1.084	1.011	1.081	0.947	1.038	1.308	0.873	1.028	1.05	0.58636
P78527	694	S	DNA-dependent protein kinase catalytic subunit	PRKDC	0.985812	0.000123821	47.774	S(0.014)LKHS(0.986)PEDPEK	3	0.25257	1	0.517	0.677	0.561	1.521	1.168	1.309	2.941	1.726	2.336	2.278	0.00173556
P78527	687	S	DNA-dependent protein kinase catalytic subunit	PRKDC	0.992732	0.00329297	58.699	Y(0.007)FEGVS(0.993)PK	2	-0.55628	2	0.819	1.029	0.875	1.102	1.094	1.038	1.346	1.061	1.186	1.188	0.066416
P78559	2022	S	Microtubule-associated protein 1A	MAP1A	0.999195	1.47937e-06	88.338	ELSS(0.001)PIS(0.999)PK	3	0.14411	2	0.372	0.397	0.369	1.592	1.457	1.452	4.29	3.667	3.937	3.955	1.7416e-06
P78559	1600	S	Microtubule-associated protein 1A	MAP1A	1	0.00487603	41.242	MLEEKS(1)PEK	3	0.0069244	1	0.434	0.414	0.455	1.626	1.396	1.345	3.748	3.363	2.958	3.351	4.3479e-05
P78559	2019	S	Microtubule-associated protein 1A	MAP1A	0.95874	1.00048e-05	85.813	ELS(0.018)S(0.959)PIS(0.023)PK	2	-0.95292	1	0.541	0.517	0.538	1.305	1.486	1.353	2.409	2.873	2.518	2.596	2.0416e-05
P78563	26	S	Double-stranded RNA-specific editase 1	ADARB1	1	0.00415799	55.353	NLDNVS(1)PK	2	1.0412	1	0.881	0.887	0.953	1.098	1.007	1.13	1.247	1.134	1.188	1.189	0.0157222
P82094	72	S	TATA element modulatory factor	TMF1	0.9951	1.9792e-09	61.477	S(0.001)NT(0.004)EPQS(0.995)PPIASPK	3	0.070156	2	0.952	0.923	0.952	1.03	1.094	1.034	1.082	1.183	1.087	1.117	0.0074363
P83369	21	S	U7 snRNA-associated Sm-like protein LSm11	LSM11	0.999272	6.0639e-09	59.606	SAGAGS(0.001)PARPPS(0.999)PR	3	-0.2941	2	0.92	0.905	0.957	1.104	1.045	1.04	1.201	1.155	1.087	1.146	0.005743
P83436	506	S	Conserved oligomeric Golgi complex subunit 7	COG7	0.911642	0.00336817	46.796	Y(0.05)LS(0.006)DS(0.032)CS(0.912)PR	2	-0.47111	1	1.038	1.03	1.017	0.921	0.999	1.032	0.887	0.968	1.016	0.957	0.25898
P84103	108	S	Serine/arginine-rich splicing factor 3	SRSF3	1	0.0319366	43.083	RRS(1)PPPR	3	-0.15638	4	1.906	1.026	0.896	0.759	0.662	0.976	0.399	0.645	1.09	0.626	0.176141
P85037	420	S	Forkhead box protein K1	FOXK1	0.779278	5.69025e-08	54.292	S(0.007)APAS(0.779)PT(0.214)HPGLMSPR	3	0.5963	2	1.038	1.022	1.053	0.915	0.924	1.086	0.882	0.903	1.032	0.94	0.36496
P85299	310	S	Proline-rich protein 5	PRR5	0.499949	1.5094e-16	78.69	S(0.5)S(0.5)PAPHSGPCPSR	3	-0.30066	1	1.259	1.244	0.919	0.674	0.912	1.106	0.535	0.732	1.205	0.787	0.23098
P85299	309	S	Proline-rich protein 5	PRR5	0.499949	1.5094e-16	78.69	S(0.5)S(0.5)PAPHSGPCPSR	3	-0.30066	1	1.259	1.244	0.919	0.674	0.912	1.106	0.535	0.732	1.205	0.787	0.23098
P98082	401	S	Disabled homolog 2	DAB2	0.999873	2.39581e-09	66.387	SSPNPFVGS(1)PPK	3	0.44487	4	1.021	1.122	1.05	0.902	0.838	1.117	0.884	0.746	1.064	0.895	0.26284
P98171	897	T	Rho GTPase-activating protein 4	ARHGAP4	0.437599	5.80787e-12	50.831	QGLGPAS(0.024)T(0.438)T(0.325)S(0.088)PS(0.07)PGPRS(0.056)PK	4	0.57671	0
P98171	901	S	Rho GTPase-activating protein 4	ARHGAP4	0.517496	8.31848e-09	42.384	QGLGPAS(0.019)T(0.019)T(0.054)S(0.054)PS(0.517)PGPRS(0.338)PK	3	0.25864	1	1.098	0.961	0.814	0.858	1.103	1.173	0.781	1.148	1.443	1.091	0.54368
P98175	723	S	RNA-binding protein 10	RBM10	0.816985	1.24132e-05	55.196	LAS(0.183)DDRPS(0.817)PPR	3	0.014284	5	1.083	0.99	1.041	0.968	0.947	1.013	0.894	0.956	0.974	0.94	0.133963
P98175	89	S	RNA-binding protein 10	RBM10	0.998374	4.38653e-13	70.197	HRHS(0.998)PT(0.002)GPPGFPR	3	0.00024052	7	0.963	1.033	0.968	1.062	1.047	0.937	1.102	1.014	0.969	1.028	0.59536
P98175	91	T	RNA-binding protein 10	RBM10	0.60312	0.000568278	45.115	HS(0.397)PT(0.603)GPPGFPR	3	0.005269	2	0.872	0.996	1.06	1.126	1.056	0.887	1.291	1.058	0.838	1.048	0.64682
P98177	455	T	Forkhead box protein O4	FOXO4	0.975594	3.10891e-11	54.225	ALGT(0.02)PVLT(0.976)PPT(0.003)EAAS(0.001)QDR	2	1.0917	2	1.094	1.266	1.328	0.846	0.857	0.757	0.773	0.676	0.57	0.667	0.0045972
P98177	462	S	Forkhead box protein O4	FOXO4	0.609557	8.33995e-16	62.589	ALGTPVLT(0.003)PPT(0.387)EAAS(0.61)QDR	3	0.25684	1	1.269	0.875	1.062	0.812	0.925	1.13	0.64	1.056	1.065	0.894	0.48916
P98196	495	S	Probable phospholipid-transporting ATPase IH	ATP11A	1	0.0110815	46.462	KS(1)PDGGK	3	-0.1444	1	0.979	1.062	1.201	0.87	1.011	0.941	0.888	0.95	0.784	0.87	0.13584
P99999	48	S	Cytochrome c	CYCS	0.427266	3.83883e-05	40.941	T(0.001)GQAPGY(0.095)S(0.427)Y(0.367)T(0.11)AANK	3	1.1642	0
Q00341	944	S	Vigilin	HDLBP	1	0.00901662	47.706	DCDPGS(1)PR	2	-0.52683	1	1.01	1.036	1.092	0.987	0.971	0.947	0.977	0.937	0.869	0.926	0.0416
Q00537	180	S	Cyclin-dependent kinase 17	CDK17	0.926796	1.24765e-07	65.895	RAS(0.927)LS(0.073)EIGFGK	3	0.47262	1	0.803	0.835	0.727	1.055	1.078	1.388	1.314	1.288	1.909	1.489	0.0157594
Q00537	146	S	Cyclin-dependent kinase 17	CDK17	1	0.000465839	64.64	RLS(1)LPADIR	2	0.10509	2	0.646	0.933	0.497	1.25	1.196	1.304	1.938	1.281	2.627	1.806	0.077223
Q00587	190	S	Cdc42 effector protein 1	CDC42EP1	0.498459	0.000302621	83.869	S(0.498)DS(0.498)LLS(0.003)FR	2	0.19595	0
Q00587	192	S	Cdc42 effector protein 1	CDC42EP1	0.94701	0.000302621	83.869	RS(0.015)DS(0.947)LLS(0.038)FR	2	-0.85209	1	1.08	0.955	0.93	1.049	1.045	0.959	0.971	1.094	1.032	1.03	0.60558
Q00610	394	T	Clathrin heavy chain 1	CLTC	0.965621	6.73657e-05	62.088	GILRT(0.966)PDT(0.034)IR	3	-0.64526	2	1.233	1.114	0.933	0.894	0.948	0.964	0.725	0.851	1.035	0.855	0.150837
Q00613	291	S	Heat shock factor protein 1	HSF1	0.46435	0.00188298	51.445	PLS(0.071)S(0.464)S(0.464)PLVR	2	1.7667	0
Q00613	303	S	Heat shock factor protein 1	HSF1	0.997601	4.3461e-06	52.172	VKEEPPS(0.998)PPQS(0.002)PR	4	-1.7263	1	1.134	1.047	0.963	0.983	1.033	0.895	0.867	0.986	0.931	0.926	0.2926
Q00613	292	S	Heat shock factor protein 1	HSF1	0.46435	0.00188298	51.445	PLS(0.071)S(0.464)S(0.464)PLVR	2	1.7667	0
Q00613	121	S	Heat shock factor protein 1	HSF1	0.908527	0.00474825	41.242	KVT(0.068)S(0.909)VS(0.018)T(0.005)LK	3	-0.43272	1	1.055	0.964	0.994	0.781	0.934	1.295	0.742	0.968	1.303	0.999	0.88782
Q01082	2102	S	Spectrin beta chain, non-erythrocytic 1	SPTBN1	0.975935	0.00094346	45.28	RPPS(0.976)PEPS(0.019)T(0.005)K	3	-0.21868	2	0.956	1.081	1.027	0.957	0.991	1.014	1.001	0.916	0.988	0.967	0.45108
Q01105	7	S	Protein SET	SET	1	0.00115475	52.247	RQS(1)PLPPQK	3	-0.36224	5	0.875	1.094	0.977	0.907	0.979	1.167	1.035	0.894	1.196	1.036	0.74632
Q01130	25	T	Serine/arginine-rich splicing factor 2	SRSF2	0.963373	4.82513e-12	106.68	T(0.963)S(0.037)PDTLRR	2	0.0088371	4	1.012	1.055	0.988	0.907	0.985	1.083	0.896	0.932	1.097	0.974	0.62646
Q01130	189	S	Serine/arginine-rich splicing factor 2	SRSF2	0.588512	0.0045261	42.031	S(0.589)RS(0.411)PPPVSK	3	-0.1525	2	1.112	0.863	0.762	1.042	1.104	1.098	0.936	1.277	1.442	1.185	0.181358
Q01130	26	S	Serine/arginine-rich splicing factor 2	SRSF2	0.923062	3.54978e-08	100.84	T(0.076)S(0.923)PDTLR	2	-0.54528	4	0.966	1.062	1.077	0.925	0.984	1.021	0.959	0.925	0.948	0.944	0.2663
Q01196	212	S	Runt-related transcription factor 1	RUNX1	0.996218	2.73706e-08	55.354	VS(0.996)PHHPAPT(0.004)PNPR	3	-1.3194	2	1.062	0.915	0.872	1.036	1.018	1.092	0.977	1.112	1.253	1.104	0.179618
Q01196	21	S	Runt-related transcription factor 1	RUNX1	0.996415	1.75743e-09	64.104	RFT(0.998)PPS(0.003)T(0.003)ALS(0.996)PGK	3	0.026298	2	0.909	0.898	0.964	0.921	1.091	1.189	1.013	1.213	1.234	1.155	0.149524
Q01196	14	T	Runt-related transcription factor 1	RUNX1	0.998085	5.96812e-09	62.658	RFT(0.998)PPS(0.003)T(0.003)ALS(0.996)PGK	3	0.026298	1	0.93	0.891	0.975	0.869	1.122	1.195	0.934	1.258	1.227	1.139	0.29266
Q01433	190	S	AMP deaminase 2	AMPD2	0.884351	1.11884e-23	115.91	T(0.041)DS(0.884)DS(0.075)DLQLYK	2	-0.62571	2	0.632	0.713	0.563	1.172	1.225	1.489	1.854	1.715	2.644	2.037	0.0020982
Q01518	308	S	Adenylyl cyclase-associated protein 1	CAP1	0.929066	4.77039e-17	75.911	PQT(0.035)S(0.929)PS(0.035)PK	2	-1.3647	6	0.855	0.819	0.794	0.961	1.027	1.453	1.125	1.253	1.832	1.394	0.071962
Q01664	124	S	Transcription factor AP-4	TFAP4	0.801667	6.07265e-05	50.088	FIQELS(0.012)GS(0.187)S(0.802)PK	3	0.27551	1	0.63	0.907	0.733	0.942	1.465	1.198	1.496	1.613	1.637	1.588	0.050764
Q01804	546	S	OTU domain-containing protein 4	OTUD4	0.532039	0.000660396	58.592	Y(0.014)AT(0.009)VS(0.442)S(0.532)PS(0.003)K	2	-0.049181	1	0.949	0.96	0.894	1.074	1.11	0.995	1.131	1.155	1.113	1.134	0.032997
Q01970	926	S	1-phosphatidylinositol 4,5-bisphosphate phosphodiesterase beta-3	PLCB3	0.62726	4.73755e-14	48.773	RPPGPT(0.077)T(0.245)S(0.627)PAS(0.027)T(0.018)S(0.006)LS(0.001)SPGQR	3	0.084959	1	1.02	1.133	1.101	0.954	0.865	0.989	0.935	0.763	0.899	0.863	0.043622
Q02040	633	S	A-kinase anchor protein 17A	AKAP17A	0.97283	0.00162667	50.354	HAY(0.027)KDDS(0.973)PR	4	-0.10382	2	0.976	1.228	0.977	1.216	0.825	0.82	1.245	0.671	0.84	0.899	0.47946
Q02040	537	S	A-kinase anchor protein 17A	AKAP17A	1	8.73091e-06	57.434	VVPEDGS(1)PEKR	3	0.69379	2	1.077	1.07	1.183	0.915	0.919	0.918	0.849	0.858	0.776	0.826	0.028083
Q02241	450	T	Kinesin-like protein KIF23	KIF23	1	0.0154396	48.442	AICGLT(1)PGRR	3	-0.32711	1	1.106	0.895	0.925	1.005	1.084	1	0.908	1.209	1.082	1.056	0.45886
Q02241	867	S	Kinesin-like protein KIF23	KIF23	0.965838	4.8438e-07	40.622	Y(0.031)MLT(0.002)HQELAS(0.966)DGEIET(0.002)K	3	-1.7793	1	1.269	1.285	1.226	0.746	0.797	0.854	0.588	0.619	0.696	0.634	0.00038328
Q02543	123	S	60S ribosomal protein L18a	RPL18A	1	0.0025138	53.756	AHS(1)IQIMK	2	-0.14807	3	0.861	0.963	0.864	1.053	1.097	1.116	1.223	1.139	1.292	1.215	0.0084982
Q02543	24	T	60S ribosomal protein L18a	RPL18A	0.991136	0.00368294	57.55	CHT(0.991)PPLY(0.009)R	3	-0.0046956	2	1.145	0.998	0.897	1.037	0.998	0.959	0.906	0.998	1.07	0.985	0.89182
Q03164	2150	Y	Histone-lysine N-methyltransferase 2A	KMT2A	0.765192	0.00197886	57.225	T(0.053)PS(0.174)Y(0.765)S(0.007)PT(0.001)QR	2	1.11	3	0.892	1.006	0.87	1.043	1.043	1.114	1.168	1.036	1.283	1.156	0.042556
Q03164	2098	S	Histone-lysine N-methyltransferase 2A	KMT2A	0.957102	4.68976e-33	106.93	T(0.001)IAHS(0.957)PT(0.041)S(0.002)FTESSSK	3	0.71102	3	0.936	0.944	0.998	1.004	1.044	1.066	1.073	1.105	1.069	1.082	0.041741
Q03164	2938	S	Histone-lysine N-methyltransferase 2A	KMT2A	0.945281	9.84872e-06	58.595	S(0.945)PT(0.055)VPSQNPSR	2	0.49	2	0.972	1.168	1.223	0.861	0.952	0.907	0.886	0.814	0.742	0.809	0.051781
Q03188	333	S	Centromere protein C	CENPC	0.495512	6.00632e-05	42.059	T(0.496)IS(0.496)PAES(0.006)T(0.003)ALLQGR	3	0.57963	0
Q03188	177	S	Centromere protein C	CENPC	0.806809	1.353e-18	64.454	TSVSQNVIPS(0.193)S(0.807)AQK	3	0.062038	1
Q03188	73	S	Centromere protein C	CENPC	0.961671	2.76559e-12	63.682	DT(0.001)CIQS(0.962)PS(0.038)KECQK	3	1.1793	1	0.986	0.927	1.099	1.071	0.956	0.977	1.086	1.03	0.89	0.997	0.98282
Q03188	331	T	Centromere protein C	CENPC	0.495512	6.00632e-05	42.059	T(0.496)IS(0.496)PAES(0.006)T(0.003)ALLQGR	3	0.57963	0
Q03188	110	S	Centromere protein C	CENPC	1	1.09598e-05	68.044	S(1)VQAHEVHQK	3	0.69017	1	0.798	0.878	0.876	1.109	1.036	1.221	1.388	1.179	1.395	1.319	0.0084978
Q03252	424	S	Lamin-B2	LMNB2	0.691547	4.67012e-06	47.942	AT(0.001)S(0.003)S(0.023)S(0.071)S(0.201)GS(0.692)LS(0.009)AT(0.002)GR	2	0.032684	1	0.79	0.639	0.688	1.301	1.068	1.353	1.647	1.67	1.968	1.758	0.0042239
Q03252	37	S	Lamin-B2	LMNB2	0.737247	2.29399e-05	49.216	AGGPAT(0.105)PLS(0.737)PT(0.158)R	3	0.66581	1	0.771	1.077	0.992	1.06	1.029	1.044	1.377	0.954	1.053	1.103	0.39676
Q03252	405	S	Lamin-B2	LMNB2	0.99336	4.10903e-05	63.181	LKLS(0.993)PS(0.855)PS(0.118)S(0.034)R	2	0.50781	2	1.015	0.95	0.794	1.019	1.133	1.068	1.004	1.191	1.345	1.167	0.116402
Q03252	420	S	Lamin-B2	LMNB2	0.423494	8.6588e-09	55.851	AT(0.099)S(0.344)S(0.423)S(0.12)S(0.013)GSLSATGR	3	-0.18927	0
Q03252	422	S	Lamin-B2	LMNB2	0.509255	1.30452e-08	57.595	ATS(0.004)S(0.012)S(0.043)S(0.509)GS(0.419)LS(0.012)AT(0.001)GR	2	0.34762	1	0.451	0.514	0.731	1.398	1.437	1.219	3.101	2.794	1.67	2.39	0.004338
Q03252	407	S	Lamin-B2	LMNB2	0.854719	4.10903e-05	63.181	LKLS(0.993)PS(0.855)PS(0.118)S(0.034)R	2	0.50781	4	0.961	0.901	0.784	1.092	1.128	1.087	1.137	1.251	1.385	1.25	0.020823
Q04637	1209	S	Eukaryotic translation initiation factor 4 gamma 1	EIF4G1	0.997684	8.30624e-08	87.667	AAS(0.998)LT(0.002)EDR	2	-1.3545	10	0.898	0.976	1.023	1.016	1.069	1.013	1.131	1.094	0.991	1.069	0.17896
Q04637	1211	T	Eukaryotic translation initiation factor 4 gamma 1	EIF4G1	0.976521	1.21428e-11	101.71	AAS(0.023)LT(0.977)EDRDR	2	0.36096	7	0.931	0.929	0.971	1.079	1.047	1.024	1.16	1.127	1.056	1.113	0.0069557
Q04637	1596	S	Eukaryotic translation initiation factor 4 gamma 1	EIF4G1	1	0.000536385	62.166	EAEEES(1)DHN	2	0.48998	3	1.074	1.201	1.256	0.81	0.874	0.905	0.754	0.726	0.721	0.733	0.0055632
Q04637	1231	S	Eukaryotic translation initiation factor 4 gamma 1	EIF4G1	1	6.76434e-08	70.889	EAALPPVS(1)PLK	4	-0.18871	15	1.126	1.107	1.063	0.91	0.903	0.971	0.809	0.814	0.913	0.845	0.0041371
Q04637	1187	S	Eukaryotic translation initiation factor 4 gamma 1	EIF4G1	0.83232	0.00348983	49.934	S(0.168)FS(0.832)KEVEER	2	0.7281	1	1.315	1.201	1.198	0.83	0.799	0.824	0.631	0.665	0.689	0.66	0.00022341
Q04656	327	T	Copper-transporting ATPase 1	ATP7A	0.951667	1.35101e-07	59.673	Y(0.037)NASS(0.006)VT(0.952)PES(0.004)LR	3	0.32863	2	0.991	0.914	1.174	0.892	1.039	1.025	0.9	1.136	0.874	0.96	0.69254
Q04656	321	Y	Copper-transporting ATPase 1	ATP7A	0.424122	5.31283e-05	52.527	Y(0.424)NAS(0.002)S(0.008)VT(0.356)PES(0.209)LR	2	-0.21982	0
Q04726	217	S	Transducin-like enhancer protein 3	TLE3	0.998764	4.27891e-10	70.197	HRGS(0.999)ADYS(0.001)MEAK	3	-0.19522	1	0.851	0.765	0.855	1.099	1.069	1.27	1.291	1.395	1.487	1.391	0.0070404
Q04726	286	S	Transducin-like enhancer protein 3	TLE3	0.782784	7.7689e-31	85.884	DAPT(0.217)S(0.783)PASVASSSSTPSSK	3	-0.30114	3	0.987	0.963	1.035	1.019	0.965	1.044	1.032	1.001	1.01	1.014	0.67474
Q04726	285	T	Transducin-like enhancer protein 3	TLE3	0.498023	3.6512e-09	45.205	DAPT(0.498)S(0.498)PAS(0.002)VASSSSTPSSK	3	-0.38159	0
Q04727	210	S	Transducin-like enhancer protein 4	TLE4	0.482449	0.000155013	48.467	S(0.003)S(0.003)S(0.026)VS(0.482)PS(0.482)AS(0.004)FR	2	-0.66949	0
Q04727	292	S	Transducin-like enhancer protein 4	TLE4	0.995991	9.09662e-19	67.11	DAPIS(0.996)PAS(0.004)IASSSSTPSSK	3	-0.60683	1	0.85	0.965	1.144	0.948	1.027	1.065	1.115	1.062	0.932	1.027	0.73766
Q04727	208	S	Transducin-like enhancer protein 4	TLE4	0.897482	9.36001e-05	48.467	S(0.012)S(0.012)S(0.052)VS(0.897)PS(0.025)AS(0.002)FR	3	0.44573	2	1.008	0.97	1.062	0.951	1.057	0.98	0.944	1.09	0.923	0.983	0.69026
Q05209	435	S	Tyrosine-protein phosphatase non-receptor type 12	PTPN12	1	0.00869252	56.404	NLS(1)FEIK	2	-1.05	1	0.841	0.776	0.756	1.019	1.202	1.303	1.211	1.549	1.727	1.485	0.0077954
Q05397	910	S	Focal adhesion kinase 1	PTK2	0.999824	1.70281e-09	53.168	LQPQEIS(1)PPPTANLDR	3	-0.24388	1	1.23	1.033	1.084	0.971	0.912	0.865	0.789	0.883	0.799	0.821	0.034115
Q05397	570	Y	Focal adhesion kinase 1	PTK2	0.999735	0.00733449	60.91	Y(1)MEDSTYYK	3	-0.95766	1	1.346	1.197	1.257	0.759	0.8	0.827	0.565	0.668	0.659	0.628	0.00038319
Q05519	456	S	Serine/arginine-rich splicing factor 11	SRSF11	0.999086	0.00421985	63.473	T(0.001)KECS(0.999)VEK	2	1.5409	1	1.003	0.943	0.861	0.945	1.2	1.039	0.942	1.271	1.209	1.134	0.2094
Q05519	434	S	Serine/arginine-rich splicing factor 11	SRSF11	0.999892	1.21546e-35	95.5	DYDEEEQGYDS(1)EKEKK	4	0.09072	2	0.998	0.916	0.909	1.106	0.994	1.059	1.109	1.084	1.166	1.119	0.059538
Q05519	207	S	Serine/arginine-rich splicing factor 11	SRSF11	0.928366	1.28473e-05	44.998	LNHVAAGLVS(0.928)PS(0.072)LK	3	-0.053642	1	1.166	0.868	1.056	0.998	0.968	0.988	0.857	1.114	0.937	0.956	0.7076
Q05519	432	Y	Serine/arginine-rich splicing factor 11	SRSF11	0.815819	1.64922e-05	45.873	DY(0.026)DEEEQGY(0.816)DS(0.158)EKEK	3	0.43533	2	0.916	0.921	0.93	1.083	1.097	1.023	1.183	1.19	1.101	1.158	0.0026426
Q05519	449	S	Serine/arginine-rich splicing factor 11	SRSF11	0.996856	0.000207929	64.121	KPIET(0.003)GS(0.997)PK	4	0.40433	2	0.928	1.077	1.04	1.005	0.949	1.02	1.082	0.882	0.981	0.977	0.68192
Q05655	645	S	Protein kinase C delta type	PRKCD	0.965675	0.00338336	55.314	ARLS(0.966)Y(0.033)S(0.001)DK	3	0.2661	2	1.213	0.9	0.783	0.947	1.049	1.123	0.78	1.164	1.436	1.077	0.55592
Q06210	261	S	Glutamine--fructose-6-phosphate aminotransferase [isomerizing] 1	GFPT1	0.826559	1.00437e-15	72.898	VDS(0.827)T(0.146)T(0.027)CLFPVEEK	3	-0.40981	1	0.839	0.676	0.713	1.127	1.035	1.471	1.344	1.532	2.064	1.631	0.017865
Q06481	755	Y	Amyloid-like protein 2	APLP2	0.827793	3.00097e-06	57.175	MQNHGYENPT(0.172)Y(0.828)K	3	-0.71474	1	0.952	1.243	1.325	0.754	0.971	0.869	0.791	0.78	0.657	0.737	0.073839
Q07157	617	S	Tight junction protein ZO-1	TJP1	0.932406	2.45026e-12	64.565	S(0.932)REDLS(0.068)AQPVQTK	3	0.16746	1	1.276	1.24	1.167	0.726	0.828	0.925	0.569	0.668	0.793	0.673	0.0058959
Q07666	18	S	KH domain-containing, RNA-binding, signal transduction-associated protein 1	KHDRBS1	0.54772	2.39548e-09	61.127	S(0.548)GS(0.452)MDPSGAHPSVR	3	0.083104	5	0.99	0.977	0.941	1.111	1.056	0.927	1.123	1.079	0.985	1.064	0.3491
Q07666	20	S	KH domain-containing, RNA-binding, signal transduction-associated protein 1	KHDRBS1	0.990785	1.24914e-23	102.08	S(0.009)GS(0.991)MDPS(0.001)GAHPSVR	2	0.28657	4	0.77	0.771	0.889	1.232	1.189	1.049	1.601	1.541	1.181	1.428	0.0064183
Q07866	462	T	Kinesin light chain 1	KLC1	0.4842	2.1154e-07	64.244	VDS(0.484)PT(0.484)VT(0.022)T(0.007)T(0.002)LK	2	0.27156	0
Q07866	460	S	Kinesin light chain 1	KLC1	0.4842	2.1154e-07	64.244	VDS(0.484)PT(0.484)VT(0.022)T(0.007)T(0.002)LK	2	0.27156	0
Q07889	1178	S	Son of sevenless homolog 1	SOS1	1	1.29179e-12	62.088	HLDS(1)PPAIPPR	3	-0.72132	2	0.999	0.897	1.008	0.929	0.989	1.176	0.93	1.102	1.167	1.065	0.49616
Q07889	1167	S	Son of sevenless homolog 1	SOS1	0.94333	1.50705e-27	104.76	RRPESAPAES(0.055)S(0.943)PS(0.001)K	3	-0.031046	1	1.003	0.789	0.851	1.142	0.987	1.176	1.139	1.25	1.382	1.25	0.064597
Q07912	827	Y	Activated CDC42 kinase 1	TNK2	0.981359	1.13402e-15	78.324	Y(0.981)AT(0.019)PQVIQAPGPR	2	0.53855	1	0.89	1.145	1.034	0.817	0.977	1.161	0.919	0.853	1.123	0.963	0.74942
Q07955	237	Y	Serine/arginine-rich splicing factor 1	SRSF1	0.998808	0.0006557	82.831	Y(0.999)S(0.001)PRHS(1)R	2	0.020613	2	1.141	1.005	0.905	1.039	0.959	0.987	0.911	0.954	1.091	0.978	0.8131
Q07955	238	S	Serine/arginine-rich splicing factor 1	SRSF1	0.676566	0.0337898	47.228	Y(0.324)S(0.677)PRHS(1)R	2	0.085253	1	0.904	1.094	1.038	1.029	1.015	0.938	1.138	0.927	0.904	0.982	0.81906
Q07955	201	S	Serine/arginine-rich splicing factor 1	SRSF1	0.952573	0.000185695	50.305	VDGPRS(0.989)PS(0.953)Y(0.059)GR	3	-1.3735	2	1.083	1.185	1.133	0.901	0.961	0.835	0.832	0.81	0.738	0.793	0.0084599
Q07955	234	S	Serine/arginine-rich splicing factor 1	SRSF1	0.984234	0.00631154	44.614	GS(0.984)PRY(0.686)S(0.33)PR	2	-0.0064243	1	1.269	1.04	0.87	0.989	0.908	0.99	0.78	0.872	1.14	0.908	0.4915
Q07955	199	S	Serine/arginine-rich splicing factor 1	SRSF1	0.996591	2.59295e-07	65.895	VDGPRS(0.997)PS(0.461)Y(0.543)GR	2	-0.42808	6	1.151	1.119	0.918	0.904	0.933	1.038	0.785	0.833	1.133	0.902	0.2917
Q07955	202	Y	Serine/arginine-rich splicing factor 1	SRSF1	0.544975	0.000595295	43.878	VDGPRS(0.432)PS(0.023)Y(0.545)GR	3	-0.57887	4	1.105	1.041	0.942	0.946	0.958	1.047	0.857	0.918	1.113	0.956	0.47686
Q07955	242	S	Serine/arginine-rich splicing factor 1	SRSF1	0.999999	0.0006557	82.831	Y(0.999)S(0.001)PRHS(1)R	2	0.020613	2	0.913	1.011	0.998	1.082	1.032	0.962	1.186	1.02	0.965	1.053	0.33556
Q07960	50	S	Rho GTPase-activating protein 1	ARHGAP1	0.361052	1.00461e-07	64.827	S(0.361)S(0.361)S(0.276)PELVT(0.002)HLK	3	-0.42019	0
Q07960	49	S	Rho GTPase-activating protein 1	ARHGAP1	0.361052	1.00461e-07	64.827	S(0.361)S(0.361)S(0.276)PELVT(0.002)HLK	3	-0.42019	0
Q07960	51	S	Rho GTPase-activating protein 1	ARHGAP1	0.813373	2.443e-14	98.942	S(0.092)S(0.092)S(0.813)PELVT(0.003)HLK	2	0.66913	1	1.15	1.157	1.215	0.864	0.897	0.84	0.752	0.775	0.692	0.739	0.0002995
Q08050	517	Y	Forkhead box protein M1	FOXM1	0.550765	0.000846986	53.557	S(0.002)Y(0.551)S(0.007)GLRS(0.431)PT(0.009)R	3	0.29086	1	1.015	1.219	1.056	0.897	0.882	1	0.883	0.723	0.949	0.845	0.07014
Q08170	179	S	Serine/arginine-rich splicing factor 4	SRSF4	1	0.00030887	74.237	LVEDKPGS(1)RR	3	-0.019624	3	0.927	1.048	1.053	1.005	1.012	0.974	1.083	0.965	0.926	0.988	0.81686
Q08170	78	S	Serine/arginine-rich splicing factor 4	SRSF4	0.976114	0.000434682	59.975	RDGS(0.976)Y(0.022)GS(0.002)GR	3	-0.40458	1	0.744	0.874	0.79	1.248	0.875	1.351	1.677	1.001	1.712	1.443	0.067935
Q08211	449	S	ATP-dependent RNA helicase A	DHX9	0.99946	0.000419773	49.333	RIS(0.999)AVS(0.001)VAER	3	-0.53105	1	0.89	0.962	0.948	1.106	1.013	1.053	1.242	1.052	1.11	1.133	0.023258
Q08378	1391	S	Golgin subfamily A member 3	GOLGA3	0.485546	8.50139e-05	44.252	GEAS(0.095)S(0.486)S(0.417)NPAT(0.002)PIK	3	0.42954	0
Q08495	152	S	Dematin	DMTN	0.999735	1.01248e-05	53.168	QRES(1)VGGSPQTK	3	0.93684	1	0.77	0.739	0.958	1.383	1.075	0.975	1.798	1.453	1.019	1.392	0.068496
Q08495	11	S	Dematin	DMTN	0.746229	1.85193e-12	67.646	QPLT(0.248)S(0.746)PGS(0.005)VSPSR	2	0.044675	2	1.171	1.23	1.319	0.732	0.905	0.806	0.625	0.735	0.611	0.657	0.0038583
Q08495	90	S	Dematin	DMTN	0.333222	4.81906e-07	49.708	S(0.333)T(0.333)S(0.333)PPPSPEVWADSR	3	-0.12453	0
Q08495	289	S	Dematin	DMTN	0.989625	1.98237e-09	101.3	SS(0.007)S(0.99)LPAY(0.003)GR	2	0.11104	3	0.96	0.955	1.018	0.953	1.148	0.974	0.994	1.2	0.958	1.048	0.51684
Q08495	91	T	Dematin	DMTN	0.333222	4.81906e-07	49.708	S(0.333)T(0.333)S(0.333)PPPSPEVWADSR	3	-0.12453	0
Q08495	287	S	Dematin	DMTN	0.654761	0.00318769	47.361	S(0.655)S(0.078)S(0.01)LPAY(0.257)GR	2	-0.086065	1
Q08495	26	S	Dematin	DMTN	0.949543	8.3083e-13	66.387	DS(0.007)S(0.018)VPGS(0.95)PS(0.021)S(0.004)IVAK	3	0.20219	13	1.177	1.157	1.233	0.845	0.871	0.849	0.718	0.753	0.69	0.719	0.000100111
Q08495	87	S	Dematin	DMTN	1	0.038153	40.727	ERS(1)LS(1)PK	3	0.050567	1
Q08495	16	S	Dematin	DMTN	0.975611	4.69676e-19	88.637	QPLTSPGS(0.001)VS(0.976)PS(0.024)R	2	-0.091317	12	1.147	1.076	1.109	0.912	0.916	0.928	0.795	0.851	0.838	0.827	0.00058457
Q08495	105	S	Dematin	DMTN	0.999999	5.57352e-10	70.26	S(1)PGIISQASAPR	2	0.25116	3	1.392	0.983	1.239	0.865	0.896	0.782	0.621	0.91	0.632	0.704	0.035699
Q08495	246	S	Dematin	DMTN	0.916352	0.00624246	60.436	VT(0.084)S(0.916)NLGK	2	-0.10285	1	0.879	0.792	1.04	1.019	1.044	1.181	1.159	1.317	1.136	1.197	0.115259
Q08495	333	S	Dematin	DMTN	1	4.1384e-08	74.789	GNS(1)LPCVLEQK	3	-0.51448	5	1.208	1.204	1.216	0.774	0.865	0.878	0.64	0.717	0.722	0.694	0.0115961
Q08495	28	S	Dematin	DMTN	0.557006	9.60196e-24	102.65	DSSVPGS(0.334)PS(0.557)S(0.109)IVAK	2	0.13912	6	1.219	1.201	1.342	0.834	0.8	0.773	0.684	0.666	0.576	0.64	0.0004157
Q08495	85	S	Dematin	DMTN	1	0.038153	40.727	ERS(1)LS(1)PK	3	0.050567	1
Q08495	226	S	Dematin	DMTN	1	2.26747e-55	119.62	RGAEEEEEEEDDDS(1)GEEMK	3	0.43728	10	1.074	1.171	1.194	0.957	0.863	0.841	0.891	0.736	0.704	0.774	0.0073753
Q08495	92	S	Dematin	DMTN	0.333222	4.81906e-07	49.708	S(0.333)T(0.333)S(0.333)PPPSPEVWADSR	3	-0.12453	0
Q08495	284	T	Dematin	DMTN	0.874072	1.1629e-12	68.972	TPFHTSLHQGT(0.874)S(0.126)K	3	0.24147	1	1.04	1.187	1.148	0.886	0.89	0.937	0.852	0.748	0.816	0.804	0.0075784
Q08495	372	S	Dematin	DMTN	0.999999	2.34033e-06	87.184	HLS(1)AEDFSR	3	-0.21892	12	1.169	1.133	1.123	0.848	0.953	0.882	0.726	0.84	0.786	0.783	0.0025239
Q08495	293	Y	Dematin	DMTN	0.904277	2.39479e-05	86.18	S(0.002)S(0.002)S(0.093)LPAY(0.904)GR	2	-0.81693	5	1.027	0.958	1.023	0.951	1.066	0.999	0.925	1.111	0.977	1.003	0.9613
Q08495	285	S	Dematin	DMTN	0.826899	5.8204e-16	75.764	TPFHTSLHQGT(0.173)S(0.827)K	3	-0.11516	1	1.053	1.181	1.258	0.75	0.776	1.088	0.712	0.655	0.865	0.749	0.080657
Q08495	113	S	Dematin	DMTN	0.998635	4.62195e-12	74.966	SPGIIS(0.001)QAS(0.999)APR	2	-2.0787	2	0.987	0.915	0.945	1.042	1.07	1.033	1.056	1.168	1.095	1.105	0.0148414
Q08945	657	S	FACT complex subunit SSRP1	SSRP1	0.997434	0.0064454	60.102	QLS(0.997)ES(0.003)FK	2	-0.33078	1	0.724	0.705	0.745	1.329	1.246	1.102	1.834	1.765	1.481	1.691	0.00079764
Q08945	659	S	FACT complex subunit SSRP1	SSRP1	0.99939	0.00118235	71.451	QLS(0.001)ES(0.999)FK	3	-0.01097	2	0.809	0.831	0.727	1.315	1.104	1.102	1.626	1.327	1.516	1.488	0.0052158
Q08999	662	S	Retinoblastoma-like protein 2	RBL2	0.442355	0.000137178	49.298	S(0.006)IT(0.022)S(0.442)PT(0.082)T(0.082)LY(0.365)DR	2	0.52391	0
Q08999	952	S	Retinoblastoma-like protein 2	RBL2	0.93587	5.48487e-06	58.116	S(0.002)HQNS(0.936)PT(0.062)ELNK	3	0.64212	1	1.148	1.219	1.154	0.74	0.824	1.037	0.644	0.675	0.899	0.739	0.0368
Q08999	639	S	Retinoblastoma-like protein 2	RBL2	0.970481	2.44763e-06	47.68	ADEICIAGS(0.97)PLT(0.03)PR	3	0.42095	1	0.828	1.038	1.13	0.996	1.061	0.955	1.203	1.022	0.845	1.005	0.90212
Q08999	1112	S	Retinoblastoma-like protein 2	RBL2	0.790607	3.62086e-05	42.947	GILLEDGS(0.209)ES(0.791)PAKR	3	0.081867	1	0.855	1.111	0.941	1.05	0.942	1.088	1.227	0.848	1.158	1.06	0.52052
Q09028	110	S	Histone-binding protein RBBP4	RBBP4	0.961198	0.000313181	42.843	GEFGGFGS(0.961)VS(0.039)GK	3	-0.19243	1	1.055	0.832	1.068	1.065	1.082	0.914	1.01	1.298	0.857	1.036	0.71078
Q09161	7	S	Nuclear cap-binding protein subunit 1	NCBP1	1	2.03929e-13	68.41	RHS(1)DENDGGQPHKR	5	-1.1398	1	1.052	1.098	0.77	1.152	0.864	1.064	1.095	0.786	1.383	1.055	0.70094
Q09472	1038	S	Histone acetyltransferase p300	EP300	0.405693	2.39915e-18	54.521	TEIKEEEDQPS(0.019)T(0.019)S(0.054)AT(0.097)QS(0.406)S(0.406)PAPGQS(0.001)K	4	-0.059294	0
Q09472	2325	S	Histone acetyltransferase p300	EP300	0.611705	1.79981e-19	90.476	PQSQPPHS(0.612)S(0.332)PS(0.056)PR	3	0.5574	2	1.204	0.811	1.194	0.976	1.003	0.881	0.811	1.236	0.738	0.891	0.50156
Q09472	2309	S	Histone acetyltransferase p300	EP300	0.993908	0.00280217	48.568	S(0.994)PQPVPS(0.006)PR	2	-0.47793	2	0.954	1.093	1.041	1.05	0.973	0.918	1.101	0.889	0.882	0.952	0.4307
Q09472	2328	S	Histone acetyltransferase p300	EP300	0.767833	1.7734e-19	90.561	PQSQPPHS(0.046)S(0.186)PS(0.768)PR	3	-0.3146	3	1.17	1.042	1.108	0.99	0.906	0.868	0.847	0.868	0.784	0.833	0.022984
Q09472	1037	S	Histone acetyltransferase p300	EP300	0.405693	2.39915e-18	54.521	TEIKEEEDQPS(0.019)T(0.019)S(0.054)AT(0.097)QS(0.406)S(0.406)PAPGQS(0.001)K	4	-0.059294	0
Q09666	5077	S	Neuroblast differentiation-associated protein AHNAK	AHNAK	1	0.019123	50.108	VDVKS(1)PK	2	1.1	1
Q09666	5031	S	Neuroblast differentiation-associated protein AHNAK	AHNAK	1	0.00910917	44.753	IHMS(1)GPK	3	-0.21068	1
Q09666	5729	T	Neuroblast differentiation-associated protein AHNAK	AHNAK	0.580044	5.52019e-07	51.798	GGVT(0.58)GS(0.42)PEASISGSK	3	-1.9479	1	1.104	1.041	1.151	0.883	0.948	0.952	0.8	0.91	0.828	0.844	0.0112982
Q09666	210	S	Neuroblast differentiation-associated protein AHNAK	AHNAK	0.722304	2.349e-08	41.45	LPS(0.722)GS(0.277)GAAS(0.001)PTGSAVDIR	3	-1.1797	1	1.094	1.12	1.227	0.781	0.974	0.912	0.714	0.868	0.744	0.775	0.025518
Q09666	216	S	Neuroblast differentiation-associated protein AHNAK	AHNAK	0.988861	1.23878e-18	69.765	LPSGSGAAS(0.989)PT(0.009)GS(0.001)AVDIR	3	0.08809	2	1.016	1.29	1.099	0.667	0.964	1.061	0.656	0.747	0.966	0.791	0.189924
Q09666	5731	S	Neuroblast differentiation-associated protein AHNAK	AHNAK	0.935479	3.05483e-09	56.121	GGVT(0.06)GS(0.935)PEAS(0.005)ISGSK	3	0.27121	2	1.006	1.213	1.131	0.797	0.862	1.071	0.791	0.709	0.947	0.815	0.113701
Q09666	5110	S	Neuroblast differentiation-associated protein AHNAK	AHNAK	1	0.00227029	44.847	AEAPLPS(1)PK	3	-0.43904	1	1.164	1.144	1.011	0.877	1.038	0.859	0.753	0.906	0.851	0.836	0.072103
Q0JRZ9	403	S	F-BAR domain only protein 2	FCHO2	0.999974	0.000332466	70.089	NLS(1)NEELTK	2	-0.24041	1	1.087	1.039	1.153	0.963	0.894	0.935	0.887	0.861	0.811	0.851	0.0124194
Q0JRZ9	495	T	F-BAR domain only protein 2	FCHO2	0.579803	1.453e-33	82.635	PFSPPVT(0.002)S(0.007)NT(0.58)S(0.411)PPPAAPLAR	3	0.62625	2	0.808	1.158	0.795	1.183	0.991	1.022	1.465	0.855	1.286	1.158	0.30246
Q0JRZ9	387	S	F-BAR domain only protein 2	FCHO2	0.994495	1.39021e-19	80.545	VSIGNITLS(0.994)PAIS(0.005)R	3	0.10497	1	1.064	1.031	1.279	0.754	0.947	1.016	0.708	0.917	0.795	0.805	0.121956
Q0JRZ9	394	S	F-BAR domain only protein 2	FCHO2	1	0.000657632	78.932	HS(1)PVQMNR	3	-0.42483	3	1.058	1.159	1.143	0.923	0.882	0.92	0.873	0.76	0.805	0.811	0.0028181
Q0ZGT2	365	S	Nexilin	NEXN	0.969961	1.23006e-05	57.434	T(0.03)IS(0.97)QEFLTPGK	2	0.55512	2	0.838	0.712	0.85	1.037	1.199	1.265	1.237	1.682	1.49	1.459	0.0101011
Q12789	1652	Y	General transcription factor 3C polypeptide 1	GTF3C1	0.664236	0.000322607	50.314	GY(0.157)Y(0.664)S(0.051)PGIVS(0.106)T(0.022)R	2	1.2952	1	1.132	0.993	0.968	1.059	0.948	0.941	0.937	0.954	0.973	0.953	0.48788
Q12789	1653	S	General transcription factor 3C polypeptide 1	GTF3C1	0.997008	5.05071e-08	72.705	GYY(0.002)S(0.997)PGIVSTR	2	-0.19771	1	0.869	1.088	1.135	0.905	1.064	0.967	1.041	0.977	0.852	0.95	0.64556
Q12789	603	S	General transcription factor 3C polypeptide 1	GTF3C1	0.822323	6.93014e-13	69.485	HS(0.177)S(0.822)GQDKPHETY(0.001)R	3	-0.59422	1	1.266	1.226	1.154	0.947	0.7	0.852	0.748	0.569	0.739	0.685	0.0142177
Q12802	1565	S	A-kinase anchor protein 13	AKAP13	1	0.0114771	47.603	HS(1)WGPGK	2	0.19025	2	0.984	1.071	1.027	0.922	0.957	1.071	0.937	0.893	1.043	0.957	0.42732
Q12802	1929	S	A-kinase anchor protein 13	AKAP13	0.853765	6.57881e-08	67.997	FLS(0.005)HS(0.854)T(0.14)DS(0.001)LNK	3	0.74718	2	1.095	1.189	1.116	0.829	0.921	0.948	0.756	0.774	0.851	0.794	0.0082595
Q12830	2370	S	Nucleosome-remodeling factor subunit BPTF	BPTF	1	1.12978e-07	63.682	LS(1)PQMQVHQDK	3	-2.3899	2	1.064	1.179	1.071	0.885	0.923	0.956	0.833	0.782	0.895	0.834	0.0106211
Q12830	1231	S	Nucleosome-remodeling factor subunit BPTF	BPTF	0.985545	3.95343e-10	95.981	NLS(0.012)ES(0.986)PVIT(0.003)K	2	0.46587	2	1.033	1.03	0.965	0.946	1.02	1.033	0.915	0.99	1.071	0.99	0.7936
Q12851	328	S	Mitogen-activated protein kinase kinase kinase kinase 2	MAP4K2	0.5	2.05066e-07	64.224	T(0.5)PS(0.5)EIQFHQVK	3	0.61501	1	0.727	0.656	0.724	1.165	1.236	1.329	1.602	1.882	1.837	1.77	0.00035839
Q12851	326	T	Mitogen-activated protein kinase kinase kinase kinase 2	MAP4K2	0.5	2.05066e-07	64.224	T(0.5)PS(0.5)EIQFHQVK	3	0.61501	1	0.727	0.656	0.724	1.165	1.236	1.329	1.602	1.882	1.837	1.77	0.00035839
Q12857	271	S	Nuclear factor 1 A-type	NFIA	0.311776	1.00935e-07	58.132	SLPS(0.004)T(0.018)S(0.093)S(0.312)T(0.312)S(0.041)S(0.179)T(0.041)K	3	0.77739	0
Q12857	272	T	Nuclear factor 1 A-type	NFIA	0.311776	1.00935e-07	58.132	SLPS(0.004)T(0.018)S(0.093)S(0.312)T(0.312)S(0.041)S(0.179)T(0.041)K	3	0.77739	0
Q12888	1317	S	TP53-binding protein 1	TP53BP1	0.803531	3.6845e-51	112.58	T(0.05)S(0.05)S(0.804)GT(0.089)S(0.008)LSAMHSSGSSGK	3	0.49548	2	0.642	0.705	0.722	1.253	1.194	1.307	1.95	1.692	1.811	1.814	0.000178485
Q12888	1316	S	TP53-binding protein 1	TP53BP1	0.297183	5.64725e-30	85.737	T(0.297)S(0.297)S(0.258)GT(0.054)S(0.076)LS(0.018)AMHSSGSSGK	3	3.0862	0
Q12888	1315	T	TP53-binding protein 1	TP53BP1	0.297183	5.64725e-30	85.737	T(0.297)S(0.297)S(0.258)GT(0.054)S(0.076)LS(0.018)AMHSSGSSGK	3	3.0862	0
Q12888	380	S	TP53-binding protein 1	TP53BP1	0.631453	9.94366e-16	70.837	STPFIVPS(0.154)S(0.631)PT(0.215)EQEGR	3	-0.4716	1	0.905	1.285	0.971	0.769	1.019	1.096	0.849	0.792	1.13	0.912	0.58098
Q12888	525	S	TP53-binding protein 1	TP53BP1	0.970955	2.55601e-08	55.66	LMLSTSEY(0.008)S(0.021)QS(0.971)PK	3	-1.5996	1	0.907	0.918	1.085	1.209	0.973	0.9	1.333	1.058	0.83	1.059	0.64268
Q12959	687	S	Disks large homolog 1	DLG1	0.951694	3.8103e-23	97.081	HVTSNAS(0.952)DS(0.045)ES(0.002)S(0.001)YR	3	0.7399	2	0.97	1.014	1.053	1.086	0.913	0.981	1.119	0.9	0.932	0.981	0.72594
Q12962	44	S	Transcription initiation factor TFIID subunit 10	TAF10	0.95981	2.2895e-24	55.634	AS(0.96)PAGT(0.04)AGGPGAGAAAGGTGPLAAR	3	0.31498	1	0.837	0.75	0.936	1.087	1.237	1.078	1.297	1.646	1.152	1.348	0.0181179
Q12968	344	S	Nuclear factor of activated T-cells, cytoplasmic 3	NFATC3	0.5	6.13488e-11	66.022	KT(0.5)S(0.5)EDQAAILPGK	3	0.5862	1	0.865	0.846	0.965	0.996	1.204	1.081	1.152	1.421	1.121	1.226	0.041443
Q12968	343	T	Nuclear factor of activated T-cells, cytoplasmic 3	NFATC3	0.5	6.13488e-11	66.022	KT(0.5)S(0.5)EDQAAILPGK	3	0.5862	1	0.865	0.846	0.965	0.996	1.204	1.081	1.152	1.421	1.121	1.226	0.041443
Q12982	114	S	BCL2/adenovirus E1B 19 kDa protein-interacting protein 2	BNIP2	0.713737	1.6354e-08	57.148	KGS(0.714)IT(0.285)EYTAAEEK	4	0.54022	1	1.057	1.045	1.134	0.96	0.921	0.947	0.907	0.882	0.835	0.874	0.0090359
Q12983	131	S	BCL2/adenovirus E1B 19 kDa protein-interacting protein 3	BNIP3	0.925009	0.000277039	61.815	S(0.037)S(0.037)HCDS(0.925)PPR	3	-0.57107	1	0.905	1.386	0.812	0.829	0.886	1.211	0.916	0.639	1.492	0.943	0.833
Q12986	50	S	Transcriptional repressor NF-X1	NFX1	0.48048	0.000305435	42.947	NY(0.039)S(0.48)S(0.48)PPPCHLSR	3	0.3558	0
Q12986	49	S	Transcriptional repressor NF-X1	NFX1	0.886291	1.32889e-07	56.514	NY(0.034)S(0.886)S(0.08)PPPCHLSR	3	-0.23452	1	0.886	1.085	1.075	1.006	0.974	0.991	1.135	0.896	0.922	0.975	0.78514
Q12996	691	S	Cleavage stimulation factor subunit 3	CSTF3	1	1.76839e-07	56.872	RPNEDS(1)DEDEEK	3	0.11709	5	0.999	1.149	1.192	0.855	0.902	0.981	0.855	0.784	0.824	0.82	0.04216
Q13029	643	S	PR domain zinc finger protein 2	PRDM2	0.995291	0.000177508	75.229	T(0.005)AS(0.995)PPALPK	2	-0.091803	5	1.088	1.149	1.117	0.904	0.9	0.929	0.83	0.783	0.833	0.815	0.00038455
Q13029	738	S	PR domain zinc finger protein 2	PRDM2	0.330385	3.64908e-09	58.635	T(0.33)S(0.33)S(0.33)PPS(0.006)S(0.002)PQHSPALR	3	-0.0042371	0
Q13029	737	T	PR domain zinc finger protein 2	PRDM2	0.330385	3.64908e-09	58.635	T(0.33)S(0.33)S(0.33)PPS(0.006)S(0.002)PQHSPALR	3	-0.0042371	0
Q13029	739	S	PR domain zinc finger protein 2	PRDM2	0.330385	3.64908e-09	58.635	T(0.33)S(0.33)S(0.33)PPS(0.006)S(0.002)PQHSPALR	3	-0.0042371	0
Q13045	856	S	Protein flightless-1 homolog	FLII	0.994328	1.75475e-05	44.252	NAEAVLQS(0.994)PGLS(0.006)GK	3	-0.11835	1	1.031	0.987	1.008	0.983	1.062	0.957	0.953	1.074	0.95	0.992	0.80694
Q13057	183	S	Bifunctional coenzyme A synthase	COASY	0.996354	7.55367e-05	59.116	PAS(0.004)PVAGS(0.996)PK	2	0.56747	1	1.159	1.096	1.205	0.87	0.882	0.898	0.75	0.803	0.745	0.766	0.00078222
Q13085	80	S	Acetyl-CoA carboxylase 1	ACACA	0.686091	0.00129536	42.083	S(0.157)S(0.157)MS(0.686)GLHLVK	3	-0.25472	1	0.848	0.944	1.018	1.031	0.932	1.194	1.217	0.985	1.173	1.123	0.27094
Q13098	468	S	COP9 signalosome complex subunit 1	GPS1	1	1.55919e-05	62.088	NQIHVKS(1)PPR	4	0.011237	1	0.993	1.052	0.771	1.036	0.951	1.178	1.044	0.903	1.528	1.124	0.34528
Q13107	243	T	Ubiquitin carboxyl-terminal hydrolase 4	USP4	0.493717	0.0219122	41.502	NFT(0.013)T(0.494)S(0.494)PK	3	-0.15322	0
Q13107	244	S	Ubiquitin carboxyl-terminal hydrolase 4	USP4	0.493717	0.0219122	41.502	NFT(0.013)T(0.494)S(0.494)PK	3	-0.15322	0
Q13111	772	S	Chromatin assembly factor 1 subunit A	CHAF1A	0.499311	1.47151e-07	66.989	GLLS(0.001)NHT(0.499)GS(0.499)PR	3	-0.40834	0
Q13111	951	S	Chromatin assembly factor 1 subunit A	CHAF1A	0.968504	2.89904e-05	54.343	AT(0.001)LT(0.028)AS(0.969)PLGAS(0.002)	2	0.22084	1	1.139	0.778	0.732	1.156	0.975	1.179	1.015	1.253	1.612	1.25	0.188361
Q13111	770	T	Chromatin assembly factor 1 subunit A	CHAF1A	0.664977	1.47151e-07	66.989	GLLS(0.005)NHT(0.665)GS(0.33)PR	2	-0.14089	1	0.975	1.128	1.213	0.96	0.831	0.96	0.983	0.736	0.792	0.83	0.08242
Q13112	410	S	Chromatin assembly factor 1 subunit B	CHAF1B	0.748625	1.16222e-10	57.357	GS(0.251)S(0.749)PGPRPVEGTPASR	2	0.6279	2	1.157	1.096	1.078	0.807	0.973	0.98	0.698	0.887	0.91	0.829	0.046136
Q13131	183	T	5'-AMP-activated protein kinase catalytic subunit alpha-1	PRKAA1	0.934478	2.31946e-34	92.034	T(0.934)S(0.058)CGS(0.001)PNY(0.007)AAPEVISGR	2	-0.26698	2	0.797	0.918	0.976	1.118	1.086	1.054	1.402	1.183	1.081	1.211	0.03558
Q13131	496	S	5'-AMP-activated protein kinase catalytic subunit alpha-1	PRKAA1	0.814242	0.0035641	59.067	S(0.179)GS(0.814)VS(0.006)NY(0.001)R	2	0.15516	1	0.948	1.145	1.233	0.968	0.959	0.823	1.021	0.836	0.668	0.827	0.118537
Q13136	238	S	Liprin-alpha-1	PPFIA1	0.294603	3.48588e-13	63.302	RS(0.295)S(0.295)DGS(0.14)LS(0.271)HEEDLAK	3	-1.0898	0
Q13136	691	S	Liprin-alpha-1	PPFIA1	0.371499	1.65125e-22	55.662	SMSSIPPYPAS(0.009)S(0.009)LAS(0.371)S(0.295)S(0.295)PPGS(0.02)GR	3	-0.9068	0
Q13136	239	S	Liprin-alpha-1	PPFIA1	0.294603	3.48588e-13	63.302	RS(0.295)S(0.295)DGS(0.14)LS(0.271)HEEDLAK	3	-1.0898	0
Q13136	708	S	Liprin-alpha-1	PPFIA1	1	0.00443494	56.258	IPHS(1)PAR	3	0.086142	1	1.038	1.16	1.005	0.987	0.949	0.918	0.951	0.818	0.914	0.891	0.077516
Q13153	212	T	Serine/threonine-protein kinase PAK 1	PAK1	0.967545	3.88001e-11	73.415	SVIEPLPVT(0.968)PT(0.032)R	3	0.3457	3	1.029	0.887	0.919	1.079	1.147	0.932	1.048	1.292	1.016	1.114	0.23562
Q13153	142	Y	Serine/threonine-protein kinase PAK 1	PAK1	0.947636	0.00177229	85.676	Y(0.948)MS(0.05)FT(0.002)DK	2	-0.35401	1	0.809	0.824	0.862	1.026	1.134	1.261	1.267	1.374	1.464	1.371	0.007478
Q13153	144	S	Serine/threonine-protein kinase PAK 1	PAK1	0.754811	0.0104054	53.756	Y(0.241)MS(0.755)FT(0.004)DK	2	-0.27958	2	1.077	0.876	0.815	0.955	1.109	1.154	0.886	1.264	1.418	1.163	0.20258
Q13177	134	T	Serine/threonine-protein kinase PAK 2	PAK2	0.945616	0.00817085	56.548	FY(0.045)DS(0.01)NT(0.946)VK	2	0.093382	2	0.925	0.997	0.955	0.974	1.113	1.03	1.052	1.116	1.08	1.083	0.149143
Q13177	141	S	Serine/threonine-protein kinase PAK 2	PAK2	0.95454	0.000118591	77.062	Y(0.005)LS(0.955)FT(0.04)PPEK	2	0.22245	2	0.902	0.912	0.919	1.067	1.016	1.145	1.184	1.112	1.247	1.181	0.042285
Q13185	95	S	Chromobox protein homolog 3	CBX3	0.986058	2.33193e-09	87.083	S(0.006)LS(0.986)DS(0.007)ESDDSK	2	1.6359	3	0.85	0.961	0.983	1.051	1.007	1.116	1.235	1.047	1.136	1.136	0.076215
Q13206	7	S	Probable ATP-dependent RNA helicase DDX10	DDX10	0.741017	6.76438e-06	45.876	T(0.053)ANS(0.741)PGS(0.206)GARPDPVR	3	0.57942	2	0.736	0.896	0.83	1.12	1.128	1.191	1.522	1.258	1.436	1.397	0.0050751
Q13233	275	S	Mitogen-activated protein kinase kinase kinase 1	MAP3K1	0.999969	0.000137531	46.66	RVS(1)PVPFQSGR	3	-0.64776	1	1.035	0.93	1.053	1.039	1.064	0.904	1.004	1.143	0.86	0.996	0.94494
Q13233	1018	S	Mitogen-activated protein kinase kinase kinase 1	MAP3K1	0.918096	0.000904742	46.378	IPS(0.08)AS(0.918)PQT(0.002)QR	2	-0.23433	1	0.955	1.078	1.205	0.95	1.026	0.847	0.996	0.951	0.703	0.872	0.194704
Q13239	190	S	Src-like-adapter	SLA	0.724273	0.00673724	41.164	AS(0.045)S(0.166)S(0.724)PVT(0.065)LR	2	-0.0095841	1	0.897	1.093	0.87	0.948	1.001	1.177	1.057	0.914	1.354	1.093	0.405
Q13242	221	Y	Serine/arginine-rich splicing factor 9	SRSF9	0.499592	6.96292e-09	68.972	GS(0.001)PHY(0.5)FSPFRPY(0.5)	2	0.12922	0
Q13242	189	S	Serine/arginine-rich splicing factor 9	SRSF9	0.867	0.0087023	57.225	S(0.037)T(0.047)S(0.867)Y(0.047)GY(0.003)S(1)R	2	-0.57529	1	0.879	0.872	0.909	1.144	1.104	1.04	1.302	1.265	1.145	1.236	0.0022999
Q13242	204	S	Serine/arginine-rich splicing factor 9	SRSF9	0.986671	0.000209856	76.326	GRDS(0.987)PY(0.013)QSR	3	-0.22472	3	0.743	0.736	0.724	1.352	1.127	1.17	1.818	1.531	1.616	1.656	0.0122411
Q13242	206	Y	Serine/arginine-rich splicing factor 9	SRSF9	0.75512	0.00291426	63.691	GRDS(0.235)PY(0.755)QS(0.01)R	2	0.18592	3	0.768	0.769	0.854	1.33	1.05	1.113	1.732	1.364	1.304	1.461	0.0091038
Q13242	214	Y	Serine/arginine-rich splicing factor 9	SRSF9	0.499592	6.96292e-09	68.972	GS(0.001)PHY(0.5)FSPFRPY(0.5)	2	0.12922	0
Q13242	193	S	Serine/arginine-rich splicing factor 9	SRSF9	0.999583	0.0087023	57.225	S(0.037)T(0.047)S(0.867)Y(0.047)GY(0.003)S(1)R	2	-0.57529	1	0.879	0.872	0.909	1.144	1.104	1.04	1.302	1.265	1.145	1.236	0.0022999
Q13247	81	S	Serine/arginine-rich splicing factor 6	SRSF6	0.992348	0.016032	41.704	DGY(0.003)S(0.992)Y(0.004)GS(0.001)R	2	-0.12612	1	0.934	0.959	1.058	1.015	0.988	1.049	1.086	1.029	0.993	1.034	0.4508
Q13247	303	S	Serine/arginine-rich splicing factor 6	SRSF6	0.970112	2.64952e-08	78.191	S(0.03)NS(0.97)PLPVPPSK	2	0.55269	23	0.972	1.047	1.062	0.988	0.957	1.004	1.017	0.912	0.945	0.957	0.23378
Q13247	314	S	Serine/arginine-rich splicing factor 6	SRSF6	1	0.00690643	54.486	S(1)VS(1)PPPKR	3	0.8623	6	1.011	1.074	1.108	0.976	0.922	0.959	0.965	0.857	0.867	0.895	0.025099
Q13247	122	S	Serine/arginine-rich splicing factor 6	SRSF6	1	0.00433583	64.103	CS(1)WQDLK	3	-0.02224	2	1.163	1.048	1	0.937	0.924	0.995	0.806	0.882	0.996	0.889	0.082005
Q13247	316	S	Serine/arginine-rich splicing factor 6	SRSF6	1	0.00690643	54.486	S(1)VS(1)PPPKR	3	0.8623	6	1.05	1.062	1.106	0.969	0.937	0.936	0.923	0.881	0.847	0.883	0.0030951
Q13263	473	S	Transcription intermediary factor 1-beta	TRIM28	0.998578	8.68793e-05	51.643	S(0.999)GEGEVS(0.001)GLMR	2	-0.73308	1	0.837	0.962	0.908	1.032	1.126	1.091	1.233	1.17	1.203	1.2	0.0184046
Q13286	14	S	Battenin	CLN3	0.962353	6.23048e-13	67.646	FS(0.038)DS(0.962)EGEETVPEPR	2	-0.58569	1	0.919	0.941	1.065	0.961	1.105	1.011	1.046	1.172	0.949	1.052	0.45122
Q13303	112	S	Voltage-gated potassium channel subunit beta-2	KCNAB2	0.815966	0.00252951	46.378	S(0.183)S(0.816)LVIT(0.001)TK	2	-0.28742	1	0.885	0.919	0.823	1.147	1.029	1.137	1.295	1.12	1.384	1.261	0.0081811
Q13303	111	S	Voltage-gated potassium channel subunit beta-2	KCNAB2	0.972004	0.00187761	69.721	S(0.972)S(0.028)LVITTK	2	0.3888	1	0.76	0.963	0.956	1.06	1.001	1.199	1.395	1.037	1.255	1.217	0.101878
Q13315	1881	S	Serine-protein kinase ATM	ATM	0.771765	0.0038298	58.23	HFSQT(0.228)S(0.772)R	3	0.062536	1	0.427	0.897	0.956	1.056	1.186	1.328	2.473	1.322	1.389	1.566	0.131862
Q13322	104	S	Growth factor receptor-bound protein 10	GRB10	1	3.91337e-05	78.342	SIQPQVS(1)PR	2	-0.54949	3	1.189	1.094	1.071	0.915	0.93	0.898	0.769	0.849	0.839	0.818	0.003922
Q13330	639	S	Metastasis-associated protein MTA1	MTA1	1	0.00144857	45.368	GGS(1)LPPVK	3	-0.38431	1
Q13330	449	S	Metastasis-associated protein MTA1	MTA1	0.983901	2.50959e-08	72.891	S(0.016)NMS(0.984)PHGLPAR	2	-0.020677	4	0.874	0.979	0.867	1.081	1.027	1.129	1.237	1.048	1.302	1.19	0.021675
Q13370	318	S	cGMP-inhibited 3',5'-cyclic phosphodiesterase B	PDE3B	0.999998	0.000298478	66.492	RPS(1)LPCISR	3	-0.14793	1	1.109	0.879	0.751	1.049	1.169	1.026	0.946	1.329	1.366	1.184	0.20752
Q13371	296	S	Phosducin-like protein	PDCL	0.969241	2.1472e-24	81.157	NSATCHS(0.031)EDS(0.969)DLEID	2	0.22279	1	0.895	0.775	0.871	1.088	0.985	1.31	1.217	1.269	1.504	1.331	0.040982
Q13393	499	S	Phospholipase D1	PLD1	0.9996	0.00415799	55.353	LTDVGS(1)VK	2	0.59414	1	1.057	1.175	1.065	0.915	0.955	0.91	0.866	0.812	0.856	0.843	0.0104827
Q13404	146	S	Ubiquitin-conjugating enzyme E2 variant 1	UBE2V1	0.999786	4.64997e-08	62.055	LPQPPEGQCYS(1)N	2	-0.21474	2	1.022	0.818	1.082	1.039	0.975	1.066	1.016	1.193	0.986	1.054	0.54478
Q13425	95	S	Beta-2-syntrophin	SNTB2	1	3.47981e-09	64.104	GLGPPS(1)PPAPPR	2	-0.10629	1	1.146	1.023	0.96	0.985	0.906	1.029	0.86	0.884	1.072	0.933	0.34812
Q13427	397	S	Peptidyl-prolyl cis-trans isomerase G	PPIG	0.999961	2.0762e-06	47.68	SELNEIKENQRS(1)PVR	3	-0.53242	1	1.061	0.884	0.777	0.951	1.089	1.214	0.896	1.231	1.564	1.195	0.188163
Q13427	716	S	Peptidyl-prolyl cis-trans isomerase G	PPIG	0.597277	7.46338e-05	49.333	IRS(0.597)S(0.403)VEKENQK	4	0.15529	1	1.311	0.93	0.802	0.995	0.934	1.072	0.759	1.003	1.338	0.986	0.9691
Q13427	687	S	Peptidyl-prolyl cis-trans isomerase G	PPIG	0.99975	3.45646e-28	121.56	ADRDQS(1)PFSK	2	0.56352	2	1.118	0.891	0.954	1.191	0.921	0.939	1.065	1.033	0.985	1.03	0.81352
Q13427	611	T	Peptidyl-prolyl cis-trans isomerase G	PPIG	1	0.00425859	44.024	ERRT(1)PPGR	2	1.0526	1	1.427	1.156	0.731	0.955	0.742	1.086	0.67	0.641	1.487	0.84	0.54552
Q13428	906	S	Treacle protein	TCOF1	1	1.23074e-07	66.215	AALAPAKES(1)PR	2	-0.099615	2	0.97	0.954	1.084	0.958	1.036	1.016	0.988	1.084	0.939	1.001	0.9719
Q13428	1350	S	Treacle protein	TCOF1	1	1.4166e-06	82.069	KLS(1)GDQPAAR	4	-0.40181	2	1.119	1.196	1.031	0.896	0.95	0.898	0.801	0.794	0.87	0.82	0.0138227
Q13428	446	S	Treacle protein	TCOF1	0.999672	1.28725e-05	54.898	AASAPAKES(1)PR	2	0.070185	2
Q13428	381	S	Treacle protein	TCOF1	0.999479	1.80974e-27	83.064	TSQVGAAS(0.001)APAKES(0.999)PR	3	-0.60518	5	0.755	0.824	0.719	1.238	1.166	1.172	1.639	1.414	1.634	1.556	0.00055853
Q13428	1228	S	Treacle protein	TCOF1	0.848334	2.81353e-19	80.361	LDS(0.142)S(0.848)PS(0.009)VS(0.001)STLAAK	2	-0.075629	2	1.118	1.137	1.199	0.891	0.893	0.869	0.797	0.785	0.725	0.768	0.00032052
Q13428	1378	S	Treacle protein	TCOF1	0.999218	9.92762e-46	114.46	KLGAGEGGEAS(0.001)VS(0.999)PEK	3	-0.12971	2	1.117	1.038	0.924	0.93	0.998	1.035	0.832	0.961	1.121	0.962	0.59776
Q13442	60	S	28 kDa heat- and acid-stable phosphoprotein	PDAP1	0.917785	2.26511e-07	44.848	S(0.074)LDS(0.918)DES(0.903)EDEEDDY(0.105)QQK	3	-0.31705	1	0.773	1.011	0.961	1.135	1.13	0.947	1.468	1.117	0.986	1.17	0.190119
Q13442	63	S	28 kDa heat- and acid-stable phosphoprotein	PDAP1	0.903154	2.26511e-07	44.848	S(0.074)LDS(0.918)DES(0.903)EDEEDDY(0.105)QQK	3	-0.31705	1	0.773	1.011	0.961	1.135	1.13	0.947	1.468	1.117	0.986	1.17	0.190119
Q13443	758	S	Disintegrin and metalloproteinase domain-containing protein 9	ADAM9	0.999144	3.51571e-05	79.659	HVS(0.999)PVT(0.001)PPR	3	0.34665	6	1.079	1.061	0.959	1.011	0.906	1.022	0.938	0.853	1.067	0.948	0.37492
Q13443	761	T	Disintegrin and metalloproteinase domain-containing protein 9	ADAM9	0.972351	0.000330381	69.721	HVS(0.028)PVT(0.972)PPR	3	0.17167	2	1.043	1.024	0.973	0.985	1.016	0.989	0.945	0.992	1.016	0.984	0.51792
Q13459	1353	T	Unconventional myosin-IXb	MYO9B	0.499297	1.97955e-05	56.569	RT(0.499)S(0.499)FS(0.001)TSDVSK	4	0.41606	0
Q13459	1242	S	Unconventional myosin-IXb	MYO9B	0.96583	0.00445474	54.539	T(0.001)LPS(0.033)GS(0.966)PR	2	-0.15202	2	1.172	1.157	1.121	0.821	0.943	0.9	0.7	0.814	0.803	0.772	0.003703
Q13459	1115	S	Unconventional myosin-IXb	MYO9B	0.971089	1.51922e-35	91.067	SPLEHS(0.029)S(0.971)PEK	3	-0.04261	3	1.038	1.13	1.062	0.93	0.888	1.013	0.896	0.785	0.953	0.876	0.045282
Q13459	1290	S	Unconventional myosin-IXb	MYO9B	0.998541	5.19327e-10	54.225	VQEKPDS(0.999)PGGS(0.001)TQIQR	4	0.32375	1	1.081	1.026	1.088	0.939	1.019	0.906	0.869	0.992	0.833	0.896	0.049025
Q13459	1356	S	Unconventional myosin-IXb	MYO9B	0.804726	2.3791e-05	66.393	T(0.017)S(0.017)FS(0.805)T(0.136)S(0.025)DVSK	3	1.3639	2	0.784	0.981	1.022	1.049	1.036	1.092	1.337	1.056	1.07	1.14	0.177075
Q13459	717	S	Unconventional myosin-IXb	MYO9B	0.786547	4.56093e-15	60.093	AAGMS(0.207)S(0.787)PGAQS(0.007)HPEELPR	3	0.033513	1	1.145	0.991	1.148	0.95	0.83	1.01	0.83	0.837	0.88	0.85	0.096004
Q13459	1354	S	Unconventional myosin-IXb	MYO9B	0.499297	1.97955e-05	56.569	RT(0.499)S(0.499)FS(0.001)TSDVSK	4	0.41606	0
Q13469	326	S	Nuclear factor of activated T-cells, cytoplasmic 2	NFATC2	0.499057	5.46334e-12	66.826	T(0.499)S(0.499)PDPS(0.002)PVSAAPSK	2	-0.18261	0
Q13469	236	S	Nuclear factor of activated T-cells, cytoplasmic 2	NFATC2	0.985336	1.2249e-41	111.57	TSLAEDS(0.015)CLGRHS(0.985)PVPR	3	-1.0468	3	1.109	0.943	0.954	0.967	1.06	0.997	0.872	1.122	1.047	1.006	0.8982
Q13469	325	T	Nuclear factor of activated T-cells, cytoplasmic 2	NFATC2	0.499057	5.46334e-12	66.826	T(0.499)S(0.499)PDPS(0.002)PVSAAPSK	2	-0.18261	0
Q13469	856	S	Nuclear factor of activated T-cells, cytoplasmic 2	NFATC2	0.98401	2.54863e-47	100.53	LS(0.984)PGS(0.016)YPTVIQQQNATSQR	3	0.80048	1	1.11	1.028	1.354	0.815	0.926	0.881	0.735	0.9	0.651	0.751	0.035537
Q13480	367	S	GRB2-associated-binding protein 1	GAB1	0.511596	5.49957e-10	40.045	T(0.379)AS(0.512)DT(0.101)DS(0.005)S(0.002)YCIPTAGMSPSR	3	-0.46465	1	1.145	0.636	0.815	1.133	1.165	1.063	0.989	1.83	1.306	1.295	0.2384
Q13480	503	T	GRB2-associated-binding protein 1	GAB1	1	6.19796e-09	40.533	T(1)PPRRPVPVADCEPPPVDR	4	-0.86553	1
Q13480	419	S	GRB2-associated-binding protein 1	GAB1	0.73075	1.1472e-07	57.434	S(0.135)S(0.135)S(0.731)LEGFHNHFK	3	0.46522	1	0.897	0.963	0.975	1.095	1.095	0.959	1.221	1.136	0.984	1.111	0.112958
Q13480	418	S	GRB2-associated-binding protein 1	GAB1	0.333333	0.000188931	43.761	S(0.333)S(0.333)S(0.333)LEGFHNHFK	4	0.19145	0
Q13480	381	S	GRB2-associated-binding protein 1	GAB1	0.495443	2.25957e-14	50.783	TASDTDSS(0.001)Y(0.013)CIPT(0.334)AGMS(0.495)PS(0.155)R	3	-0.95815	0
Q13480	266	S	GRB2-associated-binding protein 1	GAB1	0.965486	0.00100374	54.198	S(0.028)Y(0.006)S(0.965)HDVLPK	2	-0.26984	3	0.999	1.055	0.951	0.981	0.941	1.091	0.981	0.892	1.149	1.003	0.97748
Q13480	417	S	GRB2-associated-binding protein 1	GAB1	0.333333	0.000188931	43.761	S(0.333)S(0.333)S(0.333)LEGFHNHFK	4	0.19145	0
Q13492	16	S	Phosphatidylinositol-binding clathrin assembly protein	PICALM	0.978638	2.16269e-09	58.024	ITAAQHS(0.979)VT(0.019)GS(0.002)AVSK	3	-0.11855	2	0.475	0.477	0.248	1.32	2.013	1.149	2.775	4.22	4.622	3.735	0.0083959
Q13501	269	T	Sequestosome-1	SQSTM1	0.915992	1.84415e-45	115.85	S(0.084)RLT(0.916)PVSPESSSTEEK	3	-0.75018	3	0.74	0.797	0.675	1.187	1.2	1.261	1.606	1.505	1.87	1.649	0.00062036
Q13501	272	S	Sequestosome-1	SQSTM1	0.959039	3.82967e-13	66.826	LT(0.038)PVS(0.959)PES(0.002)SSTEEK	3	0.42385	3	0.695	0.772	0.692	1.141	1.236	1.311	1.642	1.599	1.896	1.708	0.00057778
Q13523	294	S	Serine/threonine-protein kinase PRP4 homolog	PRPF4B	1	0.0234093	42.843	S(1)RS(1)PVDLR	3	-0.32242	2	0.987	1.03	1.002	1.094	0.883	1.017	1.108	0.856	1.016	0.992	0.85988
Q13523	431	S	Serine/threonine-protein kinase PRP4 homolog	PRPF4B	0.950032	0.00379448	43.68	S(0.05)KDAS(0.95)PINR	3	0.23925	1	0.964	0.954	1.177	0.869	1.122	0.952	0.901	1.174	0.81	0.951	0.6396
Q13523	387	S	Serine/threonine-protein kinase PRP4 homolog	PRPF4B	0.948144	0.0143818	43.185	T(0.052)LS(0.948)PGRR	3	-0.04149	1	1.04	1.037	0.994	0.961	0.879	1.118	0.924	0.847	1.125	0.963	0.5874
Q13523	292	S	Serine/threonine-protein kinase PRP4 homolog	PRPF4B	1	0.0234093	42.843	S(1)RS(1)PVDLR	3	-0.32242	2	0.987	1.03	1.002	1.094	0.883	1.017	1.108	0.856	1.016	0.992	0.85988
Q13547	409	S	Histone deacetylase 1	HDAC1	0.891102	0.00499635	44.024	IS(0.015)ICS(0.891)S(0.093)DKR	2	0.16259	1	0.933	0.781	0.959	0.971	1.165	1.148	1.041	1.492	1.198	1.229	0.076259
Q13573	224	S	SNW domain-containing protein 1	SNW1	1	1.7104e-28	97.095	GPPS(1)PPAPVMHSPSR	2	0.038085	13	1.023	1.079	1.012	0.95	0.984	0.994	0.928	0.911	0.983	0.94	0.063519
Q13576	14	Y	Ras GTPase-activating-like protein IQGAP2	IQGAP2	0.999869	2.83898e-06	90.827	Y(1)GSIVDDER	2	0.36878	2	1.116	1.007	1.004	1.004	0.947	0.969	0.9	0.94	0.966	0.934	0.155803
Q13586	621	S	Stromal interaction molecule 1	STIM1	0.466429	1.47732e-23	73.918	S(0.014)HS(0.052)PS(0.466)S(0.466)PDPDT(0.001)PSPVGDSR	3	0.0019192	0
Q13586	512	S	Stromal interaction molecule 1	STIM1	1	2.18597e-12	80.102	LTEPQHGLGS(1)QR	2	0.88069	2	1.049	1.121	1.029	0.878	0.986	0.996	0.838	0.878	0.967	0.894	0.078482
Q13586	519	S	Stromal interaction molecule 1	STIM1	0.98226	1.36241e-62	130.36	DLT(0.008)HS(0.982)DS(0.01)ESSLHMSDR	3	-0.067903	6	1.144	1.141	1.029	0.886	0.935	0.949	0.775	0.818	0.923	0.836	0.0117613
Q13586	620	S	Stromal interaction molecule 1	STIM1	0.466429	1.47732e-23	73.918	S(0.014)HS(0.052)PS(0.466)S(0.466)PDPDT(0.001)PSPVGDSR	3	0.0019192	0
Q13586	521	S	Stromal interaction molecule 1	STIM1	0.998508	1.46147e-73	144.17	DLTHS(0.001)DS(0.999)ES(0.001)SLHMSDR	3	-0.69205	7	0.931	1.009	1.013	1.006	0.955	1.087	1.081	0.945	1.073	1.032	0.54234
Q13586	602	S	Stromal interaction molecule 1	STIM1	0.917832	2.46246e-28	63.869	AHSLMELS(0.047)PS(0.918)APPGGS(0.034)PHLDSSR	3	-0.46978	1	1.234	1.058	1.01	0.892	0.876	1.018	0.723	0.827	1.008	0.844	0.093461
Q13586	575	S	Stromal interaction molecule 1	STIM1	1	0.000984031	54.259	LPDS(1)PALAK	3	0.36698	7	0.93	1.014	0.958	1.023	1.051	1.021	1.101	1.035	1.066	1.067	0.074177
Q13586	608	S	Stromal interaction molecule 1	STIM1	0.859802	1.65125e-22	55.662	AHSLMELS(0.009)PS(0.116)APPGGS(0.86)PHLDS(0.008)S(0.008)R	3	-0.53763	1	1.059	1.11	1.035	0.997	0.877	0.978	0.941	0.79	0.946	0.89	0.059042
Q13595	238	Y	Transformer-2 protein homolog alpha	TRA2A	0.475563	1.05658e-05	94.465	RRDS(0.049)Y(0.476)Y(0.476)DR	3	-0.48113	0
Q13595	237	Y	Transformer-2 protein homolog alpha	TRA2A	0.475563	1.05658e-05	94.465	RRDS(0.049)Y(0.476)Y(0.476)DR	3	-0.48113	0
Q13595	204	T	Transformer-2 protein homolog alpha	TRA2A	0.63413	4.35517e-36	67.525	AHT(0.359)PT(0.634)PGIY(0.006)MGRPTHSGGGGGGGGGGGGGGGGR	4	0.13378	1	1.071	1.163	0.963	0.592	0.923	1.35	0.553	0.793	1.403	0.896	0.54352
Q13595	236	S	Transformer-2 protein homolog alpha	TRA2A	0.999707	0.000472852	85.533	RDS(1)YYDR	3	0.26152	5	0.865	0.81	0.795	1.158	1.101	1.182	1.34	1.357	1.487	1.393	0.00056053
Q13595	202	T	Transformer-2 protein homolog alpha	TRA2A	0.998152	6.08268e-14	89.507	AHT(0.998)PT(0.002)PGIYMGR	3	0.22314	5	0.931	0.995	0.964	1.012	1.081	1.014	1.087	1.084	1.052	1.075	0.066942
Q13610	485	S	Periodic tryptophan protein 1 homolog	PWP1	0.953469	1.04005e-08	83.692	NS(0.007)S(0.953)IS(0.04)GPFGSR	2	0.24309	1	0.795	0.736	0.71	1.114	1.261	1.255	1.402	1.711	1.769	1.62	0.00078146
Q13613	655	S	Myotubularin-related protein 1	MTMR1	0.442264	3.17951e-19	75.535	GS(0.028)S(0.442)PS(0.442)HS(0.044)AT(0.035)S(0.009)VHTSV	2	0.74565	0
Q13613	653	S	Myotubularin-related protein 1	MTMR1	0.442264	3.17951e-19	75.535	GS(0.028)S(0.442)PS(0.442)HS(0.044)AT(0.035)S(0.009)VHTSV	2	0.74565	0
Q13614	631	S	Myotubularin-related protein 2	MTMR2	0.667051	5.72226e-19	72.207	AS(0.333)S(0.667)PAQCVTPVQTVV	2	0.15246	1	1.382	0.983	1.253	1.007	0.904	0.626	0.729	0.917	0.5	0.701	0.106855
Q13615	613	S	Myotubularin-related protein 3	MTMR3	0.997494	7.89015e-50	108.08	S(0.997)Y(0.002)DNLTTACDNTVPLASR	3	-0.64221	2	1.075	1.206	0.999	1.1	0.882	0.809	1.023	0.731	0.811	0.851	0.192539
Q13615	902	T	Myotubularin-related protein 3	MTMR3	0.848664	0.0012239	47.774	T(0.849)S(0.151)LGSTLSLTR	2	0.65621	1	0.729	0.716	0.917	1.171	1.165	1.186	1.608	1.626	1.295	1.491	0.036555
Q13615	611	T	Myotubularin-related protein 3	MTMR3	0.554559	1.7039e-18	61.091	T(0.555)RS(0.401)Y(0.022)DNLT(0.011)T(0.011)ACDNTVPLASR	3	0.059518	1	1.478	1.15	0.883	1.028	0.816	0.784	0.696	0.709	0.889	0.749	0.18308
Q13618	737	S	Cullin-3	CUL3	1	0.00289289	48.284	FLPS(1)PVVIK	2	0.093175	1	1.346	0.89	0.812	1.278	0.815	0.9	0.951	0.915	1.111	0.982	0.95534
Q13625	480	S	Apoptosis-stimulating of p53 protein 2	TP53BP2	0.956563	2.42822e-05	66.004	KNQS(0.957)S(0.043)EDILR	2	0.82497	2	1.497	1.35	1.182	0.761	0.663	0.782	0.508	0.491	0.662	0.548	0.0021575
Q13625	698	S	Apoptosis-stimulating of p53 protein 2	TP53BP2	0.977625	0.0105563	40.475	IPRPLS(0.978)PT(0.022)K	2	-0.28921	1	1.299	1.174	1.229	0.891	0.829	0.742	0.686	0.705	0.605	0.665	0.0025164
Q13637	71	S	Ras-related protein Rab-32	RAB32	1	0.0231952	41.117	VLNWDS(1)R	2	0.093654	1	0.841	0.716	0.771	1.132	1.225	1.204	1.347	1.71	1.562	1.53	0.00123517
Q13838	172	T	Spliceosome RNA helicase DDX39B	DDX39B	1	0.000478845	43.69	NCPHIVVGT(1)PGR	3	-0.447	1	1.106	1.223	0.97	0.957	1.01	0.816	0.866	0.824	0.842	0.844	0.14138
Q13905	310	T	Rap guanine nucleotide exchange factor 1	RAPGEF1	0.600706	0.00121279	44.252	AT(0.601)S(0.385)GS(0.008)S(0.007)LPVGINR	2	-0.18194	1	0.923	1.015	0.839	1.05	1.029	1.116	1.136	1.013	1.332	1.151	0.076682
Q13905	335	S	Rap guanine nucleotide exchange factor 1	RAPGEF1	0.75016	6.09821e-07	50.226	RLS(0.75)GGS(0.244)HS(0.005)Y(0.001)GGESPR	3	0.53054	1	0.975	0.814	0.885	1.12	1.035	1.124	1.149	1.27	1.271	1.226	0.02468
Q13905	314	S	Rap guanine nucleotide exchange factor 1	RAPGEF1	0.712956	2.69148e-05	48.405	AT(0.07)S(0.044)GS(0.172)S(0.713)LPVGINR	2	-0.2708	1	0.85	0.911	0.814	1.167	1.056	1.129	1.372	1.157	1.389	1.302	0.003899
Q14004	588	T	Cyclin-dependent kinase 13	CDK13	0.73423	0.000446894	46.318	T(0.017)KPLT(0.734)PS(0.249)IGAK	3	-0.31655	1	1.002	0.994	0.902	0.935	1.151	1.022	0.933	1.156	1.134	1.072	0.3839
Q14004	870	Y	Cyclin-dependent kinase 13	CDK13	0.863295	1.04422e-21	101.2	LY(0.06)SSEES(0.002)RPY(0.863)T(0.074)NK	3	0.31937	1	0.868	0.83	0.839	1.155	0.978	1.249	1.33	1.178	1.49	1.333	0.018283
Q14004	871	T	Cyclin-dependent kinase 13	CDK13	0.969977	2.57285e-26	105.28	LY(0.003)SSEESRPY(0.026)T(0.97)NK	3	-0.17579	2	0.891	0.94	0.922	1.127	1.007	1.075	1.265	1.071	1.167	1.166	0.0135649
Q14004	385	S	Cyclin-dependent kinase 13	CDK13	0.489097	2.66641e-07	53.453	GGDVS(0.489)PS(0.489)PY(0.008)S(0.009)S(0.003)S(0.001)S(0.001)WR	2	-0.19156	0
Q14004	383	S	Cyclin-dependent kinase 13	CDK13	0.489097	2.66641e-07	53.453	GGDVS(0.489)PS(0.489)PY(0.008)S(0.009)S(0.003)S(0.001)S(0.001)WR	2	-0.19156	0
Q14008	816	S	Cytoskeleton-associated protein 5	CKAP5	0.984663	1.09144e-07	68.972	MQGQS(0.985)PPAPT(0.015)R	2	1.577	1	0.966	1.012	1.005	0.994	1.05	0.988	1.03	1.037	0.984	1.016	0.54134
Q14103	127	T	Heterogeneous nuclear ribonucleoprotein D0	HNRNPD	1	6.62959e-05	76.073	FGEVVDCT(1)LK	2	0.50825	4	0.651	0.668	0.732	1.355	1.274	1.142	2.083	1.905	1.561	1.839	0.00058174
Q14103	83	S	Heterogeneous nuclear ribonucleoprotein D0	HNRNPD	0.969001	4.42174e-98	162.59	NEEDEGHSNS(0.031)S(0.969)PR	2	1.0691	13	0.988	1.011	1.064	0.933	1.032	1.002	0.944	1.02	0.943	0.969	0.43362
Q14103	80	S	Heterogeneous nuclear ribonucleoprotein D0	HNRNPD	0.984244	4.02853e-39	97.291	NEEDEGHS(0.984)NS(0.012)S(0.003)PR	3	-0.84807	4	0.865	1.083	1.026	0.92	1.087	1.028	1.063	1.003	1.003	1.021	0.8018
Q14103	193	T	Heterogeneous nuclear ribonucleoprotein D0	HNRNPD	0.973986	1.63053e-08	55.975	IFVGGLS(0.026)PDT(0.974)PEEK	3	0.74657	1	0.964	0.818	0.877	1.173	0.905	1.208	1.218	1.106	1.379	1.236	0.11726
Q14103	82	S	Heterogeneous nuclear ribonucleoprotein D0	HNRNPD	0.642287	1.54905e-33	116.78	NEEDEGHSNS(0.642)S(0.358)PR	3	0.35682	12	0.874	0.968	1.14	0.915	1.055	1.057	1.046	1.09	0.927	1.015	0.84656
Q14106	222	S	Protein Tob2	TOB2	0.995606	0.00795208	49.3	S(0.996)PT(0.004)NSLLK	2	1.5249	1	0.98	0.875	0.894	1.09	1.181	0.956	1.112	1.35	1.07	1.174	0.089542
Q14149	514	S	MORC family CW-type zinc finger protein 3	MORC3	0.95495	5.80055e-05	47.639	HLS(0.955)EGT(0.022)NS(0.003)Y(0.019)ATR	2	-1.7174	2	0.792	0.771	0.81	1.21	1.159	1.146	1.526	1.5	1.416	1.481	5.8159e-05
Q14149	502	S	MORC family CW-type zinc finger protein 3	MORC3	0.41832	2.91946e-06	53.491	PT(0.002)ALS(0.067)T(0.297)PS(0.128)FS(0.418)S(0.087)PK	3	1.6497	0
Q14151	613	S	Scaffold attachment factor B2	SAFB2	1	0.0141441	48.423	DILS(1)FDK	2	-0.6832	1	1.14	0.843	1.098	1.156	0.96	0.842	1.015	1.137	0.767	0.96	0.77448
Q14151	194	S	Scaffold attachment factor B2	SAFB2	0.454166	1.55429e-05	54.259	NTLET(0.092)S(0.454)S(0.454)LNFK	3	0.67497	0
Q14151	195	S	Scaffold attachment factor B2	SAFB2	0.454166	1.55429e-05	54.259	NTLET(0.092)S(0.454)S(0.454)LNFK	3	0.67497	0
Q14151	513	S	Scaffold attachment factor B2	SAFB2	1	0.00443494	56.258	HHS(1)VEIK	3	-0.0041532	1	0.57	0.814	0.639	1.389	1.119	1.275	2.435	1.372	1.997	1.87	0.0066385
Q14152	584	S	Eukaryotic translation initiation factor 3 subunit A	EIF3A	1	0.00225315	67.334	LES(1)LNIQR	2	0.30067	1	1.3	1.263	1.082	0.758	0.854	0.899	0.583	0.676	0.833	0.689	0.0081372
Q14153	166	S	Protein FAM53B	FAM53B	0.333278	1.45377e-05	81.017	S(0.333)S(0.333)S(0.333)FSLPSR	3	0.79699	0
Q14153	165	S	Protein FAM53B	FAM53B	0.333278	1.45377e-05	81.017	S(0.333)S(0.333)S(0.333)FSLPSR	3	0.79699	0
Q14153	179	S	Protein FAM53B	FAM53B	0.882064	2.19074e-20	76.156	ANVLS(0.118)S(0.882)PCDQAGLHHR	3	-0.64043	2	1.087	1.059	1.151	0.913	0.895	0.97	0.84	0.845	0.843	0.843	0.0076846
Q14153	167	S	Protein FAM53B	FAM53B	0.862423	1.45377e-05	81.017	S(0.01)S(0.01)S(0.862)FS(0.118)LPSR	2	0.28809	2	1.15	1.083	0.965	1.02	0.91	0.935	0.887	0.84	0.97	0.896	0.154497
Q14153	268	S	Protein FAM53B	FAM53B	1	0.00019433	67.952	S(1)QPCVLNDK	3	-0.041505	2	0.925	0.982	1.124	1.131	1.008	0.846	1.222	1.025	0.753	0.985	0.86174
Q14155	518	S	Rho guanine nucleotide exchange factor 7	ARHGEF7	0.999759	0.000138794	72.2	MS(1)GFIYQGK	3	-0.28431	13	0.818	0.878	0.789	1.084	1.132	1.212	1.325	1.287	1.538	1.379	0.0020585
Q14155	249	S	Rho guanine nucleotide exchange factor 7	ARHGEF7	0.999671	0.000414517	61.235	ASEKPVS(1)PK	3	-0.56154	1	0.911	1.028	0.955	1.082	1.024	0.99	1.189	0.995	1.038	1.07	0.194198
Q14157	476	S	Ubiquitin-associated protein 2-like	UBAP2L	0.23102	6.72092e-25	60.939	STSAPQMS(0.004)PGS(0.231)S(0.231)DNQS(0.231)S(0.231)S(0.071)PQPAQQK	3	0.35258	0
Q14157	470	S	Ubiquitin-associated protein 2-like	UBAP2L	0.23102	6.72092e-25	60.939	STSAPQMS(0.004)PGS(0.231)S(0.231)DNQS(0.231)S(0.231)S(0.071)PQPAQQK	3	0.35258	0
Q14157	471	S	Ubiquitin-associated protein 2-like	UBAP2L	0.23102	6.72092e-25	60.939	STSAPQMS(0.004)PGS(0.231)S(0.231)DNQS(0.231)S(0.231)S(0.071)PQPAQQK	3	0.35258	0
Q14157	475	S	Ubiquitin-associated protein 2-like	UBAP2L	0.23102	6.72092e-25	60.939	STSAPQMS(0.004)PGS(0.231)S(0.231)DNQS(0.231)S(0.231)S(0.071)PQPAQQK	3	0.35258	0
Q14157	454	S	Ubiquitin-associated protein 2-like	UBAP2L	0.708773	2.09409e-28	77.031	SPAVATSTAAPPPPS(0.233)S(0.709)PLPS(0.058)K	3	-0.022255	2	0.932	1.039	0.779	1.038	1.047	1.132	1.115	1.007	1.455	1.17	0.138824
Q14157	453	S	Ubiquitin-associated protein 2-like	UBAP2L	0.494668	2.09409e-28	77.031	SPAVATSTAAPPPPS(0.495)S(0.495)PLPS(0.011)K	4	0.53735	0
Q14157	467	S	Ubiquitin-associated protein 2-like	UBAP2L	0.253783	1.74413e-11	44.341	S(0.006)T(0.006)S(0.014)APQMS(0.254)PGS(0.165)S(0.165)DNQS(0.165)S(0.165)S(0.06)PQPAQQK	4	0.28931	0
Q14157	608	S	Ubiquitin-associated protein 2-like	UBAP2L	0.707	3.17763e-05	49.3	RY(0.002)PS(0.002)S(0.002)IS(0.167)S(0.707)S(0.121)PQK	3	-0.84023	1	1.002	1.088	0.929	1.134	0.945	0.921	1.133	0.868	0.992	0.994	0.91936
Q14157	477	S	Ubiquitin-associated protein 2-like	UBAP2L	0.165273	1.74413e-11	44.341	S(0.002)T(0.002)S(0.005)APQMS(0.165)PGS(0.165)S(0.165)DNQS(0.165)S(0.165)S(0.165)PQPAQQK	4	-0.47267	0
Q14157	609	S	Ubiquitin-associated protein 2-like	UBAP2L	0.85976	1.53541e-15	104.17	Y(0.001)PSSIS(0.001)S(0.138)S(0.86)PQK	2	-0.069421	8	0.954	1.006	1.098	1.037	0.965	0.963	1.088	0.959	0.878	0.97	0.56586
Q14160	1140	S	Protein scribble homolog	SCRIB	0.781957	0.00499635	44.024	VS(0.782)PT(0.218)GAAGR	2	-1.1345	1	0.891	0.944	0.945	1.061	1.108	1.024	1.191	1.172	1.086	1.149	0.0098966
Q14160	1378	S	Protein scribble homolog	SCRIB	1	2.44194e-05	54.09	RVS(1)LVGADDLR	2	1.8324	2	0.951	0.897	0.855	1.078	0.982	1.193	1.133	1.093	1.395	1.203	0.046104
Q14160	1448	S	Protein scribble homolog	SCRIB	0.901458	3.26605e-20	77.031	QS(0.099)PAS(0.901)PPPLGGGAPVR	2	1.2664	5	0.916	0.992	0.91	1.083	1.031	1.045	1.184	1.038	1.149	1.121	0.021604
Q14166	16	S	Tubulin--tyrosine ligase-like protein 12	TTLL12	0.494447	2.05626e-24	56.131	S(0.494)S(0.494)PGQT(0.011)PEEGAQALAEFAALHGPALR	3	0.010291	0
Q14166	15	S	Tubulin--tyrosine ligase-like protein 12	TTLL12	0.494447	2.05626e-24	56.131	S(0.494)S(0.494)PGQT(0.011)PEEGAQALAEFAALHGPALR	3	0.010291	0
Q14181	127	T	DNA polymerase alpha subunit B	POLA2	0.823701	0.00391586	45.28	AIS(0.165)T(0.824)PET(0.009)PLT(0.003)K	2	-0.15684	1	1.127	1.107	1.014	0.821	0.945	1.059	0.728	0.852	1.045	0.87	0.148577
Q14186	23	S	Transcription factor Dp-1	TFDP1	1	0.000377604	44.511	VFIDQNLS(1)PGK	3	-0.39537	2	1.201	1.343	1.15	0.885	0.712	0.861	0.737	0.53	0.75	0.665	0.0076795
Q14191	1133	S	Werner syndrome ATP-dependent helicase	WRN	0.999852	0.00039679	54.982	SIMVQS(1)PEK	3	0.53105	2	1.027	1.005	1.122	0.929	0.966	0.998	0.905	0.961	0.891	0.917	0.096202
Q14204	4368	S	Cytoplasmic dynein 1 heavy chain 1	DYNC1H1	0.754046	1.43858e-09	62.861	T(0.036)DS(0.754)T(0.175)S(0.036)DGRPAWMR	3	0.31664	1	1.162	0.899	1.03	0.988	0.882	1.08	0.85	0.981	1.049	0.954	0.66128
Q14207	207	S	Protein NPAT	NPAT	0.992738	0.000169991	52.247	AHAS(0.007)LMS(0.993)PGR	3	-0.14932	2	1.011	1.02	1.045	1	0.956	0.998	0.99	0.936	0.958	0.96	0.083523
Q14209	117	S	Transcription factor E2F2	E2F2	1	0.00889111	47.894	VDGLPS(1)PK	2	0.09702	2	1.196	1.22	1.213	0.829	0.836	0.85	0.693	0.684	0.701	0.693	1.3041e-06
Q14241	413	S	Elongin-A	ELOA	0.98376	0.0210933	42.599	S(0.016)LGS(0.984)LPK	2	1.2946	1	0.689	0.634	0.893	1.257	1.174	1.207	1.826	1.852	1.353	1.642	0.0085233
Q14241	151	S	Elongin-A	ELOA	0.965082	0.00496036	62.546	S(0.03)Y(0.005)S(0.965)PDHR	3	-0.17858	3	1.033	1.115	1.013	0.953	0.966	0.969	0.923	0.865	0.957	0.914	0.039483
Q14241	150	Y	Elongin-A	ELOA	0.873147	0.0199253	58.981	S(0.015)Y(0.873)S(0.111)PDHR	2	-0.51081	2	1.148	1.069	0.929	0.915	0.975	1.019	0.797	0.912	1.098	0.925	0.33908
Q14247	401	T	Src substrate cortactin	CTTN	0.890616	2.63537e-14	57.802	AKT(0.081)QT(0.891)PPVS(0.029)PAPQPTEER	3	-0.42977	1	1.099	1.084	0.908	0.76	0.972	1.22	0.692	0.894	1.345	0.955	0.7055
Q14258	100	S	E3 ubiquitin/ISG15 ligase TRIM25	TRIM25	0.97034	3.50939e-37	98.543	AS(0.03)APS(0.97)PNAQVACDHCLK	3	-1.2411	2	1.073	0.85	0.837	1.176	0.974	1.066	1.095	1.144	1.274	1.165	0.181983
Q14318	294	S	Peptidyl-prolyl cis-trans isomerase FKBP8	FKBP8	0.507006	3.98396e-20	86.488	S(0.507)CS(0.493)LVLEHQPDNIK	3	0.25081	1	0.824	0.828	0.888	1.028	1.223	1.137	1.249	1.476	1.282	1.334	0.0068758
Q14493	182	S	Histone RNA hairpin-binding protein	SLBP	1	0.0101009	54.191	S(1)WDQQIK	2	1.8225	3	1.055	0.991	0.781	1.021	1.053	1.091	0.968	1.061	1.397	1.12	0.26658
Q14498	95	Y	RNA-binding protein 39	RBM39	0.776364	0.00380984	59.198	Y(0.776)RS(0.104)PY(0.101)S(0.018)GPK	2	-0.23629	4	0.946	0.811	0.816	1.233	1.099	1.03	1.302	1.354	1.263	1.307	0.021377
Q14498	97	S	RNA-binding protein 39	RBM39	0.984842	0.00410672	51.346	S(0.985)PY(0.008)S(0.008)GPK	3	0.17908	4	0.849	0.96	0.909	1.231	1.04	0.964	1.449	1.082	1.062	1.19	0.102197
Q14562	460	S	ATP-dependent RNA helicase DHX8	DHX8	0.99984	0.000610214	53.557	QSMDMS(1)PIK	3	-0.17216	2	1.18	1.12	1.096	0.853	0.876	0.978	0.723	0.782	0.892	0.797	0.0084817
Q14566	271	S	DNA replication licensing factor MCM6	MCM6	0.740796	2.49782e-06	54.281	VS(0.741)GVDGY(0.252)ET(0.007)EGIR	2	-0.57655	1	0.721	0.631	0.667	1.3	1.297	1.207	1.8	2.051	1.812	1.884	0.000158127
Q14643	1598	S	Inositol 1,4,5-trisphosphate receptor type 1	ITPR1	0.998749	0.0044075	44.426	RDS(0.999)VLAAS(0.001)R	3	0.34451	2	0.838	0.768	0.804	1.101	1.116	1.271	1.313	1.452	1.582	1.447	0.0021387
Q14644	833	S	Ras GTPase-activating protein 3	RASA3	0.998374	0.000505571	50.353	QQSETST(0.001)HS(0.998)I	2	0.015098	1	1.051	1.119	0.98	0.9	0.919	1.079	0.858	0.821	1.102	0.92	0.28378
Q14644	809	S	Ras GTPase-activating protein 3	RASA3	0.933394	0.000945196	40.278	Y(0.067)GS(0.933)QEHPIGDK	3	-3.5096	1	0.7	1.083	0.884	1.27	1.034	0.963	1.814	0.954	1.091	1.225	0.23344
Q14669	1030	S	E3 ubiquitin-protein ligase TRIP12	TRIP12	0.995747	0.000370988	68.515	S(0.996)PT(0.003)T(0.001)TQSPK	2	0.20049	3	0.893	0.973	1.066	1.059	1.094	0.914	1.185	1.122	0.858	1.046	0.5854
Q14669	312	S	E3 ubiquitin-protein ligase TRIP12	TRIP12	0.820241	1.4752e-08	60.157	RS(0.18)ES(0.82)PPAELPSLR	3	0.49016	1	1.218	0.931	1.066	1.001	0.912	0.941	0.822	0.978	0.883	0.888	0.23852
Q14669	310	S	E3 ubiquitin-protein ligase TRIP12	TRIP12	0.542525	1.26456e-05	51.771	S(0.543)ES(0.457)PPAELPSLR	3	0.63679	1	1.038	0.839	0.874	0.995	1.199	1.038	0.958	1.428	1.188	1.175	0.133141
Q14669	942	S	E3 ubiquitin-protein ligase TRIP12	TRIP12	0.654346	2.03431e-06	48.899	HLAES(0.001)ES(0.003)LLT(0.341)S(0.654)PPK	3	0.61123	1
Q14669	1036	S	E3 ubiquitin-protein ligase TRIP12	TRIP12	0.994665	0.00053041	62.338	SPTT(0.001)T(0.004)QS(0.995)PK	2	0.26417	1	0.844	0.955	1.162	1.09	0.982	0.963	1.291	1.027	0.83	1.025	0.76704
Q14669	1015	Y	E3 ubiquitin-protein ligase TRIP12	TRIP12	0.999549	1.12106e-13	69.081	Y(1)SPPRDDDKVDNQAK	4	-0.3561	2	1.074	1.067	0.981	0.942	0.925	1.055	0.877	0.866	1.076	0.936	0.25422
Q14671	709	S	Pumilio homolog 1	PUM1	0.999424	2.75716e-14	88.706	RDS(0.999)LT(0.001)GSSDLYK	4	0.69277	4	0.974	0.867	0.932	1.182	0.995	1.02	1.214	1.147	1.096	1.153	0.091581
Q14676	1820	S	Mediator of DNA damage checkpoint protein 1	MDC1	0.988342	2.26096e-05	49.298	S(0.003)LAT(0.009)MDS(0.988)PPHQK	3	-1.2328	1	1.158	1.12	1.087	0.698	1.046	0.993	0.604	0.933	0.914	0.813	0.22632
Q14676	108	S	Mediator of DNA damage checkpoint protein 1	MDC1	0.999908	2.74276e-06	87.667	VLS(1)PGVSHR	3	0.1987	2	0.999	1.05	0.821	0.967	1.043	1.116	0.967	0.991	1.359	1.089	0.35674
Q14676	505	S	Mediator of DNA damage checkpoint protein 1	MDC1	0.5	0.000340882	58.172	S(0.5)S(0.5)PGIHLER	3	0.09846	1	1.091	1.001	1.122	0.978	0.989	0.881	0.896	0.987	0.785	0.886	0.073978
Q14676	504	S	Mediator of DNA damage checkpoint protein 1	MDC1	0.5	0.000340882	58.172	S(0.5)S(0.5)PGIHLER	3	0.09846	1	1.091	1.001	1.122	0.978	0.989	0.881	0.896	0.987	0.785	0.886	0.073978
Q14677	308	T	Clathrin interactor 1	CLINT1	0.975524	2.76288e-37	102.07	ASPDQNAS(0.003)T(0.009)HT(0.976)PQS(0.01)S(0.003)VK	3	-0.013555	4	0.991	0.936	0.893	0.992	1.097	1.08	1.001	1.172	1.211	1.124	0.054823
Q14677	227	S	Clathrin interactor 1	CLINT1	1	1.40689e-08	103.21	DREDS(1)PER	2	-0.4319	2	0.67	0.95	0.923	1.119	1.11	1.14	1.673	1.167	1.236	1.325	0.120461
Q14677	299	S	Clathrin interactor 1	CLINT1	0.63228	4.10144e-15	63.225	AS(0.632)PDQNAS(0.061)T(0.299)HT(0.004)PQS(0.003)S(0.001)VK	3	-0.91143	2	1.082	1.02	1.092	0.991	0.958	0.914	0.916	0.938	0.837	0.896	0.026022
Q14680	529	S	Maternal embryonic leucine zipper kinase	MELK	1	0.011458	52.255	VFGS(1)LER	2	-0.0091541	1	1.271	0.941	1.13	0.865	0.907	0.983	0.681	0.964	0.871	0.824	0.12066
Q14683	970	S	Structural maintenance of chromosomes protein 1A	SMC1A	0.968499	0.0156123	46.462	IS(0.968)S(0.03)IY(0.001)AR	2	0.36831	1	0.927	0.826	0.979	1.156	0.987	1.086	1.247	1.193	1.11	1.182	0.069376
Q14683	971	S	Structural maintenance of chromosomes protein 1A	SMC1A	0.879086	0.00199108	79.596	IS(0.117)S(0.879)IY(0.003)AR	2	-2.7678	1	0.961	0.918	1.022	1.075	1.04	0.982	1.119	1.131	0.962	1.068	0.182956
Q14684	513	S	Ribosomal RNA processing protein 1 homolog B	RRP1B	0.961307	5.19641e-05	50.897	GS(0.961)PT(0.039)GGAQLLK	3	-0.28455	1	1.032	1.168	1.04	0.901	0.973	0.953	0.874	0.832	0.917	0.873	0.042798
Q14687	909	S	Genetic suppressor element 1	GSE1	0.906727	2.67186e-19	72.772	ALSAAVADS(0.02)LT(0.074)NS(0.907)PR	3	0.80937	3	1.237	0.852	1.148	0.927	0.99	0.923	0.749	1.161	0.804	0.877	0.36402
Q14690	1360	S	Protein RRP5 homolog	PDCD11	0.879081	9.63706e-05	46.797	Y(0.018)SHVS(0.005)QHS(0.879)PS(0.098)K	3	-0.47243	1
Q14694	547	S	Ubiquitin carboxyl-terminal hydrolase 10	USP10	0.98287	0.00283681	63.624	LLS(0.983)PS(0.017)NEK	3	0.27923	5	0.955	0.849	0.91	1.116	1.108	1.027	1.17	1.303	1.13	1.198	0.0138844
Q14739	200	T	Lamin-B receptor	LBR	0.999993	0.00197845	68.657	TFEVT(1)PIR	3	-0.22891	1	1.175	1.068	1.218	0.776	1.192	0.698	0.66	1.115	0.573	0.77	0.162956
Q14739	99	S	Lamin-B receptor	LBR	0.903966	8.77473e-15	102.52	S(0.015)AS(0.904)AS(0.081)HQADIK	2	0.14389	2	1.127	1.435	1.144	0.834	0.781	0.832	0.74	0.544	0.727	0.66	0.0072377
Q14739	101	S	Lamin-B receptor	LBR	0.757124	1.09508e-10	92.039	S(0.001)AS(0.242)AS(0.757)HQADIK	2	0.55433	1	1.092	1.234	1.071	0.938	0.815	0.941	0.86	0.66	0.88	0.793	0.023257
Q14739	97	S	Lamin-B receptor	LBR	0.679614	7.89378e-08	66.795	S(0.68)AS(0.25)AS(0.07)HQADIK	3	0.084167	3	1.004	0.926	0.926	1.006	1.022	1.107	1.002	1.102	1.196	1.098	0.080802
Q14739	86	S	Lamin-B receptor	LBR	1	0.016122	41.876	S(1)PGRPPK	3	-0.83046	2	1.011	1.275	1.409	0.765	0.803	0.88	0.756	0.629	0.624	0.663	0.0192434
Q14839	1535	S	Chromodomain-helicase-DNA-binding protein 4	CHD4	0.978408	2.62388e-05	61.11	MS(0.002)QPGS(0.978)PS(0.02)PK	2	-0.17289	3	1.187	1.235	1.326	0.74	0.779	0.898	0.623	0.63	0.678	0.645	0.002658
Q14847	152	Y	LIM and SH3 domain protein 1	LASP1	0.671265	1.376e-05	63.662	RDS(0.313)QDGS(0.008)S(0.008)Y(0.671)R	2	-0.26445	1	1.105	1.191	1.24	0.806	0.949	0.833	0.73	0.796	0.672	0.732	0.006496
Q14847	104	T	LIM and SH3 domain protein 1	LASP1	0.99702	0.000387879	40.187	GFS(0.003)VVADT(0.997)PELQR	3	0.80617	1	0.643	0.807	1.159	1.445	1.141	0.724	2.245	1.413	0.624	1.269	0.43814
Q14847	151	S	LIM and SH3 domain protein 1	LASP1	0.382939	0.000361032	52.071	RDS(0.167)QDGS(0.383)S(0.383)Y(0.067)R	2	0.3624	0
Q14847	146	S	LIM and SH3 domain protein 1	LASP1	0.997236	1.09088e-11	100.22	RDS(0.997)QDGSSY(0.002)R	3	0.45096	5	1.018	1.13	1.099	0.97	0.916	0.928	0.952	0.81	0.845	0.867	0.0162586
Q14847	150	S	LIM and SH3 domain protein 1	LASP1	0.382939	0.000361032	52.071	RDS(0.167)QDGS(0.383)S(0.383)Y(0.067)R	2	0.3624	0
Q14938	265	S	Nuclear factor 1 X-type	NFIX	0.957372	0.00050941	43.592	S(0.957)IT(0.016)S(0.006)PPS(0.008)T(0.008)S(0.003)T(0.001)TK	2	0.36011	1	1.109	1.177	1.101	0.878	0.915	0.916	0.793	0.777	0.833	0.8	0.00091837
Q14966	128	S	Zinc finger protein 638	ZNF638	0.989579	2.39103e-08	56.339	QSSVTQVT(0.01)EQS(0.99)PK	3	-0.39712	1	1.164	0.987	1.007	0.961	1.07	0.873	0.827	1.082	0.867	0.92	0.34172
Q14966	605	S	Zinc finger protein 638	ZNF638	1	1.11117e-05	81.017	GHS(1)PAQKPK	4	1.2475	1	0.765	0.988	0.935	1.081	1.167	1.014	1.413	1.18	1.084	1.214	0.087135
Q14966	1401	S	Zinc finger protein 638	ZNF638	0.835488	0.000542768	79.986	AVIVS(0.165)S(0.835)PK	2	0.2165	2	0.958	0.975	0.961	1.102	1.005	0.991	1.15	1.03	1.031	1.07	0.117881
Q14966	552	S	Zinc finger protein 638	ZNF638	1	0.0117305	49.3	NPFRGS(1)PK	2	0.085676	1	1.02	0.899	0.94	0.951	1.014	1.171	0.933	1.126	1.248	1.097	0.2781
Q14980	1757	S	Nuclear mitotic apparatus protein 1	NUMA1	0.902658	7.86872e-12	48.773	TQPDGT(0.003)S(0.004)VPGEPAS(0.903)PIS(0.09)QR	3	2.3753	1	1.196	1.079	1.072	0.844	0.925	0.978	0.706	0.856	0.913	0.821	0.023644
Q14980	77	S	Nuclear mitotic apparatus protein 1	NUMA1	0.860493	9.90926e-17	71.601	KHPS(0.139)S(0.86)PECLVSAQK	3	-0.033759	1	1.02	1.046	1	1.015	0.942	1.005	0.996	0.899	1.007	0.966	0.26264
Q14980	169	S	Nuclear mitotic apparatus protein 1	NUMA1	0.906468	1.13419e-16	51.473	APVPS(0.002)T(0.004)CS(0.012)S(0.038)T(0.035)FPEELS(0.906)PPS(0.003)HQAK	3	-0.47631	3	1.264	1.057	1.051	0.889	0.817	1.022	0.703	0.772	0.973	0.809	0.075499
Q14980	2000	T	Nuclear mitotic apparatus protein 1	NUMA1	0.956655	3.62258e-07	52.866	VSLEPHQGPGT(0.957)PES(0.043)K	3	-1.0271	2	0.986	0.918	1.002	1.036	1.031	1.026	1.051	1.122	1.024	1.064	0.144983
Q14980	1854	T	Nuclear mitotic apparatus protein 1	NUMA1	0.593433	0.000181974	65.234	AT(0.002)S(0.026)S(0.334)T(0.593)QS(0.045)LAR	2	0.48087	1	0.635	0.878	0.888	1.308	1.059	1.11	2.059	1.205	1.251	1.448	0.041179
Q14980	76	S	Nuclear mitotic apparatus protein 1	NUMA1	0.952458	5.83124e-09	56.817	KHPS(0.952)S(0.047)PECLVSAQK	4	-0.87312	1	1.133	1.093	1.065	0.852	0.928	1.01	0.753	0.848	0.948	0.848	0.032943
Q14993	81	S	Collagen alpha-1(XIX) chain	COL19A1	1	0.0113306	45.368	LGS(1)ALLIR	2	3.7679	1	1.36	1.526	1.542	0.629	0.538	0.699	0.463	0.352	0.454	0.421	0.00054119
Q14C86	966	S	GTPase-activating protein and VPS9 domain-containing protein 1	GAPVD1	0.99985	0.00254555	44.511	KDS(1)DDEKSDR	3	-0.434	1	0.988	1.172	1.119	0.87	0.92	0.999	0.88	0.784	0.893	0.851	0.068284
Q14C86	902	S	GTPase-activating protein and VPS9 domain-containing protein 1	GAPVD1	0.942975	0.00563417	42.976	S(0.943)S(0.056)DIVSSVR	2	0.81823	1	0.813	1.024	0.84	1.101	1.031	1.135	1.354	1.006	1.353	1.22	0.058224
Q14C86	914	S	GTPase-activating protein and VPS9 domain-containing protein 1	GAPVD1	0.989273	0.00205811	41.218	RPMS(0.989)DPS(0.011)WNR	3	0.032387	2	0.831	0.82	0.841	1.074	1.114	1.235	1.294	1.359	1.47	1.374	0.00174283
Q15003	27	S	Condensin complex subunit 2	NCAPH	0.568554	8.86697e-23	106.55	GHPHS(0.005)AS(0.569)S(0.326)PS(0.101)ER	3	-0.081672	2	1.334	1.495	0.926	0.865	0.678	0.873	0.649	0.454	0.943	0.643	0.062096
Q15003	87	S	Condensin complex subunit 2	NCAPH	0.771082	0.00445474	54.539	LLAS(0.771)PS(0.218)S(0.011)R	2	0.64257	1	1.141	1.199	1.161	1.059	0.68	0.869	0.927	0.567	0.749	0.745	0.137735
Q15003	28	S	Condensin complex subunit 2	NCAPH	0.672444	3.08794e-12	71.933	GHPHS(0.009)AS(0.202)S(0.672)PS(0.116)ER	3	0.41158	1	1.593	1.225	0.907	0.684	0.619	1.154	0.43	0.504	1.274	0.66	0.164576
Q15007	288	S	Pre-mRNA-splicing regulator WTAP	WTAP	0.59485	0.000737201	72.607	T(0.402)S(0.595)GS(0.003)GFHR	3	-0.46932	1	0.887	1.057	0.98	1.024	0.841	1.199	1.153	0.795	1.224	1.048	0.75104
Q15021	1333	S	Condensin complex subunit 1	NCAPD2	0.910186	3.64136e-24	78.272	Y(0.07)QPLAS(0.003)T(0.016)AS(0.91)DNDFVT(0.001)PEPR	3	-0.44817	1	1.241	0.864	0.912	0.8	1.014	1.21	0.645	1.171	1.327	1.002	0.99428
Q15027	739	T	Arf-GAP with coiled-coil, ANK repeat and PH domain-containing protein 1	ACAP1	1	6.84871e-06	95.741	SHDLHT(1)L	3	-0.10869	1	0.693	0.637	0.669	1.375	1.144	1.291	1.985	1.795	1.929	1.906	0.00040475
Q15032	381	S	R3H domain-containing protein 1	R3HDM1	0.840791	4.86363e-12	74.475	AS(0.159)S(0.841)FSGISVLTR	2	1.1552	1	0.931	0.834	0.97	0.992	1.141	1.1	1.067	1.367	1.136	1.182	0.052883
Q15036	437	S	Sorting nexin-17	SNX17	0.998809	0.0297971	51.949	LS(0.999)AVS(0.001)LR	2	-0.28001	1
Q15052	225	S	Rho guanine nucleotide exchange factor 6	ARHGEF6	0.999952	0.000697871	54.343	SSERPLS(1)PK	3	0.40397	2	0.789	0.752	0.761	1.001	1.248	1.33	1.269	1.659	1.749	1.555	0.0076241
Q15056	21	S	Eukaryotic translation initiation factor 4H	EIF4H	0.998284	4.66213e-05	50.948	AY(0.001)SSFGGGRGS(0.998)R	2	-0.042679	2	1.113	0.958	0.805	1.011	1.202	0.923	0.907	1.254	1.146	1.09	0.50362
Q15057	521	S	Arf-GAP with coiled-coil, ANK repeat and PH domain-containing protein 2	ACAP2	0.943342	7.00808e-13	83.081	Y(0.023)SIS(0.033)LS(0.943)PPEQQK	3	0.50551	18	0.867	0.89	0.906	1.04	1.111	1.137	1.199	1.246	1.256	1.235	0.0020791
Q15057	775	S	Arf-GAP with coiled-coil, ANK repeat and PH domain-containing protein 2	ACAP2	1	0.00146262	68.557	FQQDS(1)QKF	3	-0.015203	2	0.402	0.406	0.34	1.546	1.328	1.616	3.845	3.267	4.751	3.911	7.9682e-05
Q15131	188	Y	Cyclin-dependent kinase 10	CDK10	0.8754	0.000138039	50.088	AY(0.875)GVPVKPMT(0.125)PK	3	-0.31131	1
Q15149	4386	S	Plectin	PLEC	0.968677	1.04952e-92	149.84	SS(0.015)S(0.969)VGS(0.013)S(0.003)SSYPISPAVSR	2	0.28125	5	0.944	1.02	0.826	1.035	0.971	1.178	1.096	0.95	1.427	1.141	0.188884
Q15154	861	S	Pericentriolar material 1 protein	PCM1	0.995676	2.26766e-13	63.998	QGLAET(0.004)AS(0.996)PVAVSLR	3	0.29129	2	0.871	0.761	1.039	1.156	1.138	0.985	1.327	1.492	0.949	1.228	0.111604
Q15173	46	S	Serine/threonine-protein phosphatase 2A 56 kDa regulatory subunit beta isoform	PPP2R5B	0.964572	0.00104069	68.557	S(0.002)HS(0.965)S(0.032)S(0.001)QFR	3	0.28887	2	0.849	1.06	1.249	0.983	0.992	0.902	1.159	0.934	0.722	0.911	0.51948
Q15173	47	S	Serine/threonine-protein phosphatase 2A 56 kDa regulatory subunit beta isoform	PPP2R5B	0.489494	0.00158102	61.78	S(0.004)HS(0.489)S(0.489)S(0.017)QFR	2	0.27764	0
Q15185	113	S	Prostaglandin E synthase 3	PTGES3	0.999181	9.25084e-36	79.393	DWEDDS(0.999)DEDMS(0.001)NFDR	2	0.12022	1
Q15276	408	T	Rab GTPase-binding effector protein 1	RABEP1	0.424582	7.00792e-15	67.312	AQS(0.425)T(0.425)DS(0.15)LGT(0.001)SGSLQSK	3	0.2827	0
Q15276	410	S	Rab GTPase-binding effector protein 1	RABEP1	0.924526	2.49856e-21	79.293	AQS(0.015)T(0.057)DS(0.925)LGT(0.004)SGSLQSK	3	-0.14686	1	0.911	0.855	0.876	1.14	1.043	1.12	1.25	1.219	1.279	1.25	0.0024636
Q15276	407	S	Rab GTPase-binding effector protein 1	RABEP1	0.775416	1.09984e-40	110.33	AQS(0.775)T(0.223)DS(0.002)LGTSGSLQSK	2	0.17117	7	1.049	1.072	1.142	0.898	0.957	0.951	0.856	0.891	0.833	0.86	0.0098179
Q15286	75	S	Ras-related protein Rab-35	RAB35	0.824479	0.00194765	69.275	T(0.001)IT(0.14)S(0.824)T(0.034)YYR	2	0.44135	1	1.011	0.894	0.919	1.145	1.065	0.953	1.133	1.191	1.038	1.12	0.160619
Q15366	365	S	Poly(rC)-binding protein 2	PCBP2	0.499969	0.000112269	50.46	LSSETGGMGS(0.5)S(0.5)	2	-0.56884	1	1.1	0.977	0.964	1.043	0.994	0.953	0.947	1.015	0.989	0.983	0.76484
Q15366	189	S	Poly(rC)-binding protein 2	PCBP2	0.957632	1.10725e-16	73.279	PSS(0.042)S(0.958)PVIFAGGQDR	2	0.10305	5	0.999	0.925	0.949	1.054	1.001	1.064	1.054	1.08	1.122	1.086	0.049422
Q15366	364	S	Poly(rC)-binding protein 2	PCBP2	0.570922	0.000112269	51.436	LSSETGGMGS(0.571)S(0.429)	2	-0.42961	2	1.089	1.031	0.986	1.004	0.972	0.961	0.921	0.941	0.976	0.946	0.154881
Q15398	661	T	Disks large-associated protein 5	DLGAP5	0.428126	4.20851e-23	64.377	NEMGIPQQT(0.144)T(0.428)S(0.428)PENAGPQNTK	3	-0.69048	0
Q15398	660	T	Disks large-associated protein 5	DLGAP5	0.333333	4.20851e-23	64.377	NEMGIPQQT(0.333)T(0.333)S(0.333)PENAGPQNTK	3	-1.3907	0
Q15398	662	S	Disks large-associated protein 5	DLGAP5	0.428126	4.20851e-23	64.377	NEMGIPQQT(0.144)T(0.428)S(0.428)PENAGPQNTK	3	-0.69048	0
Q15424	288	S	Scaffold attachment factor B1	SAFB	1	0.000774125	55.314	ADS(1)LLAVVK	2	0.52265	1	0.58	0.787	0.678	1.385	1.211	1.174	2.391	1.537	1.734	1.844	0.0037238
Q15424	604	S	Scaffold attachment factor B1	SAFB	0.999944	0.000233856	75.819	SVVS(1)FDK	2	0.44383	12	0.963	0.915	0.868	1.092	1.003	1.125	1.134	1.097	1.296	1.173	0.02526
Q15424	601	S	Scaffold attachment factor B1	SAFB	0.997041	0.00525512	53.756	S(0.997)VVS(0.003)FDK	2	0.19896	2	0.786	0.754	0.861	1.154	1.171	1.171	1.468	1.553	1.362	1.456	0.0107803
Q15435	27	S	Protein phosphatase 1 regulatory subunit 7	PPP1R7	1	2.21932e-19	80.316	RVES(1)EES(1)GDEEGKK	3	-0.13637	2	0.933	1.189	1.034	0.969	0.907	1.007	1.039	0.762	0.976	0.913	0.3223
Q15435	24	S	Protein phosphatase 1 regulatory subunit 7	PPP1R7	1	2.21932e-19	80.316	RVES(1)EES(1)GDEEGKK	3	-0.13637	1	0.992	1.232	1.078	0.932	0.854	0.98	0.94	0.692	0.909	0.838	0.07982
Q15435	12	S	Protein phosphatase 1 regulatory subunit 7	PPP1R7	1	1.38827e-05	40.278	GAGQQQS(1)QEMMEVDR	3	-0.33663	2	0.839	0.98	0.859	0.989	1.032	1.25	1.178	1.052	1.456	1.221	0.085518
Q15545	201	S	Transcription initiation factor TFIID subunit 7	TAF7	0.767869	6.74286e-48	104.23	EAENQGLDIS(0.228)S(0.768)PGMS(0.004)GHR	3	-0.75762	1	0.936	1.06	1.051	1.032	1	0.943	1.104	0.943	0.898	0.976	0.65686
Q15555	209	S	Microtubule-associated protein RP/EB family member 2	MAPRE2	0.530721	8.58085e-09	44.863	S(0.467)S(0.531)PAAKPGSTPSRPSSAK	4	0.10328	1	0.749	0.941	0.665	1.119	1.121	1.288	1.495	1.191	1.938	1.498	0.021144
Q15555	200	S	Microtubule-associated protein RP/EB family member 2	MAPRE2	0.940449	1.39886e-05	48.216	S(0.003)HHANS(0.94)PT(0.056)AGAAK	3	0.31112	2	0.639	0.802	0.75	1.272	1.212	1.171	1.993	1.508	1.562	1.668	0.00196235
Q15572	834	T	TATA box-binding protein-associated factor RNA polymerase I subunit C	TAF1C	0.883601	7.33071e-18	66.308	DTPGCAT(0.116)T(0.884)PPHSQASSVR	3	0.13106	1	1.13	1.019	0.983	0.933	0.971	1.015	0.825	0.951	1.033	0.932	0.2252
Q15596	493	S	Nuclear receptor coactivator 2	NCOA2	0.999539	0.00268841	44.367	MS(1)PGVAGSPR	2	0.48709	1	1.065	1.088	1.392	0.817	0.884	0.874	0.767	0.812	0.629	0.726	0.024917
Q15596	771	S	Nuclear receptor coactivator 2	NCOA2	0.957786	2.09668e-09	65.374	LDS(0.958)KT(0.042)DPASNTK	3	-0.33411	1	1.057	1.06	1.046	1.005	0.923	0.958	0.952	0.87	0.917	0.912	0.020924
Q15596	29	S	Nuclear receptor coactivator 2	NCOA2	1	1.27631e-09	67.646	KECPDQLGPS(1)PK	3	0.13883	1	1.079	1.13	1.271	0.915	0.811	0.898	0.849	0.717	0.708	0.754	0.0102228
Q15637	80	S	Splicing factor 1	SF1	0.499883	1.70892e-12	64.52	S(0.5)PS(0.5)PEPIYNSEGK	3	-1.0839	0
Q15637	82	S	Splicing factor 1	SF1	0.499883	1.70892e-12	64.52	S(0.5)PS(0.5)PEPIYNSEGK	3	-1.0839	0
Q15648	805	T	Mediator of RNA polymerase II transcription subunit 1	MED1	0.999496	5.00865e-11	59.342	LPSTSDDCPAIGT(0.999)PLR	3	-0.68175	1	1.259	0.903	1.037	0.921	0.908	1.042	0.731	1.005	1.006	0.897	0.39498
Q15648	1049	S	Mediator of RNA polymerase II transcription subunit 1	MED1	0.534755	2.31011e-05	43.37	S(0.535)QT(0.459)PPGVAT(0.006)PPIPK	3	0.33613	1	1.297	1.092	1.119	0.925	0.897	0.799	0.713	0.82	0.715	0.747	0.0141387
Q15648	1447	S	Mediator of RNA polymerase II transcription subunit 1	MED1	0.50053	0.0104625	42.864	GS(0.501)PS(0.438)HS(0.061)K	3	-0.07154	1	1.005	1.312	1.249	0.938	0.975	0.643	0.934	0.742	0.515	0.717	0.09262
Q15652	652	S	Probable JmjC domain-containing histone demethylation protein 2C	JMJD1C	0.959151	6.70426e-10	103.43	IT(0.037)HS(0.959)PDS(0.004)VK	3	-0.19706	3	1.132	1.053	1.065	0.927	0.874	1.019	0.819	0.829	0.957	0.868	0.045639
Q15652	641	S	Probable JmjC domain-containing histone demethylation protein 2C	JMJD1C	0.728462	2.5817e-05	52.576	S(0.136)S(0.136)PS(0.728)PEVVKPK	4	0.76754	1	1.029	1.029	0.951	1.051	0.934	1.024	1.021	0.907	1.078	1	0.99012
Q15652	2053	S	Probable JmjC domain-containing histone demethylation protein 2C	JMJD1C	0.498916	4.88785e-07	46.494	T(0.499)S(0.499)PLVS(0.001)QNNEQGSTLR	2	-0.020571	0
Q15652	942	S	Probable JmjC domain-containing histone demethylation protein 2C	JMJD1C	0.812008	0.000576132	43.03	IT(0.01)AHS(0.812)S(0.177)PPLT(0.001)K	3	-0.78548	1	0.968	0.947	1.027	1.073	0.954	1.034	1.108	1.008	1.008	1.04	0.40836
Q15652	943	S	Probable JmjC domain-containing histone demethylation protein 2C	JMJD1C	0.852619	1.73416e-07	66.004	ITAHS(0.145)S(0.853)PPLT(0.002)K	2	-0.30193	3	0.766	0.819	0.786	1.211	1.126	1.178	1.582	1.375	1.5	1.482	0.000162954
Q15652	2052	T	Probable JmjC domain-containing histone demethylation protein 2C	JMJD1C	0.498916	4.88785e-07	46.494	T(0.499)S(0.499)PLVS(0.001)QNNEQGSTLR	2	-0.020571	0
Q15652	617	S	Probable JmjC domain-containing histone demethylation protein 2C	JMJD1C	0.999864	0.0013726	51.286	RS(1)PPPETIK	3	0.35349	1	1.04	0.965	0.993	0.941	0.982	1.099	0.905	1.016	1.108	1.008	0.90818
Q15696	384	S	U2 small nuclear ribonucleoprotein auxiliary factor 35 kDa subunit-related protein 2	ZRSR2	0.783258	1.73332e-05	65.895	NPS(0.783)PDHS(0.12)Y(0.097)K	3	-0.28387	2	0.981	1.084	0.999	1.047	0.888	1.023	1.068	0.818	1.026	0.965	0.5718
Q15696	349	S	U2 small nuclear ribonucleoprotein auxiliary factor 35 kDa subunit-related protein 2	ZRSR2	0.999957	0.000402063	82.261	DIYLS(1)PDR	2	0.015711	1	0.987	0.899	0.882	1.102	1.048	1.056	1.116	1.165	1.2	1.158	0.0178363
Q15744	188	S	CCAAT/enhancer-binding protein epsilon	CEBPE	1	6.24955e-05	55.04	APS(1)PAGPLHK	3	-0.036435	1	0.812	0.676	0.691	1.257	1.162	1.258	1.548	1.719	1.82	1.687	0.00116022
Q15746	16	S	Myosin light chain kinase, smooth muscle	MYLK	0.825265	0.000984031	54.259	T(0.166)S(0.825)LS(0.008)VDPSR	2	0.89268	1	1.159	1.128	0.986	0.904	0.933	0.968	0.78	0.826	0.983	0.857	0.047238
Q15746	15	T	Myosin light chain kinase, smooth muscle	MYLK	0.496425	0.0191991	48.998	T(0.496)S(0.496)LS(0.007)VDPSR	2	0.21006	0
Q15751	4859	T	Probable E3 ubiquitin-protein ligase HERC1	HERC1	0.464869	4.35717e-05	49.448	NVDNAEGS(0.465)DT(0.465)DY(0.07)	2	-0.52499	0
Q15751	2701	T	Probable E3 ubiquitin-protein ligase HERC1	HERC1	0.947025	6.3005e-15	55.337	AQT(0.947)PPIS(0.039)S(0.013)LPTSPSDEVGR	3	0.20215	2	1.049	1.001	1.076	0.992	1.03	0.897	0.946	1.03	0.833	0.934	0.20704
Q15751	2720	S	Probable E3 ubiquitin-protein ligase HERC1	HERC1	0.999475	3.36624e-18	80.488	RQS(0.999)LT(0.001)SPDSQSAR	3	0.3843	1	1.146	1.294	0.843	1.129	0.704	0.952	0.985	0.544	1.129	0.848	0.42358
Q15751	2710	S	Probable E3 ubiquitin-protein ligase HERC1	HERC1	0.622859	6.46713e-16	61.612	AQTPPIS(0.007)S(0.018)LPT(0.176)S(0.623)PS(0.176)DEVGR	3	-0.20618	1	1.302	1.083	1.092	0.926	0.961	0.764	0.711	0.886	0.7	0.762	0.0429
Q15751	4857	S	Probable E3 ubiquitin-protein ligase HERC1	HERC1	0.698681	4.35717e-05	49.448	NVDNAEGS(0.699)DT(0.273)DY(0.028)	2	0.086776	1	1.127	1.126	1.042	0.983	0.886	0.913	0.872	0.786	0.877	0.844	0.013683
Q15788	22	S	Nuclear receptor coactivator 1	NCOA1	0.795001	3.36079e-17	74.732	KGS(0.795)PCDT(0.205)LASSTEK	4	0.034647	2	1.061	1.231	1.22	0.9	0.845	0.856	0.849	0.686	0.702	0.741	0.004505
Q15788	395	S	Nuclear receptor coactivator 1	NCOA1	0.908183	4.10144e-15	63.225	VNPSVNPS(0.091)IS(0.908)PAHGVAR	3	1.9659	2	1.04	1.085	1.084	0.935	0.876	1.036	0.899	0.806	0.956	0.887	0.074339
Q15811	989	S	Intersectin-1	ITSN1	0.557144	3.20389e-09	47.016	STSMDS(0.002)GS(0.006)S(0.023)ES(0.412)PAS(0.557)LKR	3	-2.0331	1	1.455	1.436	1.303	0.576	0.728	0.769	0.396	0.507	0.591	0.494	0.00171871
Q15811	1144	T	Intersectin-1	ITSN1	0.806502	0.00218335	83.862	IT(0.807)PT(0.193)EPPK	2	0.2588	2	1.463	1.634	1.849	0.518	0.485	0.448	0.354	0.296	0.242	0.293	0.000102251
Q15831	31	S	Serine/threonine-protein kinase STK11	STK11	0.927046	3.45017e-11	93.623	IDS(0.927)T(0.042)EVIY(0.031)QPR	2	-0.37955	3	0.954	0.98	1.006	1.058	0.934	1.068	1.109	0.952	1.061	1.041	0.44936
Q15904	465	S	V-type proton ATPase subunit S1	ATP6AP1	0.931383	0.00161417	44.543	GPT(0.034)IS(0.931)LT(0.034)QIV	2	0.27934	1			0.87	0.78	1.231					1.156
Q15910	367	T	Histone-lysine N-methyltransferase EZH2	EZH2	0.735801	0.000452504	47.037	PS(0.031)T(0.736)PT(0.232)INVLES(0.001)K	2	-0.032111	1	1.186	1.046	1.249	0.855	0.821	0.958	0.72	0.784	0.767	0.757	0.016505
Q15910	366	S	Histone-lysine N-methyltransferase EZH2	EZH2	0.502673	3.56953e-06	54.023	PS(0.503)T(0.4)PT(0.097)INVLESK	3	0.061395	1	1.027	1.209	1.153	0.989	0.76	0.945	0.962	0.628	0.82	0.795	0.069021
Q15942	344	S	Zyxin	ZYX	0.999989	6.26176e-10	59.227	S(1)PGAPGPLTLK	2	1.0607	5	1.026	0.997	0.92	1.043	1.004	1.019	1.017	1.007	1.109	1.042	0.29122
Q15942	267	S	Zyxin	ZYX	0.999844	0.00162283	68.224	FS(1)PVTPK	3	-1.0721	1	0.774	0.941	0.933	1.17	1.049	1.069	1.511	1.113	1.147	1.242	0.038341
Q16186	217	T	Proteasomal ubiquitin receptor ADRM1	ADRM1	0.395595	5.55262e-10	57.484	SQSAAVT(0.396)PS(0.134)S(0.132)T(0.142)T(0.142)S(0.04)S(0.012)T(0.003)R	2	0.34298	0
Q16186	219	S	Proteasomal ubiquitin receptor ADRM1	ADRM1	0.498943	1.32737e-14	63.639	SQS(0.001)AAVT(0.305)PS(0.499)S(0.122)T(0.045)T(0.017)S(0.006)S(0.003)T(0.003)R	3	-0.34141	0
Q16186	211	S	Proteasomal ubiquitin receptor ADRM1	ADRM1	0.958067	1.04093e-08	49.497	S(0.958)QS(0.024)AAVT(0.005)PS(0.002)S(0.002)T(0.002)T(0.002)S(0.001)S(0.001)T(0.001)R	2	0.22727	1	1.138	0.868	0.964	0.973	1.067	1.014	0.855	1.227	1.054	1.028	0.70834
Q16204	356	Y	Coiled-coil domain-containing protein 6	CCDC6	0.439015	6.6822e-06	42.118	T(0.023)VS(0.086)S(0.269)PIPY(0.439)T(0.135)PS(0.042)PS(0.004)S(0.001)S(0.001)R	2	-0.02286	0
Q16204	244	S	Coiled-coil domain-containing protein 6	CCDC6	0.990371	1.05348e-07	60.55	LDQPVS(0.01)APPS(0.99)PR	3	1.3166	2	1.132	1.041	1.115	0.875	0.962	0.956	0.773	0.923	0.858	0.849	0.015057
Q16204	352	S	Coiled-coil domain-containing protein 6	CCDC6	0.948328	1.45233e-45	114.21	TVS(0.048)S(0.948)PIPY(0.003)TPSPSSSR	2	0.18687	5	1.061	1.069	1.148	0.9	0.992	0.904	0.849	0.927	0.788	0.853	0.0169606
Q16204	419	S	Coiled-coil domain-containing protein 6	CCDC6	0.992967	0.00160506	55.353	S(0.007)NS(0.993)PDKFK	3	-0.1568	2	0.957	1.104	1.255	0.998	0.872	0.884	1.043	0.789	0.705	0.831	0.111876
Q16512	562	S	Serine/threonine-protein kinase N1	PKN1	0.44507	3.24993e-05	46.069	LNLGT(0.006)DS(0.103)DS(0.445)S(0.445)PQK	3	-0.49007	0
Q16512	561	S	Serine/threonine-protein kinase N1	PKN1	0.44507	3.24993e-05	46.069	LNLGT(0.006)DS(0.103)DS(0.445)S(0.445)PQK	3	-0.49007	0
Q16514	51	S	Transcription initiation factor TFIID subunit 12	TAF12	1	2.837e-11	94.09	LS(1)PENNQVLTK	3	-0.29182	2	0.986	1.115	1.162	0.921	0.977	0.904	0.934	0.876	0.778	0.859	0.051076
Q16539	182	Y	Mitogen-activated protein kinase 14	MAPK14	0.997155	1.2065e-18	88.101	HTDDEMT(0.001)GY(0.997)VAT(0.002)R	3	0.063621	8	1.011	0.941	0.978	1.054	1.011	1.01	1.042	1.074	1.034	1.049	0.124697
Q16555	514	T	Dihydropyrimidinase-related protein 2	DPYSL2	0.866587	0.00517193	56.936	T(0.051)VT(0.867)PAS(0.064)S(0.018)AK	2	0.5438	2	0.653	0.713	0.71	1.203	1.264	1.286	1.842	1.772	1.811	1.808	7.5351e-05
Q16629	194	S	Serine/arginine-rich splicing factor 7	SRSF7	0.985301	0.0156196	46.457	Y(0.003)FQS(0.011)PS(0.985)R	2	-0.95397	1	0.956	1.342	1.134	0.967	0.924	0.77	1.011	0.688	0.679	0.775	0.106261
Q16629	192	S	Serine/arginine-rich splicing factor 7	SRSF7	0.937414	0.00793633	46.39	Y(0.037)FQS(0.937)PS(0.026)R	3	0.17696	1	0.812	1.022	1.078	1.044	1.107	0.929	1.286	1.083	0.862	1.058	0.57976
Q16630	513	S	Cleavage and polyadenylation specificity factor subunit 6	CPSF6	0.999316	6.01609e-05	56.205	S(0.999)RDRHDDYYR	4	-0.072703	1	1.186	0.947	1.106	0.983	0.7	1.141	0.829	0.739	1.033	0.872	0.39096
Q16644	76	Y	MAP kinase-activated protein kinase 3	MAPKAPK3	0.951706	0.0065799	71.379	LLY(0.952)DS(0.048)PK	2	-1.2401	1	0.827	0.763	0.827	1.166	1.176	1.143	1.41	1.54	1.384	1.442	0.00020022
Q16659	189	S	Mitogen-activated protein kinase 6	MAPK6	0.999899	2.85262e-05	63.091	GHLS(1)EGLVTK	2	0.47998	1	0.536	0.656	0.582	1.284	1.285	1.422	2.396	1.956	2.444	2.25	0.00027809
Q16666	153	S	Gamma-interferon-inducible protein 16	IFI16	0.87347	3.68826e-16	50.189	VS(0.003)EEQT(0.117)QPPS(0.873)PAGAGMS(0.003)T(0.004)AMGR	3	-0.32855	1	0.909	0.97	0.829	1.022	0.953	1.271	1.124	0.981	1.535	1.199	0.147481
Q16875	461	S	6-phosphofructo-2-kinase/fructose-2,6-bisphosphatase 3	PFKFB3	0.976751	5.15095e-13	63.46	RNS(0.977)VT(0.023)PLASPEPTK	4	3.6211	1	1.028	1.055	1.051	0.905	0.924	1.079	0.881	0.875	1.026	0.928	0.29914
Q16891	112	S	MICOS complex subunit MIC60	IMMT	0.498585	0.000247822	63.624	IS(0.499)S(0.499)VS(0.003)EVMK	3	-0.24369	0
Q16891	390	S	MICOS complex subunit MIC60	IMMT	0.61443	3.76584e-05	59.198	GMS(0.386)VS(0.614)DLADK	3	0.18896	1	0.368	0.441	0.635	1.605	1.334	1.304	4.362	3.024	2.054	2.938	0.0031622
Q16891	388	S	MICOS complex subunit MIC60	IMMT	0.999265	0.000581736	49.448	GMS(0.999)VS(0.001)DLADK	2	0.32784	2	0.483	0.452	0.453	1.571	1.343	1.385	3.253	2.967	3.059	3.097	2.4022e-05
Q16891	113	S	MICOS complex subunit MIC60	IMMT	0.963234	0.000228828	73.632	IS(0.037)S(0.963)VSEVMK	2	0.08986	3	0.693	0.592	0.653	1.238	1.337	1.295	1.786	2.258	1.984	1.997	0.000175211
Q17RY0	252	S	Cytoplasmic polyadenylation element-binding protein 4	CPEB4	0.934471	5.07422e-05	45.438	S(0.934)PAS(0.065)PHPPPFTHR	3	0.94884	1	0.997	0.979	0.955	1.021	1.002	1.05	1.025	1.023	1.101	1.048	0.062461
Q17RY0	255	S	Cytoplasmic polyadenylation element-binding protein 4	CPEB4	0.747434	0.000156347	40.187	S(0.252)PAS(0.747)PHPPPFTHR	4	-0.13683	1	0.835	1.051	1.036	1.078	0.858	1.128	1.292	0.816	1.09	1.049	0.70486
Q1KMD3	161	S	Heterogeneous nuclear ribonucleoprotein U-like protein 2	HNRNPUL2	0.995787	4.53673e-68	105.35	EEDEPEERS(0.996)GDET(0.004)PGSEVPGDK	3	-0.32459	5	0.874	0.93	0.953	1.091	1.083	1.036	1.249	1.162	1.088	1.164	0.0074018
Q1KMD3	597	S	Heterogeneous nuclear ribonucleoprotein U-like protein 2	HNRNPUL2	1	0.00633348	44.425	ANFS(1)LPEK	3	-0.011669	1	0.618	0.668	0.541	1.352	1.48	1.129	2.19	2.215	2.084	2.168	0.00155783
Q1KMD3	655	S	Heterogeneous nuclear ribonucleoprotein U-like protein 2	HNRNPUL2	0.987364	1.91673e-05	57.106	S(0.987)RGQGY(0.013)VGGQR	2	0.46598	1	1.365	0.982	0.833	0.887	0.997	1.014	0.65	1.014	1.218	0.911	0.65398
Q1KMD3	193	S	Heterogeneous nuclear ribonucleoprotein U-like protein 2	HNRNPUL2	0.999645	3.12284e-07	64.798	SKPAGS(1)DGERR	3	-0.76925	1	0.884	0.836	0.842	1.132	1.142	1.096	1.28	1.365	1.303	1.315	0.00021952
Q29RF7	1208	T	Sister chromatid cohesion protein PDS5 homolog A	PDS5A	0.875473	0.0227689	61.593	IIS(0.125)VT(0.875)PVK	2	-0.052878	1	1.104	1.035	1.178	0.9	1.024	0.846	0.814	0.989	0.719	0.835	0.054345
Q2KHR2	202	S	DNA-binding protein RFX7	RFX7	0.962603	0.0019338	51.286	T(0.037)LPS(0.963)PIDAK	2	0.43468	1	0.77	0.758	0.785	1.084	1.329	1.16	1.41	1.749	1.478	1.545	0.0020799
Q2KHT3	980	S	Protein CLEC16A	CLEC16A	0.928639	6.18656e-21	76.301	SAAVET(0.003)AS(0.055)LS(0.929)PS(0.014)LVPAR	3	0.39172	1	1.063	1.036	1.28	0.912	0.985	0.818	0.858	0.95	0.64	0.803	0.064383
Q2LD37	2603	S	Uncharacterized protein KIAA1109	KIAA1109	0.736953	1.77988e-08	58.079	Y(0.026)TAGS(0.031)AS(0.737)PT(0.205)PT(0.001)FK	3	0.015313	1	0.599	0.813	0.685	1.283	1.334	1.118	2.142	1.639	1.633	1.781	0.0048837
Q2M1Z3	1178	S	Rho GTPase-activating protein 31	ARHGAP31	0.999763	3.22025e-05	49.223	RNS(1)APVSVSAVR	3	0.52048	1	0.996	1.166	0.948	1.073	0.714	1.129	1.077	0.612	1.191	0.938	0.63728
Q2M2I8	605	T	AP2-associated protein kinase 1	AAK1	0.5	1.03524e-14	74.789	VQT(0.5)T(0.5)PPPAVQGQK	2	0.083293	1	0.99	0.876	1.045	1.003	1.029	1.059	1.013	1.173	1.015	1.062	0.3157
Q2M2I8	620	T	AP2-associated protein kinase 1	AAK1	0.9701	8.4819e-06	59.248	VGS(0.027)LT(0.97)PPS(0.244)S(0.759)PK	3	0.45762	3	0.925	1.001	1.052	1.067	0.907	1.051	1.155	0.906	0.999	1.016	0.83266
Q2M2I8	624	S	AP2-associated protein kinase 1	AAK1	0.807039	8.4819e-06	59.248	VGS(0.171)LT(0.788)PPS(0.234)S(0.807)PK	2	-0.059183	2	0.847	0.971	1.034	1.123	1.017	0.987	1.327	1.047	0.956	1.096	0.2543
Q2M2I8	606	T	AP2-associated protein kinase 1	AAK1	0.793188	1.03524e-14	74.789	VQT(0.207)T(0.793)PPPAVQGQK	3	0.079278	3	0.999	0.888	0.981	1.051	0.988	1.084	1.052	1.112	1.106	1.089	0.133436
Q2NKX8	805	T	DNA excision repair protein ERCC-6-like	ERCC6L	0.499002	5.30004e-09	62.357	GT(0.499)GS(0.499)ADS(0.002)IATLPK	3	-0.94688	0
Q2NKX8	807	S	DNA excision repair protein ERCC-6-like	ERCC6L	0.499002	5.30004e-09	62.357	GT(0.499)GS(0.499)ADS(0.002)IATLPK	3	-0.94688	0
Q2TAZ0	1402	S	Autophagy-related protein 2 homolog A	ATG2A	0.929215	0.000296549	71.524	PIGS(0.929)T(0.071)DLLR	2	0.73458	1	0.74	0.782	0.856	1.156	1.145	1.208	1.565	1.463	1.411	1.476	0.00101725
Q2TB10	462	S	Zinc finger protein 800	ZNF800	0.916618	6.32096e-12	71.513	S(0.02)T(0.02)S(0.917)PS(0.043)AAGGQQK	2	0.056187	1	0.849	1.053	1.081	1.068	0.955	0.996	1.258	0.905	0.922	1.012	0.85126
Q2TBE0	479	S	CWF19-like protein 2	CWF19L2	0.999133	0.00466778	44.564	ST(0.001)FAGS(0.999)PER	2	0.21419	1	1.136	1.242	1.088	0.878	0.887	0.881	0.772	0.714	0.811	0.763	0.020559
Q32P44	881	T	Echinoderm microtubule-associated protein-like 3	EML3	0.977061	2.85274e-06	45.876	VLGAGGAGPAPAT(0.977)PS(0.023)R	2	-0.089575	1	1.276	1.19	1.011	1.012	0.854	0.778	0.793	0.717	0.771	0.76	0.056242
Q32P44	156	S	Echinoderm microtubule-associated protein-like 3	EML3	0.932971	8.42306e-17	76.586	RNS(0.933)S(0.045)S(0.013)S(0.004)S(0.005)SPSERPR	3	0.58371	1	1.128	1.165	1.103	0.878	0.909	0.917	0.779	0.78	0.833	0.796	0.00038337
Q32P44	176	S	Echinoderm microtubule-associated protein-like 3	EML3	0.937493	2.9646e-15	107.17	AIS(0.937)S(0.063)ANLLVR	2	-0.040274	2	0.993	0.883	0.954	1.063	1.077	1.018	1.071	1.218	1.068	1.116	0.045164
Q3B726	60	S	DNA-directed RNA polymerase I subunit RPA43	TWISTNB	1	0.000970352	79.986	HIALS(1)PR	3	-0.071355	1	1.106	1.104	0.826	1.035	1.048	0.915	0.935	0.948	1.109	0.987	0.96218
Q3B726	316	S	DNA-directed RNA polymerase I subunit RPA43	TWISTNB	0.994265	2.58755e-06	54.004	KHS(0.994)EEAEFT(0.006)PPLK	3	0.72071	1	1.024	0.981	0.976	0.934	0.984	1.118	0.912	1.002	1.147	1.018	0.79234
Q3KQU3	112	S	MAP7 domain-containing protein 1	MAP7D1	0.470508	6.47388e-12	51.301	RS(0.471)S(0.471)QPS(0.054)PT(0.005)AVPASDSPPTK	3	0.82816	0
Q3KQU3	399	S	MAP7 domain-containing protein 1	MAP7D1	1	7.21917e-08	56.514	RKPNAGGS(1)PAPVR	3	-0.097925	1	0.835	0.867	0.756	1.182	1.097	1.168	1.416	1.264	1.546	1.402	0.0019439
Q3KQU3	313	S	MAP7 domain-containing protein 1	MAP7D1	0.873825	0.0146811	47.657	S(0.874)AVT(0.126)LPR	2	0.44621	2	1.094	1.006	1.205	0.875	1.004	0.898	0.8	0.997	0.745	0.84	0.061242
Q3KQU3	113	S	MAP7 domain-containing protein 1	MAP7D1	0.470508	6.47388e-12	51.301	RS(0.471)S(0.471)QPS(0.054)PT(0.005)AVPASDSPPTK	3	0.82816	0
Q3KQU3	410	S	MAP7 domain-containing protein 1	MAP7D1	1	0.00158114	41.242	RRPEAS(1)PVQK	4	0.20841	1	0.81	0.951	0.778	1.275	1.162	0.947	1.571	1.22	1.218	1.333	0.057195
Q3KQU3	460	S	MAP7 domain-containing protein 1	MAP7D1	0.994793	1.78123e-13	86.944	LSASTAS(0.005)ELS(0.995)PK	3	0.49389	2	1.004	0.879	0.928	1.011	1.037	1.126	1.007	1.178	1.214	1.129	0.07316
Q3MHD2	75	T	Protein LSM12 homolog	LSM12	0.499998	6.45338e-09	60.307	T(0.5)ET(0.5)PPPLASLNVSK	3	0.37692	1	0.833	0.785	0.891	1.309	1.072	1.022	1.572	1.365	1.147	1.356	0.023438
Q3MHD2	73	T	Protein LSM12 homolog	LSM12	0.499998	6.45338e-09	60.307	T(0.5)ET(0.5)PPPLASLNVSK	3	0.37692	1	0.833	0.785	0.891	1.309	1.072	1.022	1.572	1.365	1.147	1.356	0.023438
Q3MII6	506	S	TBC1 domain family member 25	TBC1D25	1	2.43742e-19	110.92	QAS(1)LDGLQQLR	3	-0.30066	4	0.79	0.778	0.798	1.129	1.176	1.217	1.43	1.508	1.525	1.489	6.2437e-05
Q3T8J9	1895	S	GON-4-like protein	GON4L	0.645718	8.61579e-20	82.121	SKEPHELVGS(0.646)S(0.354)PHR	4	-0.3159	2	1.035	0.934	1.025	1.144	0.946	0.931	1.105	1.012	0.909	1.009	0.9435
Q3V6T2	1652	S	Girdin	CCDC88A	0.5	0.00237867	54.157	S(0.5)S(0.5)PVLQHK	3	-0.37764	1	1.15	0.947	0.905	0.924	1.14	0.971	0.805	1.203	1.074	1.011	0.90482
Q3V6T2	1653	S	Girdin	CCDC88A	0.5	0.00237867	54.157	S(0.5)S(0.5)PVLQHK	3	-0.37764	1	1.15	0.947	0.905	0.924	1.14	0.971	0.805	1.203	1.074	1.011	0.90482
Q3YBM2	258	S	Transmembrane protein 176B	TMEM176B	0.799073	1.1096e-05	49.595	LLGENSVPPS(0.799)PS(0.201)R	3	0.31818	1	0.934	0.975	1.031	0.921	1.156	0.992	0.985	1.185	0.962	1.044	0.61834
Q49A26	130	S	Putative oxidoreductase GLYR1	GLYR1	0.99853	0.00133272	69.721	KLS(0.999)LS(0.001)EGK	2	0.10927	3	0.836	0.822	0.762	1.41	0.938	1.122	1.687	1.14	1.474	1.434	0.045862
Q49AN0	558	S	Cryptochrome-2	CRY2	0.998896	0.000280067	53.034	PLPS(0.001)GPAS(0.999)PK	2	-0.28122	2	1.015	1.022	1.037	1.018	0.984	0.956	1.004	0.962	0.923	0.962	0.114076
Q4AC94	2132	S	C2 domain-containing protein 3	C2CD3	0.791164	0.00357932	46.352	S(0.002)S(0.002)FLS(0.205)S(0.791)PER	2	0.25509	2	1.216	1.181	1.17	0.938	0.883	0.745	0.772	0.747	0.637	0.719	0.0088043
Q4ADV7	1019	S	RAB6A-GEF complex partner protein 1	RIC1	0.505723	6.72779e-25	83.792	S(0.1)IS(0.394)LS(0.506)QSAENVPASK	3	1.0556	1	0.735	0.725	0.676	1.292	1.123	1.289	1.76	1.546	1.909	1.734	0.00049687
Q4G0F5	304	S	Vacuolar protein sorting-associated protein 26B	VPS26B	0.997247	5.45205e-12	73.279	S(0.003)MS(0.997)HQAAIASQR	2	0.5289	3	0.625	0.696	0.675	1.155	1.253	1.409	1.847	1.798	2.089	1.912	0.00060491
Q4G0F5	302	S	Vacuolar protein sorting-associated protein 26B	VPS26B	0.55732	1.07625e-07	57.794	S(0.557)MS(0.443)HQAAIASQR	3	-0.19714	2	0.74	0.862	0.83	1.014	1.171	1.284	1.372	1.357	1.549	1.426	0.0129763
Q4G0J3	261	S	La-related protein 7	LARP7	0.982059	1.11408e-27	80.702	S(0.031)RPT(0.493)S(0.493)EGS(0.982)DIESTEPQK	3	0.23008	2	0.948	0.966	0.861	1.073	0.973	1.149	1.132	1.006	1.336	1.151	0.080076
Q4G0J3	257	T	La-related protein 7	LARP7	0.493165	1.11408e-27	80.702	S(0.031)RPT(0.493)S(0.493)EGS(0.982)DIESTEPQK	3	0.23008	0
Q4G0J3	258	S	La-related protein 7	LARP7	0.493165	1.11408e-27	80.702	S(0.031)RPT(0.493)S(0.493)EGS(0.982)DIESTEPQK	3	0.23008	0
Q4G0W2	13	S	Dual specificity phosphatase 28	DUSP28	1	3.14651e-07	55.196	GAAS(1)PVPPPLVR	2	0.71006	1	1.118	0.932	1.016	0.966	1.079	0.93	0.863	1.155	0.915	0.97	0.69186
Q4KMP7	22	S	TBC1 domain family member 10B	TBC1D10B	1	3.41451e-12	77.42	RHGAPAAPS(1)PPPR	3	-0.76179	10	1.038	1.067	1.035	0.991	0.953	0.961	0.956	0.893	0.929	0.925	0.0071191
Q4KMP7	132	S	TBC1 domain family member 10B	TBC1D10B	1	8.24261e-07	85.554	ALAAGADS(1)PK	2	-0.22741	2	1.029	0.905	1.022	1.058	1.047	0.953	1.028	1.157	0.933	1.035	0.55244
Q4KMP7	148	T	TBC1 domain family member 10B	TBC1D10B	0.72099	8.08725e-20	78.78	PS(0.086)PAPGPGT(0.721)PT(0.149)GT(0.043)PT(0.001)R	2	-0.13223	2	1.021	0.998	1.007	1.079	0.906	1.008	1.056	0.908	1.002	0.989	0.81714
Q4KMP7	678	S	TBC1 domain family member 10B	TBC1D10B	1	1.84619e-15	73.386	AAGGAPS(1)PPPPVRR	3	0.084722	11	1.015	0.96	0.954	1.032	1.041	1.006	1.017	1.083	1.056	1.051	0.086545
Q4LE39	778	S	AT-rich interactive domain-containing protein 4B	ARID4B	0.979102	0.0105968	50.452	PVS(0.021)KS(0.979)PER	2	-0.76796	1	0.863	0.898	1.039	1.095	1.015	1.058	1.267	1.128	1.019	1.131	0.105384
Q4V328	672	Y	GRIP1-associated protein 1	GRIPAP1	0.236493	6.49308e-05	41.513	T(0.003)QT(0.008)GDS(0.061)S(0.209)S(0.209)IS(0.132)S(0.132)FS(0.01)Y(0.236)R	2	-0.03963	0
Q53EL6	457	S	Programmed cell death protein 4	PDCD4	1	0.00413877	45.433	FVS(1)EGDGGR	2	-0.083559	3	0.708	0.777	0.726	1.221	1.268	1.157	1.723	1.63	1.596	1.649	0.00020065
Q53EL6	93	T	Programmed cell death protein 4	PDCD4	0.960016	7.2636e-05	67.879	SGLT(0.001)VPT(0.96)S(0.038)PK	3	0.4764	9	0.699	0.685	0.667	1.286	1.21	1.277	1.841	1.765	1.915	1.84	1.66213e-05
Q53EL6	94	S	Programmed cell death protein 4	PDCD4	0.870868	3.15471e-06	79.492	SGLT(0.001)VPT(0.128)S(0.871)PK	2	0.074347	1	0.446	0.476	0.619	1.522	1.237	1.409	3.415	2.597	2.277	2.705	0.00102173
Q53EU6	68	S	Glycerol-3-phosphate acyltransferase 3	GPAT3	0.969536	2.49265e-05	65.495	NS(0.03)AS(0.97)VGIIQR	2	0.61785	2	1.056	1.137	1.042	0.982	0.897	0.948	0.931	0.788	0.911	0.874	0.023521
Q53F19	415	S	Nuclear cap-binding protein subunit 3	NCBP3	0.993998	0.000623419	79.201	MIS(0.001)T(0.005)PS(0.994)PK	3	-0.21355	2	0.943	0.961	1.037	1.081	0.961	1.018	1.147	0.999	0.982	1.04	0.4282
Q53GL7	431	S	Poly [ADP-ribose] polymerase 10	PARP10	1	0.000505544	50.354	AGPVS(1)PGCVK	3	0.096999	3	1.11	1.19	1.299	0.817	0.877	0.841	0.736	0.736	0.648	0.704	0.0022039
Q53GS9	82	S	U4/U6.U5 tri-snRNP-associated protein 2	USP39	1	3.76075e-15	105.65	EVDEDS(1)EPER	2	-0.062864	17	0.89	0.99	1.03	1.077	1.026	0.98	1.21	1.035	0.952	1.059	0.31606
Q53QZ3	243	S	Rho GTPase-activating protein 15	ARHGAP15	0.995759	3.29704e-31	124.47	LHHS(0.001)AS(0.996)DT(0.003)SDK	3	0.21695	3	0.462	0.549	0.503	1.443	1.371	1.384	3.122	2.494	2.75	2.773	4.0109e-05
Q53QZ3	212	S	Rho GTPase-activating protein 15	ARHGAP15	0.700292	2.41078e-56	135.09	S(0.1)S(0.1)S(0.7)T(0.1)ELLSHYDSDIK	3	-1.7151	2	0.554	0.583	0.635	1.261	1.274	1.456	2.274	2.182	2.292	2.252	0.000182772
Q53QZ3	241	S	Rho GTPase-activating protein 15	ARHGAP15	0.486527	0.00017666	42.958	LHHS(0.487)AS(0.487)DT(0.013)S(0.013)DKNR	3	0.36408	0
Q53TN4	253	S	Cytochrome b reductase 1	CYBRD1	0.5459	1.67941e-05	46.88	GS(0.001)MPAY(0.453)S(0.546)GNNMDK	3	-1.8631	1	0.844	0.972	0.801	1.094	1.172	1.059	1.297	1.204	1.322	1.271	0.020501
Q56NI9	75	S	N-acetyltransferase ESCO2	ESCO2	0.999376	4.29841e-05	51.726	LPS(0.001)ANQGS(0.999)PFK	3	0.32633	1	1.104	0.987	1.083	1.016	1.033	0.835	0.921	1.045	0.772	0.909	0.26498
Q58A45	353	T	PAN2-PAN3 deadenylation complex subunit PAN3	PAN3	0.503197	0.000657099	57.792	IT(0.019)PHT(0.503)S(0.478)PAPR	2	-0.28398	1	1.053	0.984	1.176	0.968	0.829	1.044	0.919	0.841	0.888	0.884	0.21778
Q58A45	192	S	PAN2-PAN3 deadenylation complex subunit PAN3	PAN3	0.297248	1.83912e-07	45.916	MT(0.007)NS(0.088)S(0.248)S(0.229)S(0.297)PS(0.13)LLNDSAK	3	-0.15891	0
Q5BJD5	18	T	Transmembrane protein 41B	TMEM41B	0.915246	8.63386e-13	54.521	SQLGAHHT(0.084)T(0.915)PVGDGAAGT(0.001)R	3	0.2045	2	1.218	0.84	0.935	1.088	0.866	1.079	0.894	1.03	1.154	1.013	0.88644
Q5BKY9	82	S	Protein FAM133B	FAM133B	0.985078	9.99508e-06	69.554	LLS(0.985)GS(0.014)ESSSK	2	0.38974	3	1.189	1.123	1.272	0.837	0.915	0.801	0.704	0.814	0.63	0.712	0.0030959
Q5BKZ1	270	S	DBIRD complex subunit ZNF326	ZNF326	0.98391	1.26405e-06	96.113	S(0.984)PT(0.014)KT(0.002)DPK	2	0.19251	2	1.029	1.214	1.042	0.891	0.912	0.982	0.866	0.751	0.943	0.848	0.054798
Q5H9R7	631	T	Serine/threonine-protein phosphatase 6 regulatory subunit 3	PPP6R3	0.995151	0.00275981	41.339	HIAFT(0.995)PES(0.005)QR	3	-0.1784	1
Q5H9R7	853	S	Serine/threonine-protein phosphatase 6 regulatory subunit 3	PPP6R3	0.77191	5.89026e-17	75.018	CAAPRPPS(0.057)S(0.171)S(0.772)PEQR	3	-0.66309	1	1.146	0.966	0.91	1.025	0.928	1.054	0.895	0.959	1.159	0.995	0.9848
Q5H9R7	825	S	Serine/threonine-protein phosphatase 6 regulatory subunit 3	PPP6R3	0.920518	2.42589e-05	66.023	LS(0.002)T(0.077)S(0.921)QDAACK	2	0.50508	1	1.035	0.987	1.048	1	0.81	1.145	0.965	0.82	1.094	0.963	0.66452
Q5JPI9	21	S	EEF1A lysine methyltransferase 2	EEF1AKMT2	0.933044	5.7628e-19	69.528	S(0.054)DKGS(0.933)PGEDGFVPS(0.013)ALGTR	3	-0.052754	1	1.243	1.234	1.278	0.817	0.749	0.847	0.656	0.606	0.664	0.643	0.00030453
Q5JRA6	1740	S	Transport and Golgi organization protein 1 homolog	MIA3	0.482717	5.13525e-09	42.705	PSPSDPGS(0.001)GT(0.004)AT(0.004)MMNS(0.128)S(0.483)S(0.381)R	3	1.9234	0
Q5JSH3	403	S	WD repeat-containing protein 44	WDR44	0.909088	4.92441e-07	49.595	EY(0.087)VS(0.004)NDAAQS(0.909)DDEEK	3	-0.49349	1	0.82	0.933	0.994	1.066	1.103	1.043	1.3	1.181	1.05	1.169	0.053883
Q5JSH3	563	S	WD repeat-containing protein 44	WDR44	0.542932	1.93737e-18	57.802	Y(0.008)NT(0.003)EGRVS(0.419)PS(0.543)PS(0.024)QES(0.002)LSSSK	3	-0.347	1
Q5JSH3	219	T	WD repeat-containing protein 44	WDR44	0.99979	2.40545e-05	48.899	HLT(1)PEPDIVASTK	3	0.88811	2	0.845	0.781	0.652	1.233	1.236	1.132	1.459	1.581	1.739	1.581	0.0048561
Q5JSH3	561	S	WD repeat-containing protein 44	WDR44	0.959523	8.34587e-24	102.89	VS(0.96)PS(0.04)PSQESLSSSK	3	0.59714	4	0.939	0.944	0.965	1.116	1.068	0.954	1.189	1.129	0.99	1.102	0.116183
Q5JTD0	545	S	Tight junction-associated protein 1	TJAP1	0.963171	3.71064e-65	139.9	KDS(0.963)LT(0.037)QAQEQGNLLN	3	-0.039824	1	0.97	1.033	0.887	1.081	1.109	0.92	1.114	1.073	1.038	1.076	0.38194
Q5JTV8	143	S	Torsin-1A-interacting protein 1	TOR1AIP1	0.954188	1.37751e-18	64.705	LQQQHSEQPPLQPS(0.954)PVMT(0.046)R	4	-0.42926	3	0.961	1.05	0.967	0.954	1.09	0.993	0.993	1.037	1.027	1.02	0.71822
Q5M775	847	S	Cytospin-B	SPECC1	0.994612	0.000984031	54.259	S(0.995)PLS(0.005)GIPVR	2	-0.377	1	1.196	1.028	1.015	0.998	0.96	0.877	0.835	0.932	0.865	0.875	0.112981
Q5M775	809	T	Cytospin-B	SPECC1	0.498687	9.69133e-18	86.497	T(0.499)S(0.499)PT(0.003)PPESATTVK	2	-1.0698	0
Q5M775	810	S	Cytospin-B	SPECC1	0.498687	9.69133e-18	86.497	T(0.499)S(0.499)PT(0.003)PPESATTVK	2	-1.0698	0
Q5M775	425	S	Cytospin-B	SPECC1	0.574887	0.000274492	45.28	T(0.001)ILET(0.424)S(0.575)FHQHR	3	-2.9811	1	1.14	1.016	1.031	1.009	0.89	0.972	0.885	0.875	0.944	0.901	0.114435
Q5M775	55	S	Cytospin-B	SPECC1	0.497675	5.01391e-35	87.511	AS(0.498)S(0.498)EDT(0.005)LNKPGSTAASGVVR	4	0.25486	0
Q5M775	54	S	Cytospin-B	SPECC1	0.497675	5.01391e-35	87.511	AS(0.498)S(0.498)EDT(0.005)LNKPGSTAASGVVR	4	0.25486	0
Q5QJE6	434	S	Deoxynucleotidyltransferase terminal-interacting protein 2	DNTTIP2	0.636988	2.5717e-05	48.527	LY(0.033)T(0.001)S(0.001)APNT(0.329)S(0.637)QGK	3	-0.7519	1	0.969	0.917	0.867	1.1	1.116	1.003	1.134	1.216	1.157	1.169	0.028001
Q5QP82	63	S	DDB1- and CUL4-associated factor 10	DCAF10	0.801199	2.60739e-05	50.305	RPGAPS(0.199)LS(0.801)PAPR	3	0.28119	2	0.925	0.811	0.888	1.067	1.043	1.208	1.155	1.285	1.361	1.264	0.0174787
Q5R372	119	S	Rab GTPase-activating protein 1-like	RABGAP1L	0.820166	3.71442e-15	63.998	PS(0.178)S(0.82)PGGLPEEDS(0.002)VLFNK	3	0.91087	1	1.093	0.93	1.08	1.033	0.835	1.066	0.945	0.898	0.989	0.946	0.55832
Q5R372	292	S	Rab GTPase-activating protein 1-like	RABGAP1L	1	0.00376913	57.785	GNFS(1)PVPK	2	0.094572	1	1.016	1.051	0.912	0.932	1.048	1.057	0.918	0.996	1.159	1.019	0.75792
Q5SNT2	441	S	Transmembrane protein 201	TMEM201	0.946898	0.000236031	53.557	RT(0.05)S(0.947)PS(0.002)S(0.001)LPGR	2	0.67732	1	0.859	0.943	0.941	1.028	0.972	1.213	1.198	1.029	1.291	1.171	0.102457
Q5SRE5	1709	S	Nucleoporin NUP188 homolog	NUP188	0.498317	1.27489e-11	56.819	GAPS(0.498)S(0.498)PAT(0.003)GVLPSPQGK	3	-0.4336	0
Q5SRE5	69	S	Nucleoporin NUP188 homolog	NUP188	1	0.0150109	47.187	DVAS(1)PLK	2	0.39082	1	0.962	1.02	0.986	1.069	1.005	0.968	1.112	0.984	0.983	1.025	0.5126
Q5SRE5	1708	S	Nucleoporin NUP188 homolog	NUP188	0.498317	1.27489e-11	56.819	GAPS(0.498)S(0.498)PAT(0.003)GVLPSPQGK	3	-0.4336	0
Q5SRE5	1523	S	Nucleoporin NUP188 homolog	NUP188	0.99903	5.71818e-20	73.294	VQRPPS(0.999)AAS(0.001)AAPSSSK	3	-2.3305	3	0.972	0.96	0.97	1.021	1.036	1.04	1.051	1.078	1.073	1.067	0.00067511
Q5SSJ5	155	S	Heterochromatin protein 1-binding protein 3	HP1BP3	0.585764	0.000492648	59.418	QT(0.005)PMAS(0.586)S(0.409)PRPK	2	-0.14859	3	1.005	0.932	0.9	1.149	1.003	0.997	1.142	1.074	1.109	1.11	0.142402
Q5SSJ5	156	S	Heterochromatin protein 1-binding protein 3	HP1BP3	0.499979	0.000631747	59.418	QTPMAS(0.5)S(0.5)PR	2	-0.9033	2	0.934	0.952	0.909	1.126	1.02	1.033	1.206	1.071	1.138	1.137	0.0194046
Q5SSJ5	51	T	Heterochromatin protein 1-binding protein 3	HP1BP3	0.99921	1.20728e-07	64.104	TVNSTRET(0.999)PPK	4	-0.39146	7	0.976	0.873	0.795	1.155	1.005	1.143	1.183	1.15	1.437	1.249	0.039275
Q5SW79	466	S	Centrosomal protein of 170 kDa	CEP170	0.949519	2.4748e-13	65.808	S(0.025)S(0.025)GS(0.95)LGHRPSQEMDK	3	-0.17587	3	0.641	0.745	0.704	1.271	1.236	1.23	1.983	1.656	1.748	1.788	0.00020259
Q5SW79	1529	S	Centrosomal protein of 170 kDa	CEP170	0.905643	5.29619e-23	61.616	S(0.003)S(0.003)PVNNHHS(0.906)PGQT(0.088)PT(0.002)LGQPEAR	4	0.11866	1	0.851	1.085	1.015	1.179	1.108	0.762	1.385	1.02	0.751	1.033	0.90272
Q5SW79	958	S	Centrosomal protein of 170 kDa	CEP170	0.982971	0.00878144	56.258	S(0.983)FT(0.001)S(0.001)LY(0.016)K	2	1.0911	1	0.464	0.772	0.68	1.387	1.397	1.089	2.99	1.807	1.602	2.021	0.0142844
Q5SW79	379	S	Centrosomal protein of 170 kDa	CEP170	0.671179	8.11927e-07	43.592	HDDGT(0.153)QS(0.671)DS(0.176)ENAGAHR	3	-0.15134	1
Q5T0N5	488	S	Formin-binding protein 1-like	FNBP1L	0.499382	2.11238e-06	46.873	RHS(0.499)S(0.499)DINHLVT(0.001)QGR	4	-0.32669	0
Q5T0N5	295	S	Formin-binding protein 1-like	FNBP1L	0.963514	3.27614e-08	76.759	T(0.006)IS(0.964)DGT(0.028)IS(0.002)ASK	2	-0.41157	2	0.948	0.876	0.791	1.125	1.137	1.071	1.186	1.296	1.357	1.275	0.0115983
Q5T0N5	489	S	Formin-binding protein 1-like	FNBP1L	0.499382	2.11238e-06	46.873	RHS(0.499)S(0.499)DINHLVT(0.001)QGR	4	-0.32669	0
Q5T1M5	956	S	FK506-binding protein 15	FKBP15	0.999708	1.39596e-89	139.28	RPS(1)QEQSASASSGQPQAPLNR	3	-0.084199	10	1.038	0.954	0.975	0.991	1.035	1.022	0.954	1.084	1.05	1.027	0.389
Q5T1M5	303	S	FK506-binding protein 15	FKBP15	0.614337	1.4344e-07	55.98	DSGSDGHS(0.001)VS(0.614)S(0.385)R	3	2.9509	1	0.602	0.623	0.861	1.245	1.222	1.27	2.066	1.96	1.477	1.791	0.034963
Q5T200	359	Y	Zinc finger CCCH domain-containing protein 13	ZC3H13	0.981024	0.000345417	47.242	KRT(0.973)PS(0.043)PS(0.003)Y(0.981)QR	3	0.53323	1	1.135	1.078	0.912	1.07	0.845	1.004	0.943	0.783	1.101	0.934	0.5157
Q5T200	370	S	Zinc finger CCCH domain-containing protein 13	ZC3H13	0.961146	8.86807e-09	55.844	S(0.961)AS(0.663)PY(0.126)PS(0.274)HS(0.583)LS(0.233)S(0.159)PQR	3	-0.16224	1	0.97	0.951	0.978	1.126	0.96	1.009	1.161	1.008	1.033	1.068	0.25666
Q5T200	877	S	Zinc finger CCCH domain-containing protein 13	ZC3H13	0.954717	2.12579e-10	88.075	S(0.039)LS(0.955)PS(0.007)HLTEDR	3	0.27984	3	1.041	1.089	1.051	1.001	0.936	0.932	0.961	0.86	0.887	0.902	0.0182614
Q5T200	207	S	Zinc finger CCCH domain-containing protein 13	ZC3H13	0.705529	0.000659462	46.378	S(0.018)KLS(0.706)PS(0.228)PS(0.048)LR	3	-2.8635	1	1.05	1.053	1.028	0.968	0.902	1.041	0.922	0.856	1.014	0.93	0.151198
Q5T200	241	S	Zinc finger CCCH domain-containing protein 13	ZC3H13	0.744512	6.79024e-19	86.498	T(0.005)S(0.005)AVS(0.745)S(0.245)PLLDQQR	3	-0.28628	2	1.217	1.234	0.859	0.964	0.78	1.03	0.792	0.631	1.199	0.838	0.30638
Q5T200	64	S	Zinc finger CCCH domain-containing protein 13	ZC3H13	1	0.00163093	61.161	FVHGPS(1)PR	2	0.65709	4	1.199	0.919	1.021	1.05	1.04	0.832	0.875	1.129	0.816	0.931	0.54712
Q5T200	1208	S	Zinc finger CCCH domain-containing protein 13	ZC3H13	0.999919	9.42857e-15	98.943	LRS(1)PSNDSAHR	3	-0.40608	10	1.061	1.057	1.076	0.967	0.933	0.963	0.911	0.882	0.895	0.896	0.00094319
Q5T200	198	S	Zinc finger CCCH domain-containing protein 13	ZC3H13	1	2.25769e-05	80.245	KEVS(1)PEVVR	3	0.1848	3	1.058	1.047	1.066	0.911	1.028	0.945	0.862	0.981	0.887	0.909	0.117078
Q5T200	354	T	Zinc finger CCCH domain-containing protein 13	ZC3H13	0.972992	0.000345417	47.242	KRT(0.973)PS(0.043)PS(0.003)Y(0.981)QR	3	0.53323	1	1.135	1.078	0.912	1.07	0.845	1.004	0.943	0.783	1.101	0.934	0.5157
Q5T200	879	S	Zinc finger CCCH domain-containing protein 13	ZC3H13	0.494919	2.12579e-10	88.075	S(0.009)LS(0.495)PS(0.495)HLT(0.001)EDR	2	0.64974	0
Q5T200	318	S	Zinc finger CCCH domain-containing protein 13	ZC3H13	0.758262	6.73542e-29	100.76	S(0.121)T(0.121)S(0.758)PAGQHHS(0.986)PIS(0.012)S(0.002)R	3	0.22414	2	0.925	1.048	1.031	1.089	0.848	1.065	1.177	0.808	1.033	0.999	0.95484
Q5T200	372	S	Zinc finger CCCH domain-containing protein 13	ZC3H13	0.662925	8.86807e-09	55.844	S(0.961)AS(0.663)PY(0.126)PS(0.274)HS(0.583)LS(0.233)S(0.159)PQR	3	-0.16224	1	0.97	0.951	0.978	1.126	0.96	1.009	1.161	1.008	1.033	1.068	0.25666
Q5T200	325	S	Zinc finger CCCH domain-containing protein 13	ZC3H13	0.985698	6.73542e-29	100.76	S(0.121)T(0.121)S(0.758)PAGQHHS(0.986)PIS(0.012)S(0.002)R	3	0.22414	2	0.984	1.031	1.04	1.066	0.871	1.029	1.083	0.844	0.989	0.971	0.6357
Q5T200	378	S	Zinc finger CCCH domain-containing protein 13	ZC3H13	0.583425	8.86807e-09	55.844	S(0.961)AS(0.663)PY(0.126)PS(0.274)HS(0.583)LS(0.233)S(0.159)PQR	3	-0.16224	1	0.97	0.951	0.978	1.126	0.96	1.009	1.161	1.008	1.033	1.068	0.25666
Q5T200	1033	T	Zinc finger CCCH domain-containing protein 13	ZC3H13	0.999463	0.0129918	49.444	T(0.999)PPITTK	3	0.0019224	1	0.89	1.002	1.13	1.043	0.983	0.964	1.173	0.98	0.853	0.989	0.9336
Q5T200	242	S	Zinc finger CCCH domain-containing protein 13	ZC3H13	0.968868	1.6214e-41	128.85	TSAVS(0.031)S(0.969)PLLDQQR	2	0.45962	4	1.069	1.093	1.077	0.895	0.962	0.97	0.837	0.879	0.901	0.873	0.0066007
Q5T3F8	114	S	CSC1-like protein 2	TMEM63B	0.679266	4.73161e-18	80.507	LT(0.002)S(0.007)VS(0.156)S(0.679)S(0.156)VDFDQR	3	-0.23246	2	0.736	0.857	0.956	1.15	1.149	1.071	1.565	1.34	1.122	1.322	0.023157
Q5T4S7	2885	S	E3 ubiquitin-protein ligase UBR4	UBR4	0.499994	2.34975e-192	177.81	T(0.5)S(0.5)PADHGGSVGSESGGSAVDSVAGEHSVSGR	4	-0.59053	2	1.188	1.128	1.019	0.984	0.906	0.864	0.828	0.802	0.848	0.826	0.031742
Q5T4S7	905	T	E3 ubiquitin-protein ligase UBR4	UBR4	0.85424	8.43377e-05	58.132	AT(0.136)T(0.854)PLY(0.01)HGFK	3	0.23565	1	0.896	0.936	1.322	1	0.875	1.005	1.116	0.934	0.761	0.913	0.58744
Q5T4S7	620	S	E3 ubiquitin-protein ligase UBR4	UBR4	0.5	2.61137e-15	66.202	AAPPPPPPPPPLES(0.5)S(0.5)PR	3	0.61646	8	1.165	1.03	1.119	0.827	0.964	0.982	0.71	0.935	0.878	0.837	0.051405
Q5T4S7	2719	S	E3 ubiquitin-protein ligase UBR4	UBR4	0.976817	6.56966e-76	131.83	HVTLPS(0.023)S(0.977)PR	2	1.0633	22	0.996	1.077	1	0.95	1.021	0.989	0.954	0.948	0.99	0.963	0.32058
Q5T4S7	619	S	E3 ubiquitin-protein ligase UBR4	UBR4	0.5	2.61137e-15	66.202	AAPPPPPPPPPLES(0.5)S(0.5)PR	3	0.61646	8	1.165	1.03	1.119	0.827	0.964	0.982	0.71	0.935	0.878	0.837	0.051405
Q5T4S7	1752	S	E3 ubiquitin-protein ligase UBR4	UBR4	0.941472	0.00542627	61.78	IS(0.941)ES(0.059)LVR	2	-0.25032	1	1.163	1.045	1.049	0.896	0.942	0.98	0.771	0.901	0.936	0.865	0.029703
Q5T4S7	2718	S	E3 ubiquitin-protein ligase UBR4	UBR4	0.499969	1.41707e-19	114.4	HVTLPS(0.5)S(0.5)PR	2	0.42163	3	0.915	1.023	1.154	0.977	0.909	1.047	1.068	0.888	0.909	0.949	0.55884
Q5T4S7	2884	T	E3 ubiquitin-protein ligase UBR4	UBR4	0.499994	2.34975e-192	177.81	T(0.5)S(0.5)PADHGGSVGSESGGSAVDSVAGEHSVSGR	4	-0.59053	2	1.188	1.128	1.019	0.984	0.906	0.864	0.828	0.802	0.848	0.826	0.031742
Q5T5C0	782	S	Syntaxin-binding protein 5	STXBP5	0.7623	0.00056492	61.344	S(0.118)S(0.118)S(0.762)VT(0.001)S(0.001)IDK	2	4.024	1	0.735	0.629	0.777	1.251	1.276	1.179	1.704	2.025	1.519	1.731	0.00122053
Q5T5C0	785	S	Syntaxin-binding protein 5	STXBP5	0.966376	2.92997e-13	87.519	SSSVT(0.033)S(0.966)IDKESR	2	-0.77109	1	0.58	0.734	0.617	1.091	1.359	1.421	1.88	1.851	2.306	2.005	0.0030016
Q5T5Y3	862	S	Calmodulin-regulated spectrin-associated protein 1	CAMSAP1	0.742767	0.0020936	50.786	EQS(0.743)PS(0.257)QHGK	3	-0.39846	2	1.073	0.91	1.126	0.998	0.998	0.938	0.931	1.095	0.833	0.944	0.4677
Q5T8P6	127	S	RNA-binding protein 26	RBM26	0.999968	6.52684e-08	68.044	LNHS(1)PPQSSSR	3	-0.27347	21	0.955	1.022	0.981	1.033	1.016	1	1.081	0.994	1.021	1.031	0.23358
Q5T8P6	518	S	RNA-binding protein 26	RBM26	0.992967	0.00200345	56.548	T(0.007)NS(0.993)PGFQK	2	0.41476	3	0.932	1.03	1.051	0.961	1.01	1.032	1.032	0.98	0.984	0.997	0.95784
Q5TAQ9	99	S	DDB1- and CUL4-associated factor 8	DCAF8	1	1.14106e-52	99.954	VHDRS(1)EEEEEEEEEEEEEQPR	4	0.2938	3	1.092	1.211	1.109	0.889	0.901	0.897	0.815	0.743	0.809	0.788	0.0181177
Q5TAQ9	130	S	DDB1- and CUL4-associated factor 8	DCAF8	0.819238	8.20041e-28	126.71	DQDS(0.181)S(0.819)DDER	2	0.25668	4	1.121	1.246	1.216	0.743	0.969	0.841	0.664	0.776	0.692	0.713	0.0144171
Q5TAQ9	129	S	DDB1- and CUL4-associated factor 8	DCAF8	0.510213	8.20041e-28	126.71	DQDS(0.51)S(0.49)DDER	2	0.46738	4	1.089	1.197	1.218	0.729	1.037	0.852	0.669	0.866	0.7	0.747	0.049225
Q5TCZ1	421	S	SH3 and PX domain-containing protein 2A	SH3PXD2A	0.81963	0.00236388	47.894	AQIS(0.18)S(0.82)PNLR	3	0.40921	2	0.687	0.75	0.806	1.033	1.386	1.207	1.504	1.844	1.498	1.617	0.0079432
Q5TDH0	104	T	Protein DDI1 homolog 2	DDI2	0.427447	6.6279e-09	54.953	IDFSSIAVPGT(0.427)S(0.286)S(0.286)PR	3	0.34574	0
Q5TDH0	106	S	Protein DDI1 homolog 2	DDI2	0.333099	0.00018493	40.941	IDFSS(0.001)IAVPGT(0.333)S(0.333)S(0.333)PR	2	0.54272	0
Q5TDH0	105	S	Protein DDI1 homolog 2	DDI2	0.333099	0.00018493	40.941	IDFSS(0.001)IAVPGT(0.333)S(0.333)S(0.333)PR	2	0.54272	0
Q5TDH0	121	S	Protein DDI1 homolog 2	DDI2	0.784339	9.51548e-45	72.566	QPPGTQQS(0.014)HS(0.188)S(0.784)PGEIT(0.009)S(0.003)S(0.001)PQGLDNPALLR	3	0.10992	2	1.699	1.376	1.301	0.693	0.631	0.614	0.408	0.458	0.473	0.443	0.00081835
Q5THJ4	2435	S	Vacuolar protein sorting-associated protein 13D	VPS13D	0.931978	1.46519e-09	87.447	NS(0.043)S(0.932)S(0.02)ES(0.005)AIVPK	2	0.52097	2	1.081	0.944	0.961	0.976	1.048	1.013	0.902	1.109	1.054	1.017	0.71746
Q5THJ4	2079	S	Vacuolar protein sorting-associated protein 13D	VPS13D	0.937006	6.07054e-13	68.972	ES(0.001)VPS(0.025)AS(0.937)PT(0.037)GIPK	3	0.19394	1	0.956	1.022	0.856	0.909	1.068	1.178	0.951	1.045	1.376	1.113	0.31818
Q5THJ4	2436	S	Vacuolar protein sorting-associated protein 13D	VPS13D	0.439825	8.94783e-06	54.871	NS(0.279)S(0.279)S(0.44)ES(0.003)AIVPK	3	1.4537	0
Q5UIP0	2348	S	Telomere-associated protein RIF1	RIF1	0.996041	0.00264076	58.699	T(0.004)LPIRS(0.996)PK	3	0.069512	1	0.932	0.948	0.961	0.917	1.085	1.145	0.983	1.144	1.192	1.108	0.28354
Q5UIP0	2393	S	Telomere-associated protein RIF1	RIF1	0.809399	0.00815396	48.998	S(0.191)LS(0.809)PDEER	2	-1.8543	1	1.017	0.91	1.062	0.98	1.031	1.018	0.963	1.131	0.96	1.013	0.77012
Q5VSL9	335	S	Striatin-interacting protein 1	STRIP1	0.999968	1.81879e-46	115.26	AAS(1)PPASASDLIEQQQK	3	0.14645	4	1.285	1.172	1.136	0.812	0.825	0.911	0.631	0.703	0.802	0.709	0.0026423
Q5VT25	1629	S	Serine/threonine-protein kinase MRCK alpha	CDC42BPA	0.858725	3.44034e-05	54.09	S(0.008)MS(0.859)AS(0.049)S(0.08)GLS(0.005)AR	2	-1.1707	1	0.917	0.94	0.954	1.023	1.125	1.022	1.115	1.194	1.073	1.128	0.024402
Q5VT52	761	S	Regulation of nuclear pre-mRNA domain-containing protein 2	RPRD2	0.403933	0.000382103	40.516	IIS(0.264)PGS(0.404)S(0.164)T(0.164)PS(0.003)S(0.001)TR	2	-0.15116	0
Q5VT52	614	S	Regulation of nuclear pre-mRNA domain-containing protein 2	RPRD2	0.993532	2.44062e-09	57.366	AS(0.005)IGQS(0.994)PGLPS(0.001)TTFK	3	0.77758	1	0.843	1.066	1.148	1.024	0.941	0.992	1.216	0.882	0.865	0.967	0.80478
Q5VTD9	156	Y	Zinc finger protein Gfi-1b	GFI1B	0.84744	0.000107445	49.298	Y(0.847)S(0.145)PGMDAY(0.008)HCVK	3	0.13082	2	1.005	0.905	0.917	0.983	1.08	1.1	0.978	1.192	1.202	1.119	0.079401
Q5VTE0	29	Y	Putative elongation factor 1-alpha-like 3	EEF1A1P5	0.999564	0.0174047	45.158	STTTGHLIY(1)K	3	-1.8013	1	1.132	0.854	1.07	1.02	0.919	1.038	0.902	1.075	0.971	0.974	0.83902
Q5VTL8	289	S	Pre-mRNA-splicing factor 38B	PRPF38B	0.580504	1.58907e-05	72.29	EGHGS(0.07)S(0.581)S(0.35)FDR	2	0.88681	1	0.859	1.169	1.131	1.019	0.975	0.885	1.186	0.833	0.783	0.911	0.46674
Q5VTL8	290	S	Pre-mRNA-splicing factor 38B	PRPF38B	0.754233	0.000883473	44.193	EGHGS(0.017)S(0.229)S(0.754)FDR	3	0.13589	1	0.816	1.136	1.072	1.337	0.729	0.904	1.638	0.642	0.844	0.982	0.8543
Q5VTR2	138	S	E3 ubiquitin-protein ligase BRE1A	RNF20	0.930194	1.42778e-35	92.563	ALVVPEPEPDS(0.07)DS(0.93)NQER	3	-0.34021	1	1.103	0.753	0.894	1.172	1.049	1.008	1.063	1.394	1.129	1.174	0.22542
Q5VUA4	39	S	Zinc finger protein 318	ZNF318	0.499989	9.14529e-13	63.614	RS(0.5)S(0.5)PPPPPSGSSSR	3	-0.37631	2	0.913	1.009	1.026	0.907	1.052	1.097	0.993	1.041	1.071	1.037	0.64428
Q5VUA4	40	S	Zinc finger protein 318	ZNF318	0.499989	9.14529e-13	63.614	RS(0.5)S(0.5)PPPPPSGSSSR	3	-0.37631	2	0.913	1.009	1.026	0.907	1.052	1.097	0.993	1.041	1.071	1.037	0.64428
Q5VUA4	2035	S	Zinc finger protein 318	ZNF318	0.993716	0.00380961	57.532	S(0.994)PT(0.006)VLCQK	2	-0.31751	1	0.901	0.938	1.177	0.936	1.019	1.043	1.04	1.085	0.887	0.994	0.9998
Q5VVQ6	130	S	Ubiquitin thioesterase OTU1	YOD1	0.572937	0.0010705	76.605	S(0.427)S(0.573)PAFTK	2	0.25297	7	1.353	1.267	1.269	0.742	0.757	0.813	0.548	0.597	0.642	0.594	0.000120768
Q5VVQ6	129	S	Ubiquitin thioesterase OTU1	YOD1	0.9598	0.0010705	76.605	S(0.96)S(0.04)PAFTK	2	-0.46134	6	1.235	1.39	1.311	0.725	0.743	0.798	0.587	0.535	0.608	0.576	0.0002431
Q5VWG9	433	T	Transcription initiation factor TFIID subunit 3	TAF3	0.813981	0.0163641	42.843	IS(0.001)GPECT(0.185)T(0.814)PK	2	-0.72653	1	0.984	0.936	0.865	1.101	1.099	0.995	1.119	1.175	1.151	1.147	0.051997
Q5VWG9	364	T	Transcription initiation factor TFIID subunit 3	TAF3	1	0.000872499	40.496	QIQT(1)PPDAGK	3	-1.2283	1
Q5VWG9	301	S	Transcription initiation factor TFIID subunit 3	TAF3	0.998424	4.69514e-06	41.115	T(0.001)AQS(0.008)PAMVGS(0.992)PIRS(0.998)PK	3	-0.51835	1	1.068	0.921	1.191	1.037	0.808	1.022	0.972	0.877	0.858	0.902	0.39586
Q5VWG9	297	S	Transcription initiation factor TFIID subunit 3	TAF3	0.999045	4.69514e-06	47.68	TAQS(0.001)PAMVGS(0.999)PIR	2	-0.19461	3	0.939	0.938	1.094	1.028	0.972	1.035	1.095	1.035	0.946	1.022	0.68946
Q5VWQ0	81	S	Lysine-specific demethylase 9	RSBN1	1	0.00180374	42.317	EKPHAGVS(1)PR	3	-0.49585	1	1.097	1.039	1.076	1.186	0.73	0.923	1.081	0.702	0.859	0.884	0.41788
Q5VY43	1029	S	Platelet endothelial aggregation receptor 1	PEAR1	1	0.00999814	46.406	HPPS(1)PPLR	2	0.48238	1	0.895	0.89	1.01	1.095	1.041	1.042	1.224	1.167	1.033	1.137	0.043344
Q5VYV7	396	S	Protein SLX4IP	SLX4IP	0.975018	2.16438e-09	94.688	LSTIQNS(0.975)PT(0.025)K	3	-1.9849	2	1.037	1.272	1.32	0.948	0.74	0.81	0.916	0.581	0.614	0.688	0.023157
Q5VZ89	741	S	DENN domain-containing protein 4C	DENND4C	1	0.007226	47.603	S(1)PPLMAK	2	0.30177	3	0.96	1.157	1.113	0.923	0.918	0.983	0.963	0.792	0.883	0.874	0.096959
Q5VZ89	1186	Y	DENN domain-containing protein 4C	DENND4C	0.987871	0.0019716	78.556	S(0.002)S(0.01)LY(0.988)GIAK	2	0.2927	1	0.749	0.716	0.742	1.255	1.394	1.009	1.675	1.943	1.363	1.657	0.035521
Q5VZ89	1252	S	DENN domain-containing protein 4C	DENND4C	0.79768	0.00227316	67.207	S(0.036)S(0.166)S(0.798)MELHR	2	-0.19047	1	1.02	1.029	1.016	1.045	0.876	1.039	1.024	0.85	1.024	0.966	0.57842
Q5VZ89	1277	S	DENN domain-containing protein 4C	DENND4C	0.499997	1.62026e-55	117.38	S(0.5)S(0.5)LPLDHGSPAQENPESEK	3	-1.277	1	0.902	0.916	1.193	1.034	0.904	1.06	1.146	0.986	0.89	0.996	0.98746
Q5VZ89	1099	S	DENN domain-containing protein 4C	DENND4C	0.855008	5.1232e-33	106.39	T(0.137)HS(0.855)FENVS(0.008)CHLPDSR	3	-0.67485	2	1.086	0.921	0.999	1.007	0.952	1.057	0.928	1.033	1.06	1.003	0.93794
Q5VZ89	1251	S	DENN domain-containing protein 4C	DENND4C	0.455367	0.00192255	57.55	S(0.455)S(0.455)S(0.089)MELHR	3	-0.27358	0
Q5VZ89	1640	S	DENN domain-containing protein 4C	DENND4C	0.768321	6.34753e-09	48.371	S(0.232)HS(0.768)VGGPLQNIDFTQR	3	-1.3055	1	1.136	0.874	1.121	1.036	1.074	0.812	0.913	1.228	0.725	0.933	0.60046
Q5VZ89	1278	S	DENN domain-containing protein 4C	DENND4C	0.499997	1.62026e-55	117.38	S(0.5)S(0.5)LPLDHGSPAQENPESEK	3	-1.277	1	0.902	0.916	1.193	1.034	0.904	1.06	1.146	0.986	0.89	0.996	0.98746
Q5VZ89	1250	S	DENN domain-containing protein 4C	DENND4C	0.455367	0.00192255	57.55	S(0.455)S(0.455)S(0.089)MELHR	3	-0.27358	0
Q5VZ89	1097	T	DENN domain-containing protein 4C	DENND4C	0.531042	4.57419e-05	41.513	T(0.531)HS(0.468)FENVS(0.001)CHLPDSR	4	-0.8548	1	1.133	0.931	0.981	0.969	0.971	1.049	0.855	1.042	1.069	0.982	0.81834
Q5W0B1	719	S	RING finger protein 219	RNF219	0.923113	1.20997e-09	66.387	IQSSLSS(0.012)AS(0.923)PS(0.064)K	3	0.36013	1	0.903	0.996	0.897	1.019	1.01	1.148	1.128	1.013	1.282	1.136	0.075804
Q5XPI4	675	S	E3 ubiquitin-protein ligase RNF123	RNF123	0.814134	1.87794e-08	80.17	PGWLS(0.166)S(0.814)PT(0.02)LGR	2	0.2708	4	1.27	1.125	1.075	0.889	0.814	0.945	0.7	0.722	0.88	0.763	0.0149844
Q5XPI4	9	S	E3 ubiquitin-protein ligase RNF123	RNF123	0.998929	0.00292331	63.076	GAGMS(0.999)FS(0.001)R	2	-0.39929	1	0.635	0.469	0.615	1.345	1.565	1.142	2.12	3.329	1.859	2.357	0.0029184
Q63HN8	217	S	E3 ubiquitin-protein ligase RNF213	RNF213	0.996486	1.77507e-23	72.753	GLS(0.996)QEGT(0.004)GPPTSAGEGHSR	3	-1.4351	1	1.098	0.977	1.073	0.971	1.029	0.906	0.884	1.052	0.844	0.923	0.19336
Q63HN8	2273	S	E3 ubiquitin-protein ligase RNF213	RNF213	0.966145	1.27283e-36	98.169	DFATPSLHT(0.005)S(0.029)DQS(0.966)PGK	3	0.16043	2	1.189	1.187	1.211	0.865	0.807	0.875	0.727	0.679	0.723	0.71	0.000196387
Q659C4	340	S	La-related protein 1B	LARP1B	0.959618	0.00795208	49.3	IGS(0.96)PLS(0.04)PK	2	0.015585	1	0.92	0.769	0.725	1.251	1.156	1.086	1.36	1.502	1.499	1.447	0.0106426
Q659C4	343	S	La-related protein 1B	LARP1B	0.999013	0.00380961	57.532	IGS(0.001)PLS(0.999)PK	2	-0.69351	1	0.901	0.882	0.895	1.159	0.988	1.125	1.287	1.12	1.258	1.222	0.056999
Q66K64	310	S	DDB1- and CUL4-associated factor 15	DCAF15	0.896258	3.79422e-12	63.682	S(0.035)S(0.035)GS(0.896)PEPS(0.034)PAIAK	2	0.40823	1	1.044	0.912	0.888	1.09	1.011	1.046	1.045	1.106	1.178	1.107	0.131517
Q66K64	314	S	DDB1- and CUL4-associated factor 15	DCAF15	0.43589	6.79625e-06	51.643	S(0.093)S(0.093)GS(0.378)PEPS(0.436)PAIAK	3	0.51142	0
Q66K74	640	S	Microtubule-associated protein 1S	MAP1S	0.988418	0.032479	53.237	T(0.999)PS(0.988)PES(0.012)HR	2	0.3668	3	0.789	0.803	0.841	0.994	1.189	1.289	1.26	1.479	1.534	1.427	0.0114587
Q66K74	759	S	Microtubule-associated protein 1S	MAP1S	0.994656	1.41225e-23	69.704	AVPMAPAPAS(0.995)PGS(0.004)S(0.001)NDSSAR	3	-1.1644	7	0.943	0.944	1.103	1.044	1.01	0.967	1.107	1.068	0.878	1.01	0.835
Q66K74	638	T	Microtubule-associated protein 1S	MAP1S	0.999136	0.032479	53.237	T(0.999)PS(0.988)PES(0.012)HR	2	0.3668	3	0.789	0.803	0.841	0.994	1.189	1.289	1.26	1.479	1.534	1.427	0.0114587
Q684P5	507	S	Rap1 GTPase-activating protein 2	RAP1GAP2	0.825777	2.99109e-12	71.879	S(0.138)HS(0.826)MET(0.036)MVGGQK	3	-1.126	1	0.954	0.9	0.867	1.011	1.093	1.141	1.059	1.213	1.317	1.193	0.017525
Q68CP4	243	S	Heparan-alpha-glucosaminide N-acetyltransferase	HGSNAT	0.889449	0.000118725	50.158	LINS(0.002)ELGS(0.889)PS(0.108)R	2	1.6128	1	0.896	1.031	1.024	1.018	1.022	1.01	1.137	0.99	0.987	1.034	0.52434
Q68D06	170	S	Schlafen family member 13	SLFN13	0.91795	0.00025727	43.592	Y(0.075)NLINEGS(0.918)PPS(0.007)K	3	1.0409	1	1.186	1.142	0.955	0.983	0.881	0.932	0.829	0.771	0.977	0.852	0.10058
Q68DK2	615	S	Zinc finger FYVE domain-containing protein 26	ZFYVE26	0.567224	4.25291e-23	64.845	S(0.207)PS(0.207)GLRS(0.567)PS(0.014)ES(0.004)PQHIAHPER	4	0.14989	1	1.146	1.13	0.99	0.906	1.048	0.863	0.791	0.928	0.872	0.863	0.116397
Q68DK2	619	S	Zinc finger FYVE domain-containing protein 26	ZFYVE26	0.47521	3.13539e-05	42.059	S(0.41)PS(0.114)ES(0.475)PQHIAHPER	3	-0.39967	0
Q68DK2	611	S	Zinc finger FYVE domain-containing protein 26	ZFYVE26	0.468183	1.24135e-18	56.681	S(0.107)PS(0.468)GLRS(0.412)PS(0.009)ES(0.003)PQHIAHPER	4	0.20884	0
Q68DK7	126	S	Male-specific lethal 1 homolog	MSL1	1	1.22545e-11	46.494	QAGIGGEPAAAGAGCS(1)PRPK	3	0.82841	1	1.111	1.048	1.061	0.844	1.002	1.002	0.759	0.956	0.945	0.884	0.1039
Q68DQ2	1934	S	Very large A-kinase anchor protein	CRYBG3	0.956629	0.00180768	46.352	GY(0.005)ES(0.957)PT(0.038)LSK	3	1.2908	1	1.016	1.006	0.891	0.991	1.088	1.014	0.976	1.08	1.138	1.062	0.29584
Q68E01	994	S	Integrator complex subunit 3	INTS3	0.5	0.0243994	40.268	AALS(0.5)S(0.5)PR	2	0.018498	1	0.905	0.996	0.68	1.149	1.077	1.127	1.269	1.079	1.658	1.299	0.077857
Q68E01	995	S	Integrator complex subunit 3	INTS3	0.5	0.0243994	40.268	AALS(0.5)S(0.5)PR	2	0.018498	1	0.905	0.996	0.68	1.149	1.077	1.127	1.269	1.079	1.658	1.299	0.077857
Q68EM7	161	S	Rho GTPase-activating protein 17	ARHGAP17	0.844934	2.88766e-35	127.29	S(0.845)S(0.155)GTNFQGLPSK	2	0.16737	1	1.302	1.495	1.387	0.611	0.571	0.881	0.469	0.382	0.636	0.493	0.00672
Q68EM7	676	S	Rho GTPase-activating protein 17	ARHGAP17	0.557223	3.14539e-47	83.705	S(0.165)PS(0.557)PPT(0.275)QHT(0.003)GQPPGQPSAPSQLSAPR	3	0.050551	2	1.033	1.083	1.282	0.882	0.815	0.991	0.853	0.753	0.774	0.791	0.054675
Q68EM7	674	S	Rho GTPase-activating protein 17	ARHGAP17	0.353956	4.65121e-25	61.558	S(0.354)PS(0.318)PPT(0.114)QHT(0.213)GQPPGQPSAPSQLSAPR	3	-0.12779	0
Q69YH5	756	S	Cell division cycle-associated protein 2	CDCA2	1	0.00227316	67.207	IS(1)PDLNIK	3	-0.12308	3	1.228	1.152	1.139	0.945	0.821	0.84	0.769	0.712	0.739	0.741	0.0036579
Q69YN4	1579	S	Protein virilizer homolog	VIRMA	0.978192	8.99233e-11	92.792	SFLSEPS(0.022)S(0.978)PGR	2	-0.18855	11	1.112	1.02	1.017	0.958	0.95	0.994	0.862	0.931	0.978	0.922	0.066862
Q69YN4	1578	S	Protein virilizer homolog	VIRMA	0.498512	0.00018678	46.985	SFLS(0.003)EPS(0.499)S(0.499)PGR	2	-0.50551	0
Q6AI08	643	S	HEAT repeat-containing protein 6	HEATR6	0.68104	1.27283e-36	98.169	APAGPSLEETS(0.002)VS(0.317)S(0.681)PK	3	-0.28722	1	1.014	1.062	1.07	0.991	0.908	0.997	0.979	0.855	0.934	0.921	0.073321
Q6AI39	674	S	BRD4-interacting chromatin-remodeling complex-associated protein-like	BICRAL	0.545423	2.63291e-61	101.41	VVGS(0.545)S(0.455)PGHPAVQVESHSGGQK	3	1.2027	1	0.893	0.911	1.075	0.983	1.125	1.005	1.101	1.234	0.935	1.081	0.33008
Q6DD88	535	S	Atlastin-3	ATL3	1	3.4359e-05	47.037	DAVVGRPS(1)MDKK	4	-2.6651	1	0.788	1.055	0.837	1.042	1.149	1.08	1.322	1.088	1.292	1.221	0.091495
Q6DN90	925	S	IQ motif and SEC7 domain-containing protein 1	IQSEC1	0.975358	0.00286792	63.426	SALS(0.003)S(0.021)S(0.975)LR	2	-0.85417	1	0.837	0.824	0.852	1.314	1.12	0.969	1.569	1.357	1.139	1.354	0.079144
Q6DN90	180	S	IQ motif and SEC7 domain-containing protein 1	IQSEC1	1	0.00097241	43.594	MQFS(1)FEGPEK	3	-0.20883	1	0.785	0.85	0.66	1.286	1.296	1.004	1.638	1.524	1.524	1.563	0.016638
Q6DN90	89	S	IQ motif and SEC7 domain-containing protein 1	IQSEC1	0.648301	0.00663036	41.339	LQHS(0.1)T(0.252)S(0.648)ILR	2	-0.22094	1	0.673	0.693	0.634	1.343	1.156	1.311	1.993	1.667	2.065	1.905	0.00027586
Q6DN90	417	S	IQ motif and SEC7 domain-containing protein 1	IQSEC1	1	2.05127e-06	81.904	SLGGQQGS(1)PK	2	-1.2887	1	0.871	0.929	1.001	1.026	1.019	1.126	1.179	1.095	1.126	1.132	0.07276
Q6EEV6	28	S	Small ubiquitin-related modifier 4	SUMO4	1	1.88982e-08	62.287	VAGQDGS(1)VVQFK	3	-0.073532	2	0.589	0.701	0.725	1.323	1.25	1.221	2.247	1.782	1.685	1.883	0.00075656
Q6GYQ0	861	S	Ral GTPase-activating protein subunit alpha-1	RALGAPA1	0.827098	4.53284e-06	61.11	GS(0.142)S(0.827)PGS(0.031)LEIPK	2	0.68501	1	1.079	1.199	1.241	0.774	1.035	0.796	0.719	0.862	0.642	0.74	0.038876
Q6GYQ0	860	S	Ral GTPase-activating protein subunit alpha-1	RALGAPA1	0.823902	1.98023e-12	78.69	RGS(0.824)S(0.176)PGSLEIPK	3	-0.63113	3	0.897	0.944	0.961	1.026	1.112	1.037	1.143	1.177	1.078	1.133	0.0186964
Q6GYQ0	611	T	Ral GTPase-activating protein subunit alpha-1	RALGAPA1	1	0.00931905	60.91	NMT(1)LAGR	2	-3.1282	1	1.144	1.051	1.024	0.9	0.982	0.969	0.787	0.934	0.948	0.886	0.048336
Q6IAA8	27	S	Ragulator complex protein LAMTOR1	LAMTOR1	0.8162	1.54596e-08	81.565	LLLDPS(0.184)S(0.816)PPTK	2	0.14592	1	1.044	1.009	1.043	0.958	1.001	0.985	0.918	0.991	0.944	0.951	0.041641
Q6IAA8	26	S	Ragulator complex protein LAMTOR1	LAMTOR1	0.497737	8.44912e-05	47.894	LLLDPS(0.498)S(0.498)PPT(0.005)K	3	-0.48438	0
Q6IBW4	284	S	Condensin-2 complex subunit H2	NCAPH2	0.999972	6.11778e-06	72.891	S(1)PQQSAALPR	2	-0.1328	2	1.272	1.329	1.228	0.853	0.778	0.724	0.67	0.584	0.59	0.615	0.00075798
Q6ICG6	324	S	Uncharacterized protein KIAA0930	KIAA0930	0.842798	1.45274e-09	65.374	S(0.157)HS(0.843)ANDSEEFFR	3	-0.23096	1	1.065	0.851	1.078	1.013	0.988	1.023	0.951	1.16	0.949	1.01	0.85908
Q6ICG6	293	T	Uncharacterized protein KIAA0930	KIAA0930	0.997746	3.73142e-11	73.834	VTSFST(0.002)PPT(0.998)PER	2	0.10087	3	1.117	1.079	0.993	0.907	0.981	0.985	0.811	0.909	0.993	0.901	0.077836
Q6IE81	743	S	Protein Jade-1	JADE1	0.989593	2.65342e-05	64.224	VPT(0.002)T(0.008)PAS(0.99)PVK	3	-1.3897	2	1.111	1.124	1.161	0.877	0.939	0.887	0.789	0.834	0.765	0.796	0.00078159
Q6IQ22	21	S	Ras-related protein Rab-12	RAB12	0.998506	5.22798e-79	129.85	AGGGGGLGAGS(0.999)PALS(0.001)GGQGR	2	-0.33369	3	0.836	0.835	0.89	1.017	1.24	1.115	1.216	1.482	1.253	1.317	0.0111553
Q6IQ26	193	S	DENN domain-containing protein 5A	DENND5A	0.720718	0.00924666	47.361	FNS(0.721)Y(0.274)DIS(0.005)R	2	-0.081656	1
Q6IQ49	278	S	Replication stress response regulator SDE2	SDE2	0.967473	3.45724e-53	102.53	VVNT(0.033)DHGS(0.967)PEQLQIPVTDSGR	3	-0.2264	1	1.056	1.088	1.155	0.93	0.854	0.989	0.882	0.785	0.857	0.841	0.025061
Q6JBY9	216	S	CapZ-interacting protein	RCSD1	0.873136	2.50854e-09	45.328	S(0.033)KAPGS(0.873)PLS(0.068)S(0.027)EGAAGEGVR	3	-0.42156	1	0.91	0.977	1	0.911	1.013	1.181	1.001	1.035	1.182	1.076	0.4466
Q6KC79	350	S	Nipped-B-like protein	NIPBL	0.75086	2.26096e-05	49.298	AAMY(0.028)DIIS(0.177)S(0.751)PS(0.044)K	3	-0.14794	1	1.08	1.168	1.231	0.909	0.841	0.878	0.841	0.72	0.714	0.755	0.0031848
Q6KC79	2658	S	Nipped-B-like protein	NIPBL	0.999999	7.22014e-13	82.925	AITSLLGGGS(1)PK	3	-0.48073	4	0.999	1.209	1.132	0.983	0.829	0.923	0.984	0.685	0.816	0.819	0.056355
Q6KC79	724	T	Nipped-B-like protein	NIPBL	0.999981	0.00126785	53.237	SDGHPET(1)PK	3	-0.08679	1	1.022	0.835	1.088	0.939	1.081	1.046	0.919	1.292	0.962	1.041	0.64708
Q6KC79	280	S	Nipped-B-like protein	NIPBL	0.989816	1.38797e-11	61.127	S(0.01)PQPVCS(0.99)PAGS(0.001)EGTPK	3	0.45873	1	0.975	1.025	1.015	1.058	0.898	1.042	1.085	0.876	1.027	0.994	0.8889
Q6KC79	305	S	Nipped-B-like protein	NIPBL	0.540041	3.59174e-15	57.238	GSRPPLILQS(0.005)QS(0.037)LPCS(0.54)S(0.419)PR	3	-0.59362	1	1.04	1.082	1.06	0.862	1.049	0.966	0.828	0.969	0.913	0.904	0.148159
Q6KC79	599	T	Nipped-B-like protein	NIPBL	0.999997	4.8075e-08	72.891	STPENHPET(1)PK	3	-0.020885	2	1.069	0.992	1.152	0.959	1.004	0.887	0.896	1.011	0.77	0.887	0.101476
Q6MZP7	280	T	Protein lin-54 homolog	LIN54	0.923757	0.000398603	44.252	VLS(0.002)QS(0.002)T(0.008)PGT(0.924)PS(0.065)K	3	0.7654	1	0.878	0.886	1.043	0.956	1.131	1.083	1.089	1.274	1.039	1.129	0.179658
Q6MZP7	310	S	Protein lin-54 homolog	LIN54	1	0.0227254	41.448	IAIS(1)PLK	2	-0.33758	1	0.986	0.917	0.824	1.179	0.906	1.147	1.197	0.987	1.393	1.185	0.167623
Q6MZP7	264	S	Protein lin-54 homolog	LIN54	0.99864	3.96556e-28	82.765	AVTGQTT(0.001)QVS(0.999)PPVIAGR	3	0.22722	3	0.789	1.013	1.082	1.011	1.014	1.074	1.282	1	0.993	1.075	0.4583
Q6MZP7	235	T	Protein lin-54 homolog	LIN54	0.987049	0.000704103	47.712	T(0.987)PT(0.01)S(0.003)GPVITK	2	-0.22763	2	0.962	0.959	0.944	1.071	1.044	1.011	1.114	1.089	1.072	1.091	0.0079368
Q6NWY9	764	S	Pre-mRNA-processing factor 40 homolog B	PRPF40B	0.625758	8.07129e-06	43.208	GS(0.626)PS(0.176)S(0.199)HLLGADHGLR	3	0.16929	1	0.923	0.972	0.957	1.034	1.026	1.073	1.12	1.055	1.122	1.099	0.0103639
Q6NYC8	224	S	Phostensin	PPP1R18	0.999139	2.48243e-08	56.551	LS(0.999)PGES(0.001)AYQK	3	0.33984	2	0.714	1.016	0.841	0.977	1.051	1.32	1.368	1.034	1.571	1.302	0.122798
Q6NZY4	479	T	Zinc finger CCHC domain-containing protein 8	ZCCHC8	1	2.31245e-08	62.055	GT(1)PPPVFT(1)PPLPK	3	-0.07284	5	1.216	1.116	1.071	0.909	0.901	0.893	0.749	0.806	0.834	0.794	0.026138
Q6NZY4	597	S	Zinc finger CCHC domain-containing protein 8	ZCCHC8	0.468707	3.12308e-12	52.451	S(0.001)EAGHAS(0.469)S(0.469)PDS(0.056)EVT(0.005)S(0.001)LCQK	3	-0.6938	0
Q6NZY4	695	S	Zinc finger CCHC domain-containing protein 8	ZCCHC8	0.998846	0.0124536	40.883	S(0.001)LLKNS(0.999)PR	3	0.44999	1	1.202	0.91	1.015	0.992	0.947	0.987	0.825	1.039	0.973	0.936	0.50596
Q6NZY4	649	S	Zinc finger CCHC domain-containing protein 8	ZCCHC8	0.49881	3.59557e-10	63.091	LFPADT(0.499)S(0.499)PS(0.002)TATK	3	0.18882	0
Q6NZY4	427	S	Zinc finger CCHC domain-containing protein 8	ZCCHC8	0.993081	2.40015e-08	73.386	SSSHS(0.001)S(0.006)PGS(0.993)PK	3	-0.18295	5	0.997	1.122	1.267	0.908	0.838	0.95	0.911	0.747	0.751	0.796	0.045644
Q6NZY4	598	S	Zinc finger CCHC domain-containing protein 8	ZCCHC8	0.468707	3.12308e-12	52.451	S(0.001)EAGHAS(0.469)S(0.469)PDS(0.056)EVT(0.005)S(0.001)LCQK	3	-0.6938	0
Q6NZY4	648	T	Zinc finger CCHC domain-containing protein 8	ZCCHC8	0.583981	2.43791e-11	64.52	LFPADT(0.584)S(0.399)PS(0.014)T(0.004)ATK	2	-0.25644	1	1.147	1.346	1.164	0.938	0.814	0.735	0.819	0.605	0.632	0.68	0.0112618
Q6NZY4	658	S	Zinc finger CCHC domain-containing protein 8	ZCCHC8	0.999684	8.75764e-05	58.098	IHS(1)PIPDMSK	2	0.87914	2	1.074	1.092	1.155	0.926	0.938	0.896	0.863	0.858	0.776	0.831	0.0020389
Q6NZY4	485	T	Zinc finger CCHC domain-containing protein 8	ZCCHC8	1	4.01798e-08	57.175	GT(1)PPPVFT(1)PPLPK	3	-0.07284	2	1.168	1.149	0.998	0.915	1.007	0.853	0.784	0.876	0.856	0.837	0.062442
Q6P1N0	206	T	Coiled-coil and C2 domain-containing protein 1A	CC2D1A	0.828811	5.00741e-18	67.928	GPAS(0.027)T(0.133)PT(0.829)Y(0.008)S(0.003)PAPTQPAPR	3	-2.2858	1	1.052	1.017	0.96	1.011	1.016	0.97	0.961	0.997	1.011	0.989	0.7565
Q6P1N0	455	S	Coiled-coil and C2 domain-containing protein 1A	CC2D1A	0.987182	2.97074e-22	99.747	QNS(0.987)PVAPT(0.013)AQPK	3	0.53138	2	0.945	0.968	1.148	0.971	0.931	1.06	1.028	0.962	0.924	0.968	0.69416
Q6P1X5	1185	S	Transcription initiation factor TFIID subunit 2	TAF2	0.650514	1.34041e-08	55.322	DKEPFT(0.008)FS(0.341)S(0.651)PAS(0.001)GR	3	0.48179	1	1.039	0.969	0.943	1.104	1.003	0.953	1.063	1.035	1.011	1.037	0.5343
Q6P2H3	623	S	Centrosomal protein of 85 kDa	CEP85	1	0.00105948	54.023	RDS(1)ALQQLR	2	-0.13884	1	1.214	1.135	0.955	0.939	0.828	1.013	0.773	0.729	1.062	0.841	0.138201
Q6P3S6	488	S	F-box only protein 42	FBXO42	1	3.1571e-08	98.407	RGS(1)LPDQK	3	-0.31168	1	0.904	0.896	0.971	1.078	1.001	1.118	1.192	1.116	1.152	1.154	0.025975
Q6P3W7	677	S	SCY1-like protein 2	SCYL2	0.997982	0.000339665	64.121	RAS(0.998)LT(0.002)LEEK	3	0.80402	1	0.848	0.703	0.93	1.179	1.087	1.163	1.391	1.546	1.253	1.382	0.0186192
Q6P444	291	S	Mitochondrial fission regulator 2	MTFR2	1	1.20194e-05	49.595	S(1)PGGRPIHK	3	-1.3594	2	0.98	0.915	0.916	1.045	1.023	1.103	1.067	1.117	1.205	1.128	0.0194596
Q6P4Q7	667	Y	Metal transporter CNNM4	CNNM4	0.643648	2.57649e-05	86.014	S(0.011)AS(0.325)LS(0.02)Y(0.644)PDR	2	0.27612	1	0.753	0.809	0.875	1.213	1.15	1.099	1.612	1.419	1.256	1.421	0.0024617
Q6P4R8	1287	T	Nuclear factor related to kappa-B-binding protein	NFRKB	0.371369	5.20874e-06	46.88	AVSTVVVT(0.371)T(0.371)APS(0.257)PK	3	0.49543	0
Q6P4R8	1288	T	Nuclear factor related to kappa-B-binding protein	NFRKB	0.371369	5.20874e-06	46.88	AVSTVVVT(0.371)T(0.371)APS(0.257)PK	3	0.49543	0
Q6P4R8	226	S	Nuclear factor related to kappa-B-binding protein	NFRKB	0.948208	0.00273751	41.689	S(0.948)PS(0.052)PAVPLR	2	0.18431	1
Q6P597	466	S	Kinesin light chain 3	KLC3	0.999298	2.89991e-16	77.746	AMS(0.999)LNT(0.001)LNVDAPR	2	0.6947	5	1.051	1.062	1.155	0.88	0.961	0.96	0.838	0.905	0.832	0.857	0.020995
Q6P597	498	T	Kinesin light chain 3	KLC3	0.585299	0.00017321	45.829	T(0.004)LS(0.016)AS(0.364)T(0.585)QDLS(0.031)PH	3	1.6383	1	1.022	0.94	0.906	1.034	1.085	1.011	1.012	1.153	1.118	1.091	0.099335
Q6P597	497	S	Kinesin light chain 3	KLC3	0.829851	2.58758e-10	70.889	T(0.004)LS(0.025)AS(0.83)T(0.141)QDLSPH	2	-0.39501	1	1.043	1.009	0.906	1.08	0.997	0.979	1.035	0.986	1.082	1.033	0.55576
Q6P6C2	361	S	RNA demethylase ALKBH5	ALKBH5	0.96878	0.000136426	49.333	RGS(0.969)FS(0.015)S(0.015)ENY(0.001)WR	2	-1.0168	1	0.925	0.853	0.97	1.178	1.013	1.026	1.273	1.186	1.06	1.171	0.062641
Q6PCE3	175	S	Glucose 1,6-bisphosphate synthase	PGM2L1	0.999963	1.15996e-59	145.49	AVAGVMITAS(1)HNR	2	-0.42212	12	1.006	1.006	1.012	1.019	1.021	0.958	1.012	1.014	0.947	0.991	0.70812
Q6PFW1	1152	S	Inositol hexakisphosphate and diphosphoinositol-pentakisphosphate kinase 1	PPIP5K1	0.970959	2.38735e-10	70.438	T(0.029)LHS(0.971)PPLQLQQR	3	-1.1554	1	1.064	1.493	1.297	0.729	0.845	0.75	0.685	0.565	0.579	0.603	0.0099782
Q6PGQ7	558	S	Protein aurora borealis	BORA	0.86574	2.39503e-05	66.267	TASPFQCS(0.134)S(0.866)P	2	-0.47077	2	1.162	1.018	1.042	0.849	1.04	0.962	0.731	1.019	0.923	0.885	0.158942
Q6PID6	197	S	Tetratricopeptide repeat protein 33	TTC33	0.954208	1.00437e-15	72.898	SEAPAEVT(0.046)HFS(0.954)PK	3	0.70793	2	1.116	1.087	0.97	0.949	0.937	0.997	0.85	0.861	1.029	0.909	0.11508
Q6PID6	194	T	Tetratricopeptide repeat protein 33	TTC33	0.574788	3.9415e-08	57.288	SEAPAEVT(0.575)HFS(0.425)PK	3	1.342	1	0.874	1.085	0.983	1.006	1.013	1.036	1.151	0.932	1.054	1.038	0.57848
Q6PJI9	830	S	GATOR complex protein WDR59	WDR59	0.950362	0.00161417	44.543	FGS(0.95)LT(0.035)Y(0.007)S(0.008)DPR	2	1.1233	1	0.982	0.841	1.241	0.882	1.22	0.872	0.898	1.449	0.703	0.971	0.86118
Q6PJT7	409	S	Zinc finger CCCH domain-containing protein 14	ZC3H14	0.999959	1.75889e-08	73.834	IS(1)PPIKEEETK	4	1.0643	1	1.052	0.977	1.189	0.944	0.934	0.963	0.897	0.954	0.811	0.883	0.17126
Q6PJT7	515	S	Zinc finger CCCH domain-containing protein 14	ZC3H14	1	1.08601e-22	107.5	DLVQPDKPAS(1)PK	3	0.47362	5	1.051	1.1	1.018	0.93	0.947	1.005	0.885	0.861	0.989	0.909	0.043005
Q6PK04	19	S	Coiled-coil domain-containing protein 137	CCDC137	1	0.00166368	52.132	VQAGPGS(1)PR	2	0.46334	1	1.018	0.999	0.971	1.136	0.988	0.901	1.115	0.988	0.927	1.012	0.91378
Q6PKG0	824	S	La-related protein 1	LARP1	0.68908	1.88097e-09	46.176	HS(0.277)S(0.689)NPPLES(0.033)HVGWVMDSR	3	-1.1587	1
Q6PKG0	517	S	La-related protein 1	LARP1	0.999939	4.63259e-28	122.52	ETES(1)APGS(1)PR	2	0.13679	11	0.867	0.94	0.981	1.043	1.061	1.079	1.203	1.127	1.101	1.142	0.023519
Q6PKG0	777	Y	La-related protein 1	LARP1	0.980745	7.987e-18	83.823	S(0.001)LPTT(0.002)VPES(0.016)PNY(0.981)R	2	-0.33839	11	1.031	1.035	0.973	1	1.002	0.987	0.971	0.967	1.014	0.984	0.47378
Q6PKG0	521	S	La-related protein 1	LARP1	1	4.63259e-28	122.52	ETES(1)APGS(1)PR	2	0.13679	18	0.969	1.041	1.073	0.975	0.976	0.997	1.006	0.937	0.93	0.956	0.23062
Q6PKG0	766	S	La-related protein 1	LARP1	0.990337	7.35247e-20	95.067	S(0.99)LPT(0.682)T(0.159)VPES(0.142)PNY(0.027)R	3	0.066194	10	1.17	1.044	0.988	0.934	0.963	0.969	0.798	0.921	0.981	0.895	0.100824
Q6PKG0	769	T	La-related protein 1	LARP1	0.68195	9.41189e-08	54.859	S(0.99)LPT(0.682)T(0.159)VPES(0.142)PNY(0.027)R	3	0.066194	1	0.997	0.927	0.938	1.088	0.959	1.08	1.091	1.033	1.152	1.093	0.13456
Q6PKG0	774	S	La-related protein 1	LARP1	0.998774	4.59388e-33	114.64	SLPTTVPES(0.999)PNY(0.001)R	2	0.00084186	8	0.996	0.964	0.865	1.062	1.027	1.071	1.067	1.062	1.239	1.119	0.062982
Q6PKG0	526	T	La-related protein 1	LARP1	0.89573	0.0261033	58.699	AVT(0.896)PVPT(0.104)K	2	-0.14766	2	0.928	1.012	0.977	0.986	1.029	1.067	1.062	1.015	1.094	1.057	0.179857
Q6PKG0	376	T	La-related protein 1	LARP1	1	3.03361e-05	50.305	KFDGVEGPRT(1)PK	3	-0.12197	2	1	0.851	0.819	1.075	1.173	1.044	1.075	1.377	1.274	1.233	0.039638
Q6PKG0	785	T	La-related protein 1	LARP1	1	0.00855972	48.568	T(1)PRT(1)PQLK	3	0.61072	1	0.786	0.864	0.641	1.147	1.118	1.317	1.457	1.293	2.056	1.564	0.0113156
Q6PKG0	1071	T	La-related protein 1	LARP1	0.986994	6.10069e-15	61.087	PAAMIS(0.005)QPPT(0.987)PPT(0.008)GQPVR	3	-0.42569	5	1.186	1.105	1.066	0.923	0.841	0.969	0.779	0.76	0.91	0.814	0.0166048
Q6PKG0	788	T	La-related protein 1	LARP1	1	0.00855972	48.568	T(1)PRT(1)PQLK	3	0.61072	1	0.786	0.864	0.641	1.147	1.118	1.317	1.457	1.293	2.056	1.564	0.0113156
Q6PKG0	1040	S	La-related protein 1	LARP1	1	3.34323e-05	43.261	RHS(1)VVAGGGGGEGR	3	-0.28795	1	0.308	0.314		1.391	1.178	1.444	4.511	3.742		4.301	0.00037879
Q6PL18	336	S	ATPase family AAA domain-containing protein 2	ATAD2	0.500683	0.00226337	73.26	LS(0.501)S(0.499)AGPR	2	-2.4992	1	0.999	0.97	1.087	0.95	0.984	1.038	0.952	1.014	0.956	0.973	0.55698
Q6R327	1591	S	Rapamycin-insensitive companion of mTOR	RICTOR	0.5	0.000390961	55.314	S(0.5)T(0.5)ELLLGVK	3	-0.083931	1	0.469	1.307	1.239	0.855	0.996	1.119	1.821	0.762	0.903	0.985	0.83584
Q6R327	1235	S	Rapamycin-insensitive companion of mTOR	RICTOR	0.194163	2.75141e-11	44.848	SQSFNTDT(0.002)T(0.092)T(0.073)S(0.073)GIS(0.059)S(0.059)MS(0.194)S(0.194)S(0.194)PS(0.059)R	3	0.085901	0
Q6R327	1233	S	Rapamycin-insensitive companion of mTOR	RICTOR	0.194163	2.75141e-11	44.848	SQSFNTDT(0.002)T(0.092)T(0.073)S(0.073)GIS(0.059)S(0.059)MS(0.194)S(0.194)S(0.194)PS(0.059)R	3	0.085901	0
Q6R327	1284	S	Rapamycin-insensitive companion of mTOR	RICTOR	0.71105	6.70651e-21	76.015	S(0.219)NS(0.711)VS(0.07)LVPPGSSHTLPR	3	-0.20837	1	1.04	1.046	0.98	0.961	1.053	0.956	0.924	1.005	0.976	0.969	0.4385
Q6R327	1592	T	Rapamycin-insensitive companion of mTOR	RICTOR	0.5	0.000390961	55.314	S(0.5)T(0.5)ELLLGVK	3	-0.083931	1	0.469	1.307	1.239	0.855	0.996	1.119	1.821	0.762	0.903	0.985	0.83584
Q6R327	1234	S	Rapamycin-insensitive companion of mTOR	RICTOR	0.194163	2.75141e-11	44.848	SQSFNTDT(0.002)T(0.092)T(0.073)S(0.073)GIS(0.059)S(0.059)MS(0.194)S(0.194)S(0.194)PS(0.059)R	3	0.085901	0
Q6RI45	702	S	Bromodomain and WD repeat-containing protein 3	BRWD3	0.950223	7.49985e-05	56.569	RHS(0.95)S(0.05)QIEGVR	3	-0.34144	1	0.572	0.485	0.788	1.341	1.027	1.554	2.341	2.117	1.974	2.126	0.0152814
Q6SPF0	161	S	Atherin	SAMD1	0.982842	9.87394e-28	75.064	AAAAAAT(0.017)APPS(0.983)PGPAQPGPR	4	0.88093	3	1.1	1.131	1.047	0.928	0.906	0.962	0.843	0.802	0.919	0.853	0.0050838
Q6SPF0	107	T	Atherin	SAMD1	1	1.22169e-05	61.235	RGAT(1)PPAPPR	3	0.058889	3	1.234	1.346	1.133	1.126	0.702	0.615	0.913	0.521	0.543	0.658	0.076622
Q6U841	238	S	Sodium-driven chloride bicarbonate exchanger	SLC4A10	1	0.00189159	71.614	S(1)FADIGK	3	0.28491	2	0.374	0.451	0.436	1.476	1.314	1.604	3.951	2.91	3.675	3.485	0.000103317
Q6UB98	149	S	Ankyrin repeat domain-containing protein 12	ANKRD12	0.553155	2.01069e-39	92.565	DNS(0.553)PDS(0.223)T(0.223)PNHPSQTTPAQK	3	0.60093	2	1.076	1.019	1.052	0.974	1.011	0.918	0.905	0.991	0.873	0.922	0.065298
Q6UN15	554	S	Pre-mRNA 3'-end-processing factor FIP1	FIP1L1	0.999994	4.31263e-15	103.14	RHES(1)EEGDSHR	3	-0.33614	4	0.956	1.042	1.084	1.164	0.894	0.883	1.217	0.857	0.816	0.954	0.61022
Q6UN15	492	S	Pre-mRNA 3'-end-processing factor FIP1	FIP1L1	0.917787	2.2162e-19	73.953	DHS(0.918)PT(0.082)PSVFNSDEER	3	0.35729	1	1.046	0.993	1.063	0.903	1.098	0.941	0.863	1.106	0.886	0.948	0.42298
Q6UX71	506	S	Plexin domain-containing protein 2	PLXDC2	0.981621	2.42309e-07	42.863	RGS(0.982)GHPAY(0.018)AEVEPVGEK	4	0.64442	1	0.993	0.98	1.085	1.079	0.879	1.007	1.086	0.896	0.929	0.97	0.6495
Q6UX71	511	Y	Plexin domain-containing protein 2	PLXDC2	0.975809	3.75054e-53	122.18	RGS(0.024)GHPAY(0.976)AEVEPVGEK	3	0.49801	1	0.746	0.853	0.782	1.134	1.083	1.289	1.522	1.268	1.65	1.472	0.004097
Q6UXH1	70	S	Cysteine-rich with EGF-like domain protein 2	CRELD2	0.650943	0.0108733	53.089	Y(0.062)ES(0.651)S(0.287)EIR	2	-1.1149	1
Q6UXN9	6	S	WD repeat-containing protein 82	WDR82	0.994297	0.00780887	57.859	LT(0.006)DS(0.994)VLR	2	-0.084798	1	0.815	1.049	1.016	1.037	1.031	1.035	1.272	0.982	1.019	1.077	0.4162
Q6UXV4	203	S	MICOS complex subunit MIC27	APOOL	0.846745	5.15897e-24	112.44	LGS(0.847)S(0.126)S(0.027)EIEVPAK	3	-0.045631	2	0.259	0.321	0.39	1.577	1.484	1.569	6.109	4.63	4.016	4.773	0.000196295
Q6VMQ6	673	S	Activating transcription factor 7-interacting protein 1	ATF7IP	1	3.03933e-13	70.197	RHEHPPNPPVS(1)PGK	4	-0.25899	4	1.006	1.115	1.023	0.968	0.929	1.002	0.962	0.832	0.98	0.922	0.105416
Q6VMQ6	477	S	Activating transcription factor 7-interacting protein 1	ATF7IP	0.885126	0.0013292	45.28	MES(0.003)S(0.052)FGS(0.885)PS(0.06)K	2	-0.2914	1	1.061	1.138	1.031	1.01	0.935	0.888	0.953	0.821	0.862	0.877	0.050304
Q6VN20	365	S	Ran-binding protein 10	RANBP10	0.913649	1.75971e-06	49.708	SQDS(0.001)Y(0.009)PGS(0.914)PS(0.068)LS(0.008)PR	3	0.91295	1	1.077	0.992	1.047	0.964	0.999	0.966	0.896	1.006	0.924	0.94	0.083159
Q6VN20	369	S	Ran-binding protein 10	RANBP10	0.996365	3.85508e-25	104.45	SQDSYPGSPS(0.003)LS(0.996)PR	2	-0.32852	2	1.22	1.181	1.262	0.773	0.756	0.956	0.634	0.64	0.758	0.678	0.0070159
Q6WKZ4	434	S	Rab11 family-interacting protein 1	RAB11FIP1	0.497945	0.00641172	40.242	RS(0.498)S(0.498)LLS(0.004)LMTGK	3	-0.16363	0
Q6WKZ4	435	S	Rab11 family-interacting protein 1	RAB11FIP1	0.497945	0.00641172	40.242	RS(0.498)S(0.498)LLS(0.004)LMTGK	3	-0.16363	0
Q6Y7W6	384	S	GRB10-interacting GYF protein 2	GIGYF2	0.545668	1.09456e-20	73.688	PGT(0.453)PS(0.546)DHQS(0.001)QEASQFER	3	-0.27136	1	1.037	1.065	1.278	1.006	0.956	0.749	0.97	0.897	0.587	0.802	0.116444
Q6Y7W6	382	T	GRB10-interacting GYF protein 2	GIGYF2	0.606279	4.1006e-09	47.499	PGT(0.606)PS(0.393)DHQS(0.001)QEASQFER	3	-0.23968	1	1.249	0.971	1.147	0.932	0.901	0.899	0.746	0.927	0.784	0.811	0.112622
Q6Y7W6	236	S	GRB10-interacting GYF protein 2	GIGYF2	1	3.80228e-05	57.52	WRPHS(1)PDGPR	3	-0.52537	3	1.269	1.06	1.103	0.897	0.862	0.923	0.707	0.812	0.838	0.781	0.0136822
Q6ZMT4	503	S	Lysine-specific demethylase 7A	KDM7A	0.817656	2.84828e-12	72.898	SSNEAT(0.177)S(0.818)PY(0.005)HSR	3	-0.80848	3	1.146	1.319	1.118	0.883	0.821	0.844	0.77	0.622	0.756	0.711	0.0036976
Q6ZRS2	1859	S	Helicase SRCAP	SRCAP	0.965798	7.90033e-15	63.447	S(0.02)GPPS(0.966)PPS(0.01)T(0.003)AT(0.001)SFGGPR	3	0.15463	3	1.01	0.998	1.047	0.941	0.905	1.123	0.932	0.905	1.073	0.972	0.65418
Q6ZRS2	2787	S	Helicase SRCAP	SRCAP	0.677803	7.5078e-11	40.625	GAASTLVPGVS(0.023)ET(0.03)S(0.081)AS(0.678)PGS(0.137)PS(0.05)VR	3	0.16591	1	1.17	0.875	1.089	0.997	1.021	0.902	0.852	1.166	0.829	0.932	0.53434
Q6ZS17	22	S	Rho family-interacting cell polarization regulator 1	RIPOR1	0.719863	0.000130468	42.679	S(0.28)QS(0.72)FAGVLGSHER	3	0.12526	1	1.126	1.093	0.758	0.977	1.121	0.955	0.868	1.024	1.26	1.026	0.7942
Q6ZS17	351	S	Rho family-interacting cell polarization regulator 1	RIPOR1	0.913117	1.03137e-13	68.044	FS(0.001)T(0.004)Y(0.04)S(0.041)QS(0.913)PPDT(0.001)PSLR	3	-0.40098	6	1.19	1.142	1.1	0.832	0.919	0.928	0.698	0.803	0.843	0.781	0.0039614
Q6ZS17	732	S	Rho family-interacting cell polarization regulator 1	RIPOR1	0.995791	4.0679e-05	51.939	T(0.003)PHPS(0.996)PAHS(0.001)S(0.001)R	3	-0.20493	3	1.26	1.211	1.279	0.717	0.83	0.876	0.569	0.685	0.685	0.646	0.0020819
Q6ZSZ5	733	S	Rho guanine nucleotide exchange factor 18	ARHGEF18	0.600378	8.07129e-06	43.208	AETFAGY(0.044)DCT(0.306)NS(0.6)PT(0.049)K	3	0.568	1	0.773	0.963	0.931	1.02	1.155	1.104	1.319	1.198	1.187	1.229	0.053441
Q6ZSZ5	760	S	Rho guanine nucleotide exchange factor 18	ARHGEF18	1	0.000520566	43.897	GPPNS(1)PDLK	3	0.3576	1
Q6ZSZ5	1103	S	Rho guanine nucleotide exchange factor 18	ARHGEF18	0.937978	0.000369348	66.056	S(0.062)LS(0.938)PILPGR	2	0.10933	4	1.032	1.065	1.026	0.943	1.039	0.941	0.913	0.976	0.919	0.936	0.124917
Q6ZT62	272	S	Bargin	BARGIN	0.422845	5.14294e-09	42.716	ENHGQADHS(0.423)PS(0.423)MT(0.138)AT(0.016)HFPR	4	-0.72133	0
Q6ZT62	544	S	Bargin	BARGIN	0.530219	0.000148386	40.475	T(0.109)ES(0.53)EVPPRPAS(0.361)PK	4	0.54043	1	0.877	0.807	0.576	1.143	1.127	1.345	1.305	1.396	2.336	1.6	0.026463
Q6ZT62	552	S	Bargin	BARGIN	0.999987	4.38653e-13	70.197	TESEVPPRPAS(1)PK	3	-0.40899	5	0.816	0.899	0.835	1.09	1.101	1.182	1.336	1.224	1.417	1.323	0.0019571
Q6ZT62	270	S	Bargin	BARGIN	0.874093	6.40439e-12	49.765	ENHGQADHS(0.874)PS(0.085)MT(0.029)AT(0.012)HFPR	3	0.34885	2	0.986	0.788	0.971	0.982	0.925	1.313	0.996	1.173	1.353	1.173	0.30578
Q6ZWT7	474	T	Lysophospholipid acyltransferase 2	MBOAT2	0.999998	6.82275e-20	83.404	RKNT(1)HENIQLSQSK	4	0.25615	2	0.96	1.107	0.874	0.944	0.937	1.18	0.984	0.845	1.352	1.041	0.7229
Q71DI3	29	S	Histone H3.2	HIST2H3A	0.995669	0.00231608	40.278	KS(0.996)APAT(0.004)GGVK	3	0.53034	1	0.825	0.925	0.972	1.23	0.969	1.029	1.491	1.046	1.059	1.186	0.124783
Q71RC2	722	S	La-related protein 4	LARP4	0.952116	0.000968848	45.28	EQY(0.048)VPPRS(0.952)PK	3	0.083372	2	0.914	1.017	0.956	1.114	1.007	0.981	1.218	0.989	1.027	1.074	0.22414
Q71RC2	597	S	La-related protein 4	LARP4	0.924496	4.13405e-30	71.297	AS(0.016)T(0.059)AS(0.924)PCNNNINAATAVALQEPR	3	-0.89906	1	0.865	1.083	1.05	1.076	1.173	0.767	1.244	1.083	0.731	1.006	0.97296
Q71RC2	647	S	La-related protein 4	LARP4	0.965598	0.0123626	44.564	S(0.001)NVVS(0.966)PT(0.033)K	2	0.44819	1	1.01	0.941	1.134	1.032	1.029	0.887	1.022	1.094	0.783	0.956	0.57606
Q76FK4	267	S	Nucleolar protein 8	NOL8	0.366743	4.28917e-10	40.098	T(0.003)CDS(0.007)IT(0.049)PS(0.147)KS(0.367)S(0.367)PVPVS(0.052)DT(0.007)QK	4	2.2173	0
Q76FK4	268	S	Nucleolar protein 8	NOL8	0.366743	4.28917e-10	40.098	T(0.003)CDS(0.007)IT(0.049)PS(0.147)KS(0.367)S(0.367)PVPVS(0.052)DT(0.007)QK	4	2.2173	0
Q76I76	1422	T	Protein phosphatase Slingshot homolog 2	SSH2	0.961057	0.00881775	42.976	TTNPFY(0.039)NT(0.961)M	2	0.26622	3	1	0.953	1.081	0.909	1.089	0.997	0.909	1.142	0.922	0.987	0.8336
Q76I76	1217	S	Protein phosphatase Slingshot homolog 2	SSH2	0.769429	4.37577e-06	59.155	LPHS(0.032)S(0.188)S(0.769)S(0.011)ENIK	3	0.84759	1	0.98	1.036	1.085	0.955	0.907	1.067	0.975	0.875	0.984	0.945	0.35688
Q76L83	397	S	Putative Polycomb group protein ASXL2	ASXL2	0.644565	0.000342687	69.672	LT(0.001)AS(0.355)PS(0.645)DPK	2	0.16727	1	0.954	1.112	1.238	0.909	0.959	0.898	0.954	0.861	0.726	0.837	0.092259
Q76L83	524	S	Putative Polycomb group protein ASXL2	ASXL2	0.496244	2.25197e-13	69.188	SESQESLVT(0.496)S(0.496)PS(0.007)KPK	3	0.8254	0
Q76L83	395	S	Putative Polycomb group protein ASXL2	ASXL2	0.953103	1.30636e-06	89.266	LT(0.021)AS(0.953)PS(0.026)DPK	3	0.93685	2	1.035	1.127	1.061	0.953	0.954	0.93	0.921	0.846	0.878	0.88	0.008839
Q76L83	523	T	Putative Polycomb group protein ASXL2	ASXL2	0.496244	2.25197e-13	69.188	SESQESLVT(0.496)S(0.496)PS(0.007)KPK	3	0.8254	0
Q7KZI7	456	S	Serine/threonine-protein kinase MARK2	MARK2	1	0.000153717	48.527	VPAS(1)PLPGLER	2	-0.27373	2	0.916	0.785	0.964	1.089	1.216	0.987	1.188	1.549	1.024	1.235	0.070424
Q7KZI7	571	S	Serine/threonine-protein kinase MARK2	MARK2	0.944105	3.67415e-34	85.387	VPVAS(0.056)PS(0.944)AHNISSSGGAPDR	3	-1.0084	4	1.005	0.922	0.913	1.044	1.08	1.026	1.04	1.17	1.124	1.109	0.037419
Q7KZI7	40	S	Serine/threonine-protein kinase MARK2	MARK2	0.804876	4.77359e-23	76.049	GRNS(0.805)AT(0.098)S(0.097)ADEQPHIGNYR	3	0.3307	1	1.044	0.908	1.038	1.111	0.918	0.994	1.065	1.009	0.958	1.011	0.89638
Q7KZI7	390	S	Serine/threonine-protein kinase MARK2	MARK2	0.830409	9.98117e-35	88.561	PSADLTNSS(0.001)APS(0.83)PS(0.168)HK	3	1.2815	1	1.052	0.996	1.006	1.045	0.92	1.005	0.993	0.922	1	0.972	0.52076
Q7KZI7	569	S	Serine/threonine-protein kinase MARK2	MARK2	0.943999	8.05705e-43	95.153	VPVAS(0.944)PS(0.056)AHNISSSGGAPDR	3	-0.39903	1	1	0.703	0.884	1.263	1.174	0.92	1.262	1.668	1.042	1.298	0.13628
Q7L1V2	61	S	Vacuolar fusion protein MON1 homolog B	MON1B	0.933065	3.53044e-39	83.318	DKDQPPS(0.067)PS(0.933)PPPQSEALSSTSR	3	-0.4842	1	1.099	1.061	1.141	0.887	0.934	0.957	0.807	0.878	0.84	0.842	0.0049209
Q7L2J0	152	S	7SK snRNA methylphosphate capping enzyme	MEPCE	1	0.000165633	44.299	NS(1)CNVGGGGGGFK	2	0.25479	1	0.632	0.688	0.759	1.516	1.13	1.094	2.395	1.642	1.442	1.799	0.0076556
Q7L2J0	69	S	7SK snRNA methylphosphate capping enzyme	MEPCE	0.989323	6.35968e-106	158.02	ES(0.989)PGAAAT(0.01)S(0.001)SSGPQAQQHR	3	-0.46957	2	0.944	1.085	0.9	1.126	1.002	0.942	1.192	0.922	1.047	1.048	0.56964
Q7L2J0	60	S	7SK snRNA methylphosphate capping enzyme	MEPCE	0.94276	4.87331e-06	47.64	CAPS(0.057)AGS(0.943)PAAAVGR	2	0.015892	2	1.045	0.995	0.846	1.046	1.06	1.01	1.001	1.065	1.196	1.08	0.28618
Q7L2J0	217	S	7SK snRNA methylphosphate capping enzyme	MEPCE	0.601377	0.00371745	58.596	S(0.399)S(0.601)PLPAK	3	0.67817	3	0.792	1.023	0.928	0.984	1.203	1.035	1.243	1.175	1.118	1.175	0.165037
Q7L2J0	216	S	7SK snRNA methylphosphate capping enzyme	MEPCE	0.5	0.0120953	51.346	S(0.5)S(0.5)PLPAK	2	-0.14728	2	0.78	0.983	0.929	1.018	1.246	1	1.304	1.266	1.078	1.212	0.124261
Q7L2J0	390	S	7SK snRNA methylphosphate capping enzyme	MEPCE	1	0.00763703	46.033	GRGS(1)WGGR	3	-0.25126	1	0.773	0.77	0.823	1.141	1.203	1.18	1.477	1.558	1.437	1.489	0.000117226
Q7L4I2	6	T	Arginine/serine-rich coiled-coil protein 2	RSRC2	0.523998	0.0449754	60.436	AAS(0.476)DT(0.524)ER	2	-0.087648	1	0.835	0.944	1.086	1.013	1	1.102	1.213	1.058	1.016	1.087	0.3402
Q7L4I2	32	S	Arginine/serine-rich coiled-coil protein 2	RSRC2	0.878415	0.000120503	55.314	EQS(0.005)EVS(0.117)VS(0.878)PR	2	0.52439	4	1.029	1.083	1.097	0.885	0.996	0.97	0.86	0.919	0.885	0.888	0.043163
Q7L4I2	4	S	Arginine/serine-rich coiled-coil protein 2	RSRC2	0.969657	0.00649599	60.019	AAS(0.97)DT(0.03)ER	2	-0.39547	4	0.859	0.994	0.972	1.099	1.09	0.964	1.28	1.095	0.993	1.116	0.150903
Q7L591	330	S	Docking protein 3	DOK3	0.90608	1.25573e-20	92.773	AT(0.041)S(0.906)LPS(0.052)LDTPGELR	2	0.26887	2	0.867	0.926	1.005	0.968	1.084	1.124	1.117	1.171	1.119	1.135	0.111016
Q7L5A3	268	S	Protein FAM214B	FAM214B	0.994791	1.17092e-14	66.536	RGS(0.995)LGHPT(0.005)AANSSDAK	3	-0.51888	1	0.836	0.93	1.167	1.193	0.905	0.957	1.428	0.971	0.82	1.042	0.75492
Q7L804	277	S	Rab11 family-interacting protein 2	RAB11FIP2	0.976796	0.00415799	55.353	T(0.007)LS(0.977)FDT(0.013)S(0.003)K	2	-0.0018935	2	0.529	0.599	0.578	1.231	1.466	1.356	2.324	2.446	2.348	2.376	0.000159789
Q7L8J4	362	S	SH3 domain-binding protein 5-like	SH3BP5L	0.990498	4.31042e-08	46.461	GLS(0.009)DHVS(0.99)LDGQELGT(0.001)R	3	-0.19857	1	1.076	0.917	0.855	1.036	0.975	1.134	0.962	1.063	1.327	1.104	0.27644
Q7L8J4	343	S	SH3 domain-binding protein 5-like	SH3BP5L	0.992387	0.00741327	50.108	T(0.008)VAS(0.992)DLQK	2	0.58702	2	0.986	1.017	1.011	0.952	1.001	1.054	0.965	0.983	1.043	0.998	0.92488
Q7RTN6	47	S	STE20-related kinase adapter protein alpha	STRADA	0.54211	1.6673e-05	44.391	T(0.034)NDAS(0.413)S(0.542)ES(0.011)IASFSK	3	-0.33039	1	1.136	0.966	1.166	1.022	0.965	0.82	0.899	0.997	0.704	0.859	0.158665
Q7RTP6	1337	S	[F-actin]-monooxygenase MICAL3	MICAL3	0.998677	0.000986518	43.68	S(0.999)LGLT(0.001)PVDR	2	0.03719	1
Q7RTP6	1704	S	[F-actin]-monooxygenase MICAL3	MICAL3	0.99243	0.0185091	44.42	S(0.004)S(0.004)LFS(0.992)PR	2	-2.1209	2	1.282	1.215	0.887	0.973	0.903	0.847	0.759	0.742	0.956	0.805	0.165304
Q7RTP6	1649	S	[F-actin]-monooxygenase MICAL3	MICAL3	0.983292	0.00148162	43.761	RPDS(0.983)PT(0.013)RPT(0.004)LR	3	-0.41347	3	1.336	1.447	1.299	0.672	0.719	0.763	0.503	0.497	0.587	0.528	0.000198591
Q7RTP6	1221	S	[F-actin]-monooxygenase MICAL3	MICAL3	1	1.79277e-08	100.84	AVHS(1)PIR	3	0.17481	3	1.253	1.258	1.238	0.77	0.8	0.85	0.614	0.635	0.687	0.646	0.000117101
Q7Z2W4	387	S	Zinc finger CCCH-type antiviral protein 1	ZC3HAV1	0.771708	8.86262e-47	124.77	S(0.228)S(0.772)LGSLQTPEAVTTR	2	-0.005341	2	1	1.159	1.023	1.002	0.861	1.002	1.002	0.742	0.98	0.9	0.197719
Q7Z2W4	302	S	Zinc finger CCCH-type antiviral protein 1	ZC3HAV1	0.999984	3.15189e-05	80.318	FTYLGS(1)QDR	2	-0.018644	2	0.978	0.89	1.021	1.035	1.068	1.006	1.058	1.197	0.986	1.076	0.165256
Q7Z2W4	273	T	Zinc finger CCCH-type antiviral protein 1	ZC3HAV1	0.521161	1.68356e-06	57.267	S(0.025)CT(0.521)PS(0.416)PDQIS(0.037)HR	2	0.35464	1	1.037	0.928	1.014	1.006	0.98	1.052	0.97	1.055	1.038	1.02	0.6359
Q7Z2W4	386	S	Zinc finger CCCH-type antiviral protein 1	ZC3HAV1	0.499453	4.41395e-14	69.975	S(0.499)S(0.499)LGS(0.001)LQTPEAVTTR	3	0.54364	0
Q7Z2W4	275	S	Zinc finger CCCH-type antiviral protein 1	ZC3HAV1	0.95746	1.25116e-09	66.215	S(0.002)CT(0.041)PS(0.957)PDQISHR	3	-0.73768	1	1.075	1.153	0.924	0.94	0.966	0.993	0.874	0.837	1.074	0.92	0.30136
Q7Z2W4	378	S	Zinc finger CCCH-type antiviral protein 1	ZC3HAV1	0.956709	1.31269e-10	91.202	T(0.039)VFS(0.957)PT(0.005)LPAAR	2	-0.48428	7	1.012	0.926	1.035	0.975	1.127	0.944	0.963	1.216	0.913	1.025	0.7449
Q7Z2Z1	1302	S	Treslin	TICRR	0.446951	2.65909e-07	45.916	RPGNS(0.003)T(0.003)VT(0.099)S(0.447)S(0.447)PPVT(0.001)PK	3	0.14419	0
Q7Z2Z1	1303	S	Treslin	TICRR	0.446951	2.65909e-07	45.916	RPGNS(0.003)T(0.003)VT(0.099)S(0.447)S(0.447)PPVT(0.001)PK	3	0.14419	0
Q7Z2Z1	441	S	Treslin	TICRR	0.999359	3.00902e-12	78.244	HVLQT(0.001)AVADS(0.999)PR	2	0.15876	2	1.065	1.219	1.115	0.9	1.018	0.782	0.844	0.834	0.703	0.794	0.052478
Q7Z309	119	S	Protein FAM122B	FAM122B	0.940476	3.649e-19	72.968	RIDFT(0.001)PVS(0.998)PAPS(0.94)PT(0.06)R	3	-0.065501	3	1.231	0.98	0.876	0.998	0.94	1.022	0.811	0.959	1.167	0.959	0.76878
Q7Z309	115	S	Protein FAM122B	FAM122B	0.999552	7.11778e-21	82.349	IDFTPVS(1)PAPSPTR	3	0.40531	5	1.077	0.932	0.952	1.057	0.984	1.013	0.981	1.054	1.064	1.031	0.54778
Q7Z3B3	249	S	KAT8 regulatory NSL complex subunit 1	KANSL1	0.968007	1.51125e-06	46.249	LS(0.968)PGT(0.022)DS(0.007)S(0.003)S(0.001)NLGGVK	2	-0.14933	2	1.056	1.153	1.042	1.037	0.952	0.826	0.982	0.826	0.794	0.866	0.115681
Q7Z3B3	1082	S	KAT8 regulatory NSL complex subunit 1	KANSL1	0.837138	3.48326e-09	54.898	ET(0.001)EAAPT(0.162)S(0.837)PPIVPLK	3	-0.070058	2	1.172	1.084	1.089	0.826	0.937	0.984	0.705	0.863	0.904	0.821	0.026437
Q7Z3B4	289	S	Nucleoporin p54	NUP54	0.999925	1.00048e-05	85.813	TELS(1)PAQIK	2	0.066185	2	0.993	1.105	1.041	1.028	0.972	0.903	1.034	0.878	0.868	0.925	0.181344
Q7Z3C6	656	S	Autophagy-related protein 9A	ATG9A	0.962348	6.70267e-20	84.859	S(0.038)FS(0.962)PLQPGQAPTGR	3	0.40744	1	0.908	1.198	1.325	0.633	1.17	0.868	0.698	0.976	0.656	0.778	0.26978
Q7Z3C6	673	T	Autophagy-related protein 9A	ATG9A	0.597272	2.45528e-12	66.246	AHST(0.001)MT(0.597)GS(0.401)GVDAR	3	-0.19559	1	0.765	0.803	1.377	0.953	0.89	1.196	1.247	1.106	0.869	1.032	0.78588
Q7Z3C6	675	S	Autophagy-related protein 9A	ATG9A	0.724583	5.03837e-13	69.331	AHS(0.007)T(0.123)MT(0.145)GS(0.725)GVDAR	2	0.06759	2	1.002	0.983	0.898	0.987	1.089	1.041	0.985	1.106	1.16	1.081	0.150616
Q7Z3C6	762	Y	Autophagy-related protein 9A	ATG9A	0.989268	2.75296e-07	87.713	S(0.001)AS(0.01)Y(0.989)PCAAPR	2	0.48208	2	1.142	1.115	1.037	0.95	0.893	0.941	0.832	0.8	0.908	0.845	0.0085192
Q7Z3F1	867	S	Integral membrane protein GPR155	GPR155	0.402882	6.9945e-06	46.249	EIEHS(0.03)S(0.141)PPS(0.403)HS(0.403)PKT(0.023)	3	-0.58513	0
Q7Z3F1	865	S	Integral membrane protein GPR155	GPR155	0.402882	6.9945e-06	46.249	EIEHS(0.03)S(0.141)PPS(0.403)HS(0.403)PKT(0.023)	3	-0.58513	0
Q7Z3K3	1368	T	Pogo transposable element with ZNF domain	POGZ	0.875204	4.14277e-09	62.088	LSGEHSES(0.005)S(0.12)T(0.875)PRPR	3	0.50373	1	1.112	1.105	0.922	0.908	0.962	1.04	0.817	0.87	1.129	0.927	0.36998
Q7Z3K3	1364	S	Pogo transposable element with ZNF domain	POGZ	0.986587	5.46041e-12	73.262	LS(0.002)GEHS(0.987)ES(0.006)S(0.002)T(0.003)PR	3	-0.058745	3	1.037	1.115	1.124	0.939	0.916	0.939	0.906	0.82	0.835	0.853	0.0041569
Q7Z3U7	205	S	Protein MON2 homolog	MON2	0.997198	8.01571e-05	56.205	S(0.997)VS(0.001)T(0.001)LKPCAK	3	-0.56174	1	0.962	0.895	0.969	1.065	1.039	1.054	1.108	1.16	1.087	1.117	0.0132952
Q7Z401	1511	S	C-myc promoter-binding protein	DENND4A	0.570651	3.43164e-31	87.05	S(0.137)S(0.137)PS(0.571)T(0.155)ENMHFPSSISSQTR	3	-0.11326	2	1.083	1.045	1.016	0.92	0.971	1.015	0.849	0.928	1.001	0.924	0.079705
Q7Z401	1587	S	C-myc promoter-binding protein	DENND4A	0.985532	1.29826e-05	42.78	S(0.986)IS(0.011)T(0.002)S(0.001)GPLDKEDTGR	3	-1.985	1	1.091	1.177	1.011	0.938	0.909	0.948	0.859	0.772	0.939	0.852	0.025843
Q7Z401	1508	S	C-myc promoter-binding protein	DENND4A	0.423019	1.40341e-47	102.27	S(0.423)S(0.423)PS(0.119)T(0.034)ENMHFPSSISSQTR	3	-1.0975	0
[truncated: 1,677 more rows]

## Sheet: Peptide_quant
ID	Sequence	Length	Modifications	Modified sequence	Protein accession	Protein description	Charge	m/z	Mass error [ppm]	PEP	Score	MS/MS Count	Luci_1 intensity	Luci_2 intensity	Luci_3 intensity	P1_1_1 intensity	P1_1_2 intensity	P1_1_3 intensity	P1_1_1/Luci_1 Ratio	P1_1_2/Luci_2 Ratio	P1_1_3/Luci_3 Ratio
0	AAAAAATAPPSPGPAQPGPR	20	Phospho (STY)	_AAAAAATAPPS(ph)PGPAQPGPR_	Q6SPF0	Atherin	3	612.632	-1.0962	3.8345e-23	66.889	1	4610.5	4906	4737.2	5058.5	5329.2	4962.2	1.097	1.086	1.047
1	AAAAAATAPPSPGPAQPGPR	20	Phospho (STY)	_AAAAAATAPPS(ph)PGPAQPGPR_	Q6SPF0	Atherin	4	459.725	0.10622	9.8739e-28	75.064	1	993.48	1118.2	1074.6	1320.4	1262	1505	1.329	1.129	1.401
2	AAAAAATAPPSPGPAQPGPR	20	Phospho (STY)	_AAAAAATAPPS(ph)PGPAQPGPR_	Q6SPF0	Atherin	2	918.444	-0.89885	2.6517e-15	54.626	1	2904.5	3514.4	3090.8	3391.8	2460.5	3555.1	1.168	0.7	1.15
3	AAAEVNQDYGLDPK	14	Unmodified	_AAAEVNQDYGLDPK_	P07954	Fumarate hydratase, mitochondrial	3	497.576	-1.171	0.00027959	43.03	1	2135.5	2064.3	2564.3	2975.6	2642.6	2852.3	1.393	1.28	1.112
4	AAAGLGGGDSGDGTAR	16	Unmodified	_AAAGLGGGDSGDGTAR_	Q96T51	RUN and FYVE domain-containing protein 1	3	444.876	-0.41197	0.025487	25.365	1	0	0	0	0	0	0	NA	NA	NA
5	AAAGLGGGDSGDGTAR	16	Unmodified	_AAAGLGGGDSGDGTAR_	Q96T51	RUN and FYVE domain-containing protein 1	2	666.811	-2.4849	2.0946e-05	38.995	1	2297.6	2253.6	2244	2744.9	2362.2	2504.5	1.195	1.048	1.116
6	AAANEQLTR	9	Unmodified	_AAANEQLTR_	Q9NX63	MICOS complex subunit MIC19	2	487.257	-1.1476	0.0035627	57.785	1	1903.2	2237.3	2294.9	2986.5	2616.8	2840.9	1.569	1.17	1.238
7	AAAPPQPSPPPTK	13	Phospho (STY)	_AAAPPQPS(ph)PPPTK_	P49848	Transcription initiation factor TFIID subunit 6	3	446.887	-0.45121	1.5047e-05	47.712	2	4589.4	5136.8	5331.2	6014.1	5875.6	5761.3	1.31	1.144	1.081
8	AAATGNASPGK	11	Phospho (STY)	_AAATGNAS(ph)PGK_	Q8NB78	Lysine-specific histone demethylase 1B	3	342.153	-0.36532	0.00091585	40.496	1	708.5	968.1	972.89	1276.8	1316.6	1330.7	1.802	1.36	1.368
9	AAATGNASPGKLEHSK	16	Phospho (STY)	_AAATGNAS(ph)PGKLEHSK_	Q8NB78	Lysine-specific histone demethylase 1B	3	540.258	-1.6671	7.2083e-09	49.768	2	9405	10241	9624.2	12134	12380	14620	1.29	1.209	1.519
10	AAAYDISEDEED	12	Phospho (STY)	_AAAYDIS(ph)EDEED_	P49585	Choline-phosphate cytidylyltransferase A	2	704.245		2.7738e-17	69.03	1	0	0	0	0	0	0	NA	NA	NA
11	AAAYDISEDEED	12	Phospho (STY)	_AAAYDIS(ph)EDEED_	P49585	Choline-phosphate cytidylyltransferase A	2	704.245	-1.3422	1.2071e-07	60.157	1	1842.1	1684.2	1998.8	1803.4	1602.1	1922.9	0.979	0.951	0.962
12	AAAYDISEDEED	12	Phospho (STY)	_AAAYDIS(ph)EDEED_	P49585	Choline-phosphate cytidylyltransferase A	2	704.245	-1.5312	2.5398e-05	51.726	1	2067.2	2574.4	2661.2	2694.9	2798.8	2904	1.304	1.087	1.091
13	AAAYDISEDEED	12	Phospho (STY)	_AAAYDIS(ph)EDEED_	P49585	Choline-phosphate cytidylyltransferase A	2	704.245	-1.7608	0.00026015	45.28	1	731.33	764.14	871.57	838.18	800.01	611.95	1.146	1.047	0.702
14	AADGGERPLAASPPGTVK	18	Phospho (STY)	_AADGGERPLAAS(ph)PPGTVK_	O95785	Protein Wiz	3	591.956	-1.8819	1.2756e-08	44.662	1	3448.4	4561.7	4017	5014	5085	4754.1	1.454	1.115	1.183
15	AADGSLDTQPK	11	Phospho (STY)	_AADGSLDT(ph)QPK_	P15923	Transcription factor E2-alpha	3	394.839	-0.60826	0.00011412	50.194	1	1091.2	875.69	879	1372	1236.1	1094.4	1.257	1.412	1.245
16	AADPPAENSSAPEAEQGGAE	20	Phospho (STY)	_AADPPAENSS(ph)APEAEQGGAE_	P67809	Nuclease-sensitive element-binding protein 1	3	659.929	-1.8285	4.3197e-14	47.058	1	751.53	870.62	855.6	1353.8	1437.9	1085.6	1.801	1.652	1.269
17	AADSDDGAVSAPAASDGGVSK	21	Phospho (STY)	_AADS(ph)DDGAVSAPAASDGGVSK_	Q96GM8	Target of EGR1 protein 1	3	643.269	-1.8974	1.7211e-14	46.662	1	2041.5	2451.5	2542.4	2445.2	2433.4	2782.9	1.198	0.993	1.095
18	AAEQYTPK	8	Unmodified	_AAEQYTPK_	P49327	Fatty acid synthase	3	303.156		0.0017485	43.808	1	0	0	0	0	0	0	NA	NA	NA
19	AAFNSGK	7	Unmodified	_AAFNSGK_	P04406	Glyceraldehyde-3-phosphate dehydrogenase	2	347.68	-1.3504	0.010869	77.058	1	3159.2	4212.4	4285.6	4977.6	5567.2	6450.3	1.576	1.322	1.505
21	AAGALGSASSGSMPNLAAR	19	Oxidation (M),Phospho (STY)	_AAGALGSAS(ph)SGSM(ox)PNLAAR_	Q9P2Q2	FERM domain-containing protein 4A	3	595.605	-1.7173	8.3473e-12	48.216	1	530.93	685.42	574.45	915.36	782.16	950.95	1.724	1.141	1.655
22	AAGGAPSPPPPVR	13	Phospho (STY)	_AAGGAPS(ph)PPPPVR_	Q4KMP7	TBC1 domain family member 10B	3	418.539	0.024771	6.788e-09	61.213	3	2084.2	2448.5	2506.1	3461.2	3211.4	3288.4	1.661	1.312	1.312
23	AAGGAPSPPPPVR	13	Phospho (STY)	_AAGGAPS(ph)PPPPVR_	Q4KMP7	TBC1 domain family member 10B	2	627.306	-1.4789	1.8462e-15	73.386	3	4015.3	3689.5	3877.1	5562.9	5135.3	5361.6	1.385	1.392	1.383
24	AAGGAPSPPPPVR	13	Phospho (STY)	_AAGGAPS(ph)PPPPVR_	Q4KMP7	TBC1 domain family member 10B	2	627.306	-1.4364	2.1569e-15	72.321	2	3873	4360.5	4340.4	5529.6	5300.1	4950.4	1.428	1.215	1.141
25	AAGGAPSPPPPVR	13	Phospho (STY)	_AAGGAPS(ph)PPPPVR_	Q4KMP7	TBC1 domain family member 10B	3	418.539	0.069638	9.5274e-05	43.897	2	431.96	307.84	375.87	412.74	472.39	546.8	0.956	1.535	1.455
26	AAGGAPSPPPPVRR	14	Phospho (STY)	_AAGGAPS(ph)PPPPVRR_	Q4KMP7	TBC1 domain family member 10B	3	470.573	-0.42581	5.5491e-05	40.767	1	1070.5	1036.4	751.72	926.8	1067.6	1183.6	0.866	1.03	1.575
27	AAGHPGDPESQQR	13	Unmodified	_AAGHPGDPESQQR_	Q9Y490	Talin-1	3	450.545	-0.096398	3.627e-16	79.492	1	652.54	641.44	764.98	691.12	835.14	802.28	1.059	1.302	1.049
28	AAGISLIVPGKSPTR	15	Phospho (STY)	_AAGISLIVPGKS(ph)PTR_	P47736	Rap1 GTPase-activating protein 1	3	516.283	-1.6179	3.4256e-09	57.525	1	5502.9	4438	5042.6	4991.2	4345	4946.2	0.907	0.979	0.981
29	AAGMSSPGAQSHPEELPR	18	Phospho (STY)	_AAGMSS(ph)PGAQSHPEELPR_	Q13459	Unconventional myosin-IXb	3	634.612	-1.3986	4.5609e-15	60.093	1	2859.2	2699.9	3155.3	3233.8	2676.4	3400.7	1.131	0.991	1.078
30	AAGPSLSHTSGGTQSK	16	Unmodified	_AAGPSLSHTSGGTQSK_	P27694	Replication protein A 70 kDa DNA-binding subunit	3	495.915	-1.5203	4.0249e-52	122.63	1	3436.3	4458.8	4551.4	5162.7	5785.2	5527.9	1.502	1.297	1.215
31	AAGSPSPLPAPDPAPK	16	Phospho (STY)	_AAGSPS(ph)PLPAPDPAPK_	Q9BZE9	Tether containing UBX domain for GLUT4	3	518.252	-1.5544	6.4278e-09	48.288	1	2425.8	2081	2350.7	2872.6	2598.9	2484	1.184	1.249	1.057
32	AAGSPSPLPAPDPAPK	16	Phospho (STY)	_AAGS(ph)PSPLPAPDPAPK_	Q9BZE9	Tether containing UBX domain for GLUT4	3	518.252	-1.3985	7.5785e-07	43.794	1	577.98	447.31	718.02	1195.5	876.71	822.55	2.068	1.96	1.146
33	AAIISAEGDSK	11	Unmodified	_AAIISAEGDSK_	P35232	Prohibitin	3	354.521	0.19511	2.2666e-10	94.692	1	1268.9	1119.3	1339.9	1555.8	1493	1908	1.226	1.334	1.424
34	AAIISAEGDSK	11	Unmodified	_AAIISAEGDSK_	P35232	Prohibitin	2	531.277	-2.0494	3.9258e-63	151.98	1	3550.1	3473	3772.3	5369.8	4902.1	4915.8	1.513	1.411	1.303
35	AAISQLRSPR	10	Phospho (STY)	_AAISQLRS(ph)PR_	O95747	Serine/threonine-protein kinase OSR1	3	393.54	0.19361	0.0016555	42.843	1	1357.8	1550.1	1406.2	1254.2	1389.4	1509.6	0.924	0.896	1.074
36	AALAPAKESPR	11	Phospho (STY)	_AALAPAKES(ph)PR_	Q13428	Treacle protein	3	397.536	0.069922	1.2307e-07	66.215	1	2673.8	2666.3	3224	3883.8	3648.3	3941.1	1.453	1.368	1.222
37	AALAPAKESPR	11	Phospho (STY)	_AALAPAKES(ph)PR_	Q13428	Treacle protein	2	595.8	-1.3407	0.0016828	43.03	1	2350.7	2726.5	2943.7	2873.7	3276.8	3149.5	1.222	1.202	1.07
38	AALLKASPK	9	Phospho (STY)	_AALLKAS(ph)PK_	P50914	60S ribosomal protein L14	2	489.773	-2.1672	0.00050375	69.721	1	1969.4	1912.2	1458.2	2964.6	3130.8	4516	1.505	1.637	3.097
39	AALLKASPK	9	Phospho (STY)	_AALLKAS(ph)PK_	P50914	60S ribosomal protein L14	4	245.39	0.046494	0.0022157	42.802	1	2292	1930.4	1687.2	3373.8	3743.6	5002.2	1.472	1.939	2.965
40	AALSSPR	7	Phospho (STY)	_AALS(ph)SPR_	Q68E01	Integrator complex subunit 3	2	391.184	0.21	0.024399	40.268	1	923.84	1109.3	762.62	1597.4	1417.8	1548.8	1.729	1.278	2.031
41	AAMDNSEIAGEK	12	Unmodified	_AAMDNSEIAGEK_	Q16891	MICOS complex subunit MIC60	2	618.282	-1.7017	1.3339e-08	66.004	1	3812.1	4464.9	4256.8	5935.8	5028.9	5698.8	1.557	1.126	1.339
42	AAMYDIISSPSK	12	Phospho (STY)	_AAMYDIISS(ph)PSK_	Q6KC79	Nipped-B-like protein	3	454.872	-0.83051	2.261e-05	49.298	1	767.66	905.51	960.96	880.12	771.89	840.91	1.146	0.852	0.875
43	AANMLQQSGSK	11	Oxidation (M),Phospho (STY)	_AANM(ox)LQQS(ph)GSK_	P46063	ATP-dependent DNA helicase Q1	3	410.844	-0.27182	5.1197e-06	58.32	1	1219.3	1096.2	1245.7	1591.6	1712.8	1785.5	1.305	1.562	1.433
44	AAPEASGTPSSDAVSR	16	Unmodified	_AAPEASGTPSSDAVSR_	P31146	Coronin-1A	3	501.574	-1.0078	2.6449e-10	59.673	1	1872.4	1757.9	2088.8	2684.6	2740.3	2781.7	1.434	1.559	1.332
45	AAPEASGTPSSDAVSR	16	Unmodified	_AAPEASGTPSSDAVSR_	P31146	Coronin-1A	2	751.858	-2.0125	2.9353e-39	106.35	1	3833.1	4087.6	4204.3	6901.4	6984.6	8415.6	1.8	1.709	2.002
46	AAPPPPALTPDSQTVDSSCK	20	Phospho (STY)	_AAPPPPALT(ph)PDSQTVDSSCK_	Q9H7N4	Splicing factor, arginine/serine-rich 19	3	706.985	-1.8547	1.0181e-60	109.04	1	2397.5	2575	2422.9	2543.2	2636.7	2740.1	1.061	1.024	1.131
47	AAPPPPPPPPPLESSPR	17	Phospho (STY)	_AAPPPPPPPPPLES(ph)SPR_	Q5T4S7	E3 ubiquitin-protein ligase UBR4	4	446.725	-0.15627	1.6023e-09	47.726	2	735.04	765.94	898.97	736.77	831.87	897.33	1.002	1.086	0.998
48	AAPPPPPPPPPLESSPR	17	Phospho (STY)	_AAPPPPPPPPPLES(ph)SPR_	Q5T4S7	E3 ubiquitin-protein ligase UBR4	3	595.297	-1.3152	8.6011e-10	51.942	3	180.15	132.34	214.41	158.82	174.26	254.49	0.882	1.317	1.187
49	AAPPPPPPPPPLESSPR	17	Phospho (STY)	_AAPPPPPPPPPLES(ph)SPR_	Q5T4S7	E3 ubiquitin-protein ligase UBR4	2	892.443	-1.4825	1.0577e-10	54.74	2	1437.9	1376.6	1173.8	1109.2	1298.9	1376.1	0.771	0.944	1.172
50	AAPPPPPPPPPLESSPR	17	Phospho (STY)	_AAPPPPPPPPPLES(ph)SPR_	Q5T4S7	E3 ubiquitin-protein ligase UBR4	3	595.297	-1.3284	2.6114e-15	66.202	1	1694.7	1627.8	1985.7	1907.7	2016.1	2068.7	1.126	1.239	1.042
51	AAPPPPPPPPPPPGADR	17	Unmodified	_AAPPPPPPPPPPPGADR_	P16298	Serine/threonine-protein phosphatase 2B catalytic subunit beta isoform	3	543.291	-0.76163	1.339e-10	57.148	1	2371	2782	2653.9	2760.5	3234.8	3246.3	1.164	1.163	1.223
52	AAPQSPSVPK	10	Phospho (STY)	_AAPQSPS(ph)VPK_	O75694	Nuclear pore complex protein Nup155	2	531.255	-1.9472	2.4592e-06	80.69	1	2776.5	2926.5	2766.2	4370.8	3453.7	3628.6	1.574	1.18	1.312
53	AAPQSPSVPK	10	Phospho (STY)	_AAPQS(ph)PSVPK_	O75694	Nuclear pore complex protein Nup155	3	354.506	0.43286	3.7658e-05	59.198	2	2023.4	1998.7	2118	2531.8	2498.3	2622.9	1.251	1.25	1.238
54	AAPQSPSVPK	10	Phospho (STY)	_AAPQS(ph)PSVPK_	O75694	Nuclear pore complex protein Nup155	2	531.255	-1.6112	1.5158e-05	72.705	2	3757.1	4808.2	4415.4	5117.8	5206.6	5781.4	1.362	1.083	1.309
55	AAPQSPSVPK	10	Phospho (STY)	_AAPQS(ph)PSVPK_	O75694	Nuclear pore complex protein Nup155	2	531.255	-2.0731	0.00039011	51.726	1	3474	4093.4	3984	5144.5	4923.7	4853	1.481	1.203	1.218
56	AAPTTPPPPVK	11	Phospho (STY)	_AAPTT(ph)PPPPVK_	Q9NZQ3	NCK-interacting protein with SH3 domain	2	578.294	-1.8059	1.5432e-06	64.121	2	5572.7	5676.9	5843.7	7051.6	6592.5	7085.3	1.265	1.161	1.212
57	AAPTTPPPPVK	11	Phospho (STY)	_AAPT(ph)TPPPPVK_	Q9NZQ3	NCK-interacting protein with SH3 domain	3	385.865	-0.26338	1.6795e-05	55.04	2	1935.2	2038	2096	2437.2	2487.2	2226.4	1.259	1.22	1.062
58	AAQASDLEK	9	Unmodified	_AAQASDLEK_	P37837	Transaldolase	2	466.738	-2.2526	8.4413e-13	107.06	1	3866.9	5108.7	4402.5	4553.5	4949.9	5629.9	1.178	0.969	1.279
59	AAQDFFSTCR	10	Phospho (STY)	_AAQDFFS(ph)TCR_	P06132	Uroporphyrinogen decarboxylase	2	641.75	-1.8057	1.8102e-05	70.889	1	3604.3	3514.7	3762	4490.8	4438.3	4241.8	1.246	1.263	1.128
60	AAQEEYVK	8	Unmodified	_AAQEEYVK_	P04075	Fructose-bisphosphate aldolase A	2	469.235	-2.2028	0.01136	67.704	1	0	0	0	0	0	0	NA	NA	NA
61	AARPEIADR	9	Unmodified	_AARPEIADR_	Q96GM8	Target of EGR1 protein 1	3	333.517	0.0044454	0.00040386	80.688	1	876.35	1182.9	1158.6	1328.5	1149.9	1459.7	1.516	0.972	1.26
62	AASAATAAPTATPAAQESGTIPK	23	Phospho (STY)	_AAS(ph)AATAAPTATPAAQESGTIPK_	O00116	Alkyldihydroxyacetonephosphate synthase, peroxisomal	4	541.514	-1.4293	1.3547e-22	55.417	1	4487.2	4932.1	4251	6015.8	6430.2	6483.7	1.341	1.304	1.525
63	AASADYLRPR	10	Phospho (STY)	_AAS(ph)ADYLRPR_	Q9NRA8	Eukaryotic translation initiation factor 4E transporter	3	400.524	0.36088	7.0336e-06	75.819	1	1094.8	1049.8	1202.5	2027.3	2567.2	2101.2	1.852	2.445	1.747
64	AASADYLRPR	10	Phospho (STY)	_AAS(ph)ADYLRPR_	Q9NRA8	Eukaryotic translation initiation factor 4E transporter	2	600.282	-1.0599	6.7077e-06	78.705	1	3870.7	4459.6	4323.1	9218.9	8875.9	8382.4	2.382	1.99	1.939
65	AASALLLR	8	Phospho (STY)	_AAS(ph)ALLLR_	Q9H1K1	Iron-sulfur cluster assembly enzyme ISCU, mitochondrial	2	447.744	-1.022	0.0099268	46.462	1	1165.3	1177.7	1061.3	626.7	498.79	721.63	0.538	0.424	0.68
66	AASALLLRSPR	11	2 Phospho (STY)	_AAS(ph)ALLLRS(ph)PR_	Q9H1K1	Iron-sulfur cluster assembly enzyme ISCU, mitochondrial	3	438.883	-0.0055857	0.00073068	45.614	1	2931.3	2804.7	2989.8	2468.1	2600.4	2722.2	0.842	0.927	0.91
67	AASAPAKESPR	11	Phospho (STY)	_AASAPAKES(ph)PR_	Q13428	Treacle protein	3	388.852	-0.47305	1.2872e-05	54.898	1	0	0	0	0	0	0	NA	NA	NA
68	AASAPAKESPR	11	Phospho (STY)	_AASAPAKES(ph)PR_	Q13428	Treacle protein	2	582.774	-2.2186	5.075e-05	54.09	1	0	0	0	0	0	0	NA	NA	NA
69	AASDPLLSSVSPAVSK	16	Phospho (STY)	_AASDPLLSSVS(ph)PAVSK_	P19532	Transcription factor E3	3	536.934	-1.3931	1.1124e-20	77.899	1	899.25	1066.9	1052.8	1235.2	1377.8	1333.6	1.374	1.291	1.267
70	AASDTER	7	Phospho (STY)	_AAS(ph)DTER_	Q7L4I2	Arginine/serine-rich coiled-coil protein 2	2	415.158	-0.52685	0.006496	60.019	1	1192	1264.9	1416.6	1912.5	1915.8	1529.2	1.604	1.515	1.079
71	AASDTER	7	Phospho (STY)	_AAS(ph)DTER_	Q7L4I2	Arginine/serine-rich coiled-coil protein 2	2	415.158	-0.38247	0.0083818	56.916	1	1075.4	1339.9	1117.8	1842.1	1549.5	1314.4	1.713	1.156	1.176
72	AASDTER	7	Phospho (STY)	_AASDT(ph)ER_	Q7L4I2	Arginine/serine-rich coiled-coil protein 2	2	415.158	-0.27434	0.044975	60.436	1	965.17	1191	1380.6	1594.9	1492.1	1717.3	1.652	1.253	1.244
73	AASDTER	7	Phospho (STY)	_AAS(ph)DTER_	Q7L4I2	Arginine/serine-rich coiled-coil protein 2	2	415.158	-0.09132	0.014144	48.423	1	1002.7	1468.6	1350.1	2050.3	1943.2	1915.7	2.045	1.323	1.419
74	AASDTER	7	Phospho (STY)	_AAS(ph)DTER_	Q7L4I2	Arginine/serine-rich coiled-coil protein 2	2	415.158	-0.56006	0.010873	53.089	1	807.54	1079.1	1193.7	1306.1	1275	1413.6	1.617	1.182	1.184
75	AASLTEDR	8	Phospho (STY)	_AAS(ph)LTEDR_	Q04637	Eukaryotic translation initiation factor 4 gamma 1	2	471.7	-1.0636	0.00030262	83.869	1	1853.3	2264.8	2762.7	2998.3	2914.2	2684.9	1.618	1.287	0.972
76	AASLTEDR	8	Phospho (STY)	_AAS(ph)LTEDR_	Q04637	Eukaryotic translation initiation factor 4 gamma 1	2	471.7	-0.37861	0.0014816	72.434	1	2383	3021.3	2765.3	3116.1	3498.2	3599.4	1.308	1.158	1.302
77	AASLTEDR	8	Phospho (STY)	_AAS(ph)LTEDR_	Q04637	Eukaryotic translation initiation factor 4 gamma 1	2	471.7	-0.57213	0.0024331	66.19	1	1975.9	2510.5	2681.2	3330.2	3048.8	3054.1	1.685	1.214	1.139
78	AASLTEDR	8	Phospho (STY)	_AAS(ph)LTEDR_	Q04637	Eukaryotic translation initiation factor 4 gamma 1	2	471.7	-0.71706	0.0047708	54.066	1	2372.4	3114	3345.8	4003.2	3556.6	3581.1	1.687	1.142	1.07
79	AASLTEDR	8	Phospho (STY)	_AAS(ph)LTEDR_	Q04637	Eukaryotic translation initiation factor 4 gamma 1	2	471.7	-0.53761	0.011978	44.863	1	1484.9	1971.9	2085.3	2039.3	2350.9	2074.8	1.373	1.192	0.995
80	AASLTEDR	8	Phospho (STY)	_AAS(ph)LTEDR_	Q04637	Eukaryotic translation initiation factor 4 gamma 1	2	471.7	-0.51724	0.0024331	66.19	1	1284.6	1770.4	1913.9	2079	2225.3	2528.7	1.618	1.257	1.321
81	AASLTEDR	8	Unmodified	_AASLTEDR_	Q04637	Eukaryotic translation initiation factor 4 gamma 1	2	431.717	-0.11562	7.0741e-06	96.027	1	4253	5242.5	4865.3	4529.8	3663.4	4403.7	1.065	0.699	0.905
82	AASLTEDRDR	10	Unmodified	_AASLTEDRDR_	Q04637	Eukaryotic translation initiation factor 4 gamma 1	3	378.523	-0.00043391	0.0067901	50.353	1	0	0	0	0	0	0	NA	NA	NA
83	AASLTEDRDR	10	Unmodified	_AASLTEDRDR_	Q04637	Eukaryotic translation initiation factor 4 gamma 1	3	378.523	-0.14664	0.028091	43.308	1	1263.1	1203.6	1482.3	1077.3	1067.1	889.5	0.853	0.887	0.6
84	AASLTEDRDR	10	Phospho (STY)	_AASLT(ph)EDRDR_	Q04637	Eukaryotic translation initiation factor 4 gamma 1	2	607.264	-1.4523	8.9131e-05	59.265	2	3716.5	4324	3998	6008.5	5446.1	5546.9	1.617	1.26	1.387
85	AASLTEDRDR	10	Phospho (STY)	_AAS(ph)LTEDRDR_	Q04637	Eukaryotic translation initiation factor 4 gamma 1	3	405.178	-0.41838	7.1796e-05	57.175	1	2526.6	2388.2	2563.5	3777	3394.4	3660.8	1.495	1.421	1.428
86	AASLTEDRDR	10	Phospho (STY)	_AASLT(ph)EDRDR_	Q04637	Eukaryotic translation initiation factor 4 gamma 1	2	607.264	-2.0651	0.00011827	57.225	1	1753.3	1870.8	2192.6	2884.7	3082.7	3198.4	1.645	1.648	1.459
87	AASLTEDRDR	10	Phospho (STY)	_AASLT(ph)EDRDR_	Q04637	Eukaryotic translation initiation factor 4 gamma 1	2	607.264	-1.5716	0.00038761	52.549	1	2756.1	2504.5	2815.4	4184.3	3753.8	3458.6	1.518	1.499	1.228
88	AASLTEDRDR	10	Phospho (STY)	_AAS(ph)LTEDRDR_	Q04637	Eukaryotic translation initiation factor 4 gamma 1	3	405.178	-0.071278	8.3062e-08	87.667	1	1307.5	1487.1	1569.9	2311.8	2329.2	1964.4	1.768	1.566	1.251
89	AASLTEDRDR	10	Phospho (STY)	_AAS(ph)LTEDRDR_	Q04637	Eukaryotic translation initiation factor 4 gamma 1	3	405.178	-0.21042	0.00034198	50.786	1	1878.1	2141.5	2169.7	2938.4	2772.5	3082.6	1.565	1.295	1.421
90	AASLTEDRDR	10	Phospho (STY)	_AASLT(ph)EDRDR_	Q04637	Eukaryotic translation initiation factor 4 gamma 1	2	607.264	-1.4352	2.5496e-05	68.515	1	2267.6	2723.2	3111.9	3614	3518.7	3874.9	1.594	1.292	1.245
91	AASLTEDRDR	10	Phospho (STY)	_AASLT(ph)EDRDR_	Q04637	Eukaryotic translation initiation factor 4 gamma 1	2	607.264	-1.6281	0.00056678	50.786	1	1555.3	1559.6	1651.7	2307.3	1992.7	1903.6	1.484	1.278	1.153
92	AASLTEDRDR	10	Phospho (STY)	_AAS(ph)LTEDRDR_	Q04637	Eukaryotic translation initiation factor 4 gamma 1	3	405.178	0.064485	9.0197e-05	55.04	1	1670.9	1537.3	1586.1	2262.6	2665.2	2226.7	1.354	1.734	1.404
93	AASLTEDRDR	10	Phospho (STY)	_AASLT(ph)EDRDR_	Q04637	Eukaryotic translation initiation factor 4 gamma 1	2	607.264	-1.4908	1.2143e-11	101.71	1	3765.1	4254.1	4385.3	5988.6	5190.6	5492.4	1.591	1.22	1.252
94	AASPPASASDLIEQQQK	17	Phospho (STY)	_AAS(ph)PPASASDLIEQQQK_	Q5VSL9	Striatin-interacting protein 1	4	455.966	-0.09395	5.5405e-12	59.585	2	2492.2	2534.6	2862	2713.6	2528.3	2920.7	1.089	0.998	1.021
95	AASPPASASDLIEQQQK	17	Phospho (STY)	_AAS(ph)PPASASDLIEQQQK_	Q5VSL9	Striatin-interacting protein 1	3	607.619	-1.7904	1.8188e-46	115.26	2	3869.4	3798.7	3322	2760.4	2743.7	3155.5	0.713	0.722	0.95
96	AASPSPQSVR	10	2 Phospho (STY)	_AAS(ph)PS(ph)PQSVR_	Q8IYB3	Serine/arginine repetitive matrix protein 1	2	580.231	-1.2987	1.6318e-05	77.185	2	4018.4	4311.6	4744.2	4555	3656.1	4472.8	1.134	0.848	0.943
97	AASPSPQSVR	10	2 Phospho (STY)	_AAS(ph)PS(ph)PQSVR_	Q8IYB3	Serine/arginine repetitive matrix protein 1	2	580.231	-1.6853	0.0014982	48.467	1	0	0	0	0	0	0	NA	NA	NA
98	AASPSPQSVR	10	2 Phospho (STY)	_AAS(ph)PS(ph)PQSVR_	Q8IYB3	Serine/arginine repetitive matrix protein 1	2	580.231	-2.3561	0.00021523	57.434	1	2034.2	2029.5	2132.3	2310.8	2101.1	2485.1	1.136	1.035	1.165
99	AASPSPQSVR	10	2 Phospho (STY)	_AAS(ph)PS(ph)PQSVR_	Q8IYB3	Serine/arginine repetitive matrix protein 1	2	580.231	-1.3987	0.0010371	50.897	1	1784.8	1619.4	2220.9	2008.1	1843.7	1801.3	1.125	1.139	0.811
100	AASPSPQSVR	10	2 Phospho (STY)	_AAS(ph)PS(ph)PQSVR_	Q8IYB3	Serine/arginine repetitive matrix protein 1	2	580.231	-1.5546	0.0049592	43.03	1	2708.5	2284.7	2903	2989.8	2740.4	3006.3	1.104	1.199	1.036
101	AASPSPQSVR	10	Phospho (STY)	_AASPS(ph)PQSVR_	Q8IYB3	Serine/arginine repetitive matrix protein 1	2	540.248	-1.6447	2.0902e-05	68.676	2	4376.9	4386.1	4376.8	3534.3	3148.2	3308.5	0.807	0.718	0.756
102	AASPYSQRPASPTAIR	16	Phospho (STY)	_AASPY(ph)SQRPASPTAIR_	Q99569	Plakophilin-4	3	584.952	-1.1949	2.0265e-40	112.16	1	4634	4498.1	4124.5	4469	4134.9	4894.1	0.964	0.919	1.187
103	AASSAAQGAFQGN	13	Phospho (STY)	_AAS(ph)SAAQGAFQGN_	O15127	Secretory carrier-associated membrane protein 2	2	630.256	-1.3513	0.00029176	42.095	1	950.18	1198.3	1068.2	1539.3	1458.7	1541	1.62	1.217	1.443
104	AASSDQLR	8	Phospho (STY)	_AAS(ph)SDQLR_	Q9UDY2	Tight junction protein ZO-2	2	464.2	-0.82074	0.010478	46.033	1	2263.2	2264.4	2073.4	3076.1	2925.9	2977.1	1.359	1.292	1.436
105	AASSSSPGSPVASSPSR	17	Phospho (STY)	_AASSSSPGS(ph)PVASSPSR_	Q92538	Golgi-specific brefeldin A-resistance guanine nucleotide exchange factor 1	3	537.905	-0.62721	5.2093e-12	60.561	1	1436.6	1744.5	1920.7	2446.4	2496.7	2343	1.703	1.431	1.22
106	AASSSSPGSPVASSPSR	17	Phospho (STY)	_AASSSSPGS(ph)PVASSPSR_	Q92538	Golgi-specific brefeldin A-resistance guanine nucleotide exchange factor 1	2	806.354	-1.4353	6.1444e-63	131.98	1	3568	3846.4	4277.4	4442.1	4170.1	4132.5	1.245	1.084	0.966
107	AASVPCSVAPEK	12	Phospho (STY)	_AAS(ph)VPCSVAPEK_	Q9C073	Protein FAM117A	3	432.528	-0.67407	9.7225e-08	58.32	2	2477.6	2738.8	2967.7	2967.7	2863.8	3706.5	1.198	1.046	1.249
108	AASVPCSVAPEK	12	Phospho (STY)	_AAS(ph)VPCSVAPEK_	Q9C073	Protein FAM117A	2	648.289	-2.1409	1.2241e-12	83.692	2	5674.4	5692.3	5631	6773.6	6227.4	6423.7	1.194	1.094	1.141
109	AATPLPSLR	9	Phospho (STY)	_AAT(ph)PLPSLR_	Q9Y3Q8	TSC22 domain family protein 4	2	503.26	-1.1489	0.0086827	53.567	1	1088.8	1307.2	1346.2	1659.3	2063.7	1323.9	1.524	1.579	0.983
110	AATPLPSLR	9	Phospho (STY)	_AAT(ph)PLPSLR_	Q9Y3Q8	TSC22 domain family protein 4	3	335.842	-0.27822	0.0048338	44.024	1	540.28	677.1	635.92	562.91	569.86	502.88	1.042	0.842	0.791
111	AATPTLTTFPTIR	13	Phospho (STY)	_AATPT(ph)LTTFPTIR_	Q8N9Z2	Coiled-coil domain-containing protein 71L	3	490.585	-0.55888	3.2131e-05	46.89	1	389.67	285.82	385.23	567.49	232.35	152.35	1.456	0.813	0.395
112	AATPTLTTFPTIR	13	Phospho (STY)	_AAT(ph)PTLTTFPTIR_	Q8N9Z2	Coiled-coil domain-containing protein 71L	2	735.374	-1.8745	8.526e-08	61.444	1	2223.7	2716.7	2474.4	2070.4	2541.5	2755.9	0.931	0.936	1.114
113	AATTATPAATTSPK	14	Phospho (STY)	_AATTATPAATT(ph)SPK_	Q92766	Ras-responsive element-binding protein 1	3	456.885	-0.89892	1.2183e-08	57.788	2	2310.9	2292.2	3108	2347.1	2052.6	2487.3	1.016	0.895	0.8
114	AATTATPAATTSPK	14	Phospho (STY)	_AATTATPAATTS(ph)PK_	Q92766	Ras-responsive element-binding protein 1	2	684.824	-1.8486	1.1909e-08	58.079	1	1826.4	2046.7	2348.2	1343.9	1304.2	1357.9	0.736	0.637	0.578
115	AAVENHVR	8	Unmodified	_AAVENHVR_	P49247	Ribose-5-phosphate isomerase	3	299.163	-0.073489	0.0026197	81.191	1	837.55	846.59	1053.1	1436.1	1182.8	1310.9	1.715	1.397	1.245
116	AAVHYDR	7	Unmodified	_AAVHYDR_	Q86V81	THO complex subunit 4	3	277.808	-0.21323	3.2878e-07	98.418	1	614.69	705.52	599.32	1047.6	545.1	914.89	1.704	0.773	1.527
117	AAVHYDR	7	Unmodified	_AAVHYDR_	Q86V81	THO complex subunit 4	3	277.808	0.10683	0.010808	79.939	1	221.27	529.54	462.58	711.55	704.21	787.04	3.216	1.33	1.701
118	AAVVTSPPPTTAPHK	15	Phospho (STY)	_AAVVT(ph)SPPPTTAPHK_	P35611	Alpha-adducin	3	518.596	-1.0614	1.3041e-05	43.794	1	3838.2	3926.7	3228.9	3294	3276.3	3650.5	0.858	0.834	1.131
119	AAVVTSPPPTTAPHK	15	Phospho (STY)	_AAVVT(ph)SPPPTTAPHK_	P35611	Alpha-adducin	4	389.199	0.35749	5.6139e-05	40.278	1	3189.3	3205.9	3031.2	2606.9	2824.7	2719.8	0.817	0.881	0.897
120	AAVVTSPPPTTAPHK	15	Phospho (STY)	_AAVVTS(ph)PPPTTAPHK_	P35611	Alpha-adducin	3	518.596	-0.9675	1.1413e-13	67.685	2	4923.5	5704.7	4980	4497.8	4471.9	4596.5	0.914	0.784	0.923
121	AAVVTSPPPTTAPHK	15	Phospho (STY)	_AAVVT(ph)SPPPTTAPHK_	P35611	Alpha-adducin	4	389.199	0.44582	5.5257e-07	53.377	1	1420.1	1441.8	1541.4	1184.3	1158.9	1214.4	0.834	0.804	0.788
122	AAVVTSPPPTTAPHK	15	Phospho (STY)	_AAVVTS(ph)PPPTTAPHK_	P35611	Alpha-adducin	3	518.596	-1.4914	8.5226e-10	61.127	4	5500.6	5828.1	6253.3	5617.3	5357	5967.2	1.021	0.919	0.954
123	AAVVTSPPPTTAPHK	15	Phospho (STY)	_AAVVT(ph)SPPPTTAPHK_	P35611	Alpha-adducin	4	389.199	0.0597	2.5788e-06	47.774	1	978.02	1102.5	1055.7	1123.9	939.98	1033.5	1.149	0.853	0.979
124	AAVVTSPPPTTAPHK	15	Phospho (STY)	_AAVVT(ph)SPPPTTAPHK_	P35611	Alpha-adducin	3	518.596	-1.6654	1.6006e-07	54.004	4	5596.7	6253.8	5974.4	5512.1	4511.4	4303.7	0.985	0.721	0.72
125	AAVVTSPPPTTAPHK	15	Phospho (STY)	_AAVVT(ph)SPPPTTAPHK_	P35611	Alpha-adducin	2	777.39	-1.2393	1.0122e-37	113.01	2	6096.5	6621.1	6567.9	4314.4	4349.8	4658.2	0.708	0.657	0.709
126	AAVVTSPPPTTAPHK	15	Phospho (STY)	_AAVVT(ph)SPPPTTAPHK_	P35611	Alpha-adducin	4	389.199	-0.116	3.2976e-05	43.03	1	262.21	477.42	448.6	331.94	262.93	140.34	1.266	0.551	0.313
127	AAVVTSPPPTTAPHK	15	Phospho (STY)	_AAVVT(ph)SPPPTTAPHK_	P35611	Alpha-adducin	3	518.596	-1.4488	4.8548e-07	52.172	2	2699.2	2893.5	2903.6	2715.7	2498.9	2746	1.006	0.864	0.946
128	AAVVTSPPPTTAPHK	15	Phospho (STY)	_AAVVT(ph)SPPPTTAPHK_	P35611	Alpha-adducin	4	389.199	-0.025918	9.406e-09	57.434	2	888.7	1056.6	1045.4	760.15	813.86	718.12	0.855	0.77	0.687
129	AAVVTSPPPTTAPHK	15	Phospho (STY)	_AAVVT(ph)SPPPTTAPHK_	P35611	Alpha-adducin	3	518.596	-1.4905	1.3041e-05	43.794	1	1888.2	2385	2218.1	2183.6	1939	2062.6	1.156	0.813	0.93
130	AAVVTSPPPTTAPHK	15	Phospho (STY)	_AAVVT(ph)SPPPTTAPHK_	P35611	Alpha-adducin	3	518.596	-1.2493	3.9635e-09	58.246	2	2070.2	4115.2	1816.4	2322.2	3998.9	1905.2	1.122	0.972	1.049
131	AAYEAELGDAR	11	Unmodified	_AAYEAELGDAR_	P02545	Prelamin-A/C	2	583.278	-1.6816	6.1341e-08	83.081	1	2499.2	2601.2	2430.9	3256.2	2874.6	3057.2	1.303	1.105	1.258
132	ACASPSAQVEGSPVAGSDGSQPAVK	25	Phospho (STY)	_ACASPSAQVEGS(ph)PVAGSDGSQPAVK_	Q9UFC0	Leucine-rich repeat and WD repeat-containing protein 1	3	813.028	-1.0893	5.6283e-74	104.67	1	1956.8	2567.3	2649.6	3371.4	3109	3726.7	1.723	1.211	1.407
133	ACASPSAQVEGSPVAGSDGSQPAVK	25	Phospho (STY)	_ACASPS(ph)AQVEGSPVAGSDGSQPAVK_	Q9UFC0	Leucine-rich repeat and WD repeat-containing protein 1	3	813.028	-2.2477	5.7125e-87	114.79	1	1527.1	2277.2	2431.8	3381.5	3291.3	3409.7	2.214	1.445	1.402
134	ACASPSAQVEGSPVAGSDGSQPAVK	25	Phospho (STY)	_ACASPS(ph)AQVEGSPVAGSDGSQPAVK_	Q9UFC0	Leucine-rich repeat and WD repeat-containing protein 1	4	610.023	-1.7533	3.0531e-11	41.65	1	2269	2756.6	2942.7	3473.5	3862.7	3541.4	1.531	1.401	1.203
135	ACSMPQELPQSPR	13	Phospho (STY)	_ACSMPQELPQS(ph)PR_	Q8N5J2	Ubiquitin carboxyl-terminal hydrolase MINDY-1	3	527.558	-0.38983	0.00014266	42.257	1	2575.2	2121.2	2482.5	3084.8	2704.8	2854.6	1.198	1.275	1.15
136	ACSTPHVQVAGK	12	Phospho (STY)	_ACS(ph)TPHVQVAGK_	O43182	Rho GTPase-activating protein 6	3	445.536	-1.0196	0.00035242	42.317	1	0	0	0	0	0	0	NA	NA	NA
137	ACTLTVFPPEENPGSPSR	18	Phospho (STY)	_ACTLTVFPPEENPGS(ph)PSR_	Q9P2J3	Kelch-like protein 9	3	680.303	-1.8139	1.1111e-14	55.705	1	1045.7	942.08	885.91	1173.6	946.75	1084.4	1.122	1.005	1.224
138	ADAPDAGAQSDSELPSYHQNDVSLDR	26	Phospho (STY)	_ADAPDAGAQS(ph)DSELPSYHQNDVSLDR_	Q92538	Golgi-specific brefeldin A-resistance guanine nucleotide exchange factor 1	3	946.733	-1.7438	2.9336e-47	83.992	1	1013.8	1314.8	975.57	819.83	1106.3	981.3	0.809	0.841	1.006
139	ADAPDAGAQSDSELPSYHQNDVSLDR	26	Phospho (STY)	_ADAPDAGAQS(ph)DSELPSYHQNDVSLDR_	Q92538	Golgi-specific brefeldin A-resistance guanine nucleotide exchange factor 1	4	710.302	-1.9746	1.2724e-25	62.582	1	1778.7	2057.1	1841.7	2448.9	2212.4	2114.4	1.377	1.075	1.148
140	ADDADEFGYSR	11	Unmodified	_ADDADEFGYSR_	Q7KZF4	Staphylococcal nuclease domain-containing protein 1	2	623.255	-1.2949	9.3959e-14	100.38	1	9931.6	9285.4	8692.3	13805	12570	13015	1.39	1.354	1.497
141	ADDGRPFPQVIK	12	Unmodified	_ADDGRPFPQVIK_	P04075	Fructose-bisphosphate aldolase A	3	448.242	-0.5442	0.00058519	49.448	1	1397	1775.3	1647.2	2083.2	2415.6	2010.2	1.491	1.361	1.22
142	ADEASELACPTPK	13	Unmodified	_ADEASELACPTPK_	P49327	Fatty acid synthase	3	463.55	-1.3852	2.701e-07	56.205	1	1118.5	1225.8	1190.1	1654.4	1610.3	1802.6	1.479	1.314	1.515
143	ADEICIAGSPLTPR	14	Phospho (STY)	_ADEICIAGS(ph)PLTPR_	Q08999	Retinoblastoma-like protein 2	3	527.244	-0.9345	2.4476e-06	47.68	1	663.43	907.32	995.83	1086.5	1097.5	1030.8	1.638	1.21	1.035
144	ADGGTQVIDTK	11	Unmodified	_ADGGTQVIDTK_	P09622	Dihydrolipoyl dehydrogenase, mitochondrial	3	368.856	0.33066	8.0295e-07	67.385	1	2488.4	2541	2566.7	3151.9	3224.8	3021.7	1.267	1.269	1.177
145	ADGGTQVIDTK	11	Unmodified	_ADGGTQVIDTK_	P09622	Dihydrolipoyl dehydrogenase, mitochondrial	2	552.78	-1.6374	0.027836	34.96	1	2271	2601.6	2693.4	3472.4	3052.6	3247.8	1.529	1.173	1.206
146	ADGYEPPVQESV	12	Unmodified	_ADGYEPPVQESV_	P61247	40S ribosomal protein S3a	2	645.796	-1.5213	0.014254	35.677	1	880.48	794.8	1105.5	1237	1146.9	1322.8	1.405	1.443	1.197
147	ADGYVLEGK	9	Unmodified	_ADGYVLEGK_	P62241	40S ribosomal protein S8	2	476.243	-2.2618	0.0023881	64.82	1	2361.2	2548.7	2677.1	3577.6	3536.4	3934	1.515	1.388	1.47
148	ADILEDK	7	Unmodified	_ADILEDK_	P52272	Heterogeneous nuclear ribonucleoprotein M	2	402.211	-1.2553	0.010332	79.474	1	4797.3	6000.7	5452.1	7554	6388.7	6561.3	1.575	1.065	1.203
149	ADKDYHFK	8	Unmodified	_ADKDYHFK_	P06748	Nucleophosmin	4	256.628	-0.016597	0.040173	28.209	1	1258.3	1009.4	1197.3	2360.8	2153.4	2242.4	1.876	2.133	1.873
150	ADLAEEYSK	9	Unmodified	_ADLAEEYSK_	P68036	Ubiquitin-conjugating enzyme E2 L3	2	513.243	-2.3865	1.1584e-08	100.88	1	4397.4	4904.5	4605.3	5584.3	5382	5454.8	1.27	1.097	1.184
151	ADLAEEYSK	9	Unmodified	_ADLAEEYSK_	P68036	Ubiquitin-conjugating enzyme E2 L3	3	342.498	-0.067124	0.0043025	55.461	1	2252.7	2132.3	2070.7	2474.1	2498.1	2610.9	1.098	1.172	1.261
152	ADRDESSPYAAMLAAQDVAQR	21	Oxidation (M)	_ADRDESSPYAAM(ox)LAAQDVAQR_	P62263	40S ribosomal protein S14	3	761.022	-1.3293	1.1754e-22	65.954	1	1631.5	1588.8	1624.2	2225	2585.8	2440.7	1.364	1.628	1.503
153	ADRDQSPFSK	10	Phospho (STY)	_ADRDQS(ph)PFSK_	Q13427	Peptidyl-prolyl cis-trans isomerase G	2	615.761	-2.2555	3.4565e-28	121.56	1	9578.6	8775.2	8173.2	13994	9841.4	10692	1.461	1.122	1.308
154	ADSGPTQPPLSLSPAPETK	19	Phospho (STY)	_ADSGPTQPPLSLS(ph)PAPETK_	O15027	Protein transport protein Sec16A	3	658.314	-1.6324	9.6225e-48	103.02	2	4352.7	4864.7	5019.6	6470.8	5939.5	6015.1	1.487	1.221	1.198
155	ADSGPTQPPLSLSPAPETK	19	Phospho (STY)	_ADSGPTQPPLS(ph)LSPAPETK_	O15027	Protein transport protein Sec16A	4	493.987	-0.94383	7.7614e-12	47.082	2	3395.3	3516.8	3827.5	3681.1	3878.3	4196.1	1.084	1.103	1.096
156	ADSGPTQPPLSLSPAPETK	19	Phospho (STY)	_ADSGPTQPPLSLS(ph)PAPETK_	O15027	Protein transport protein Sec16A	3	658.314	-1.7641	4.9878e-47	96.708	1	3242.8	3528.8	2852.8	4586.3	4402.4	4135.3	1.414	1.248	1.45
157	ADSGPTQPPLSLSPAPETK	19	Phospho (STY)	_ADSGPTQPPLS(ph)LSPAPETK_	O15027	Protein transport protein Sec16A	4	493.987	-0.91357	4.9043e-19	68.41	1	2041.5	2347.3	2401.5	3234.5	2945	2861.8	1.584	1.255	1.192
158	ADSLLAVVK	9	Phospho (STY)	_ADS(ph)LLAVVK_	Q15424	Scaffold attachment factor B1	2	498.262	-1.8692	0.00077413	55.314	1	565.06	838.1	727.09	1840.5	1525.3	1544.2	3.257	1.82	2.124
159	ADTIDTIEK	9	Unmodified	_ADTIDTIEK_	Q9Y4E8	Ubiquitin carboxyl-terminal hydrolase 15	2	503.259	-2.0573	9.6496e-10	104.22	1	4038.8	4690.4	4363.2	4723.5	4862.4	5025.6	1.17	1.037	1.152
160	ADTIDTIEK	9	Unmodified	_ADTIDTIEK_	Q9Y4E8	Ubiquitin carboxyl-terminal hydrolase 15	3	335.841	-0.071557	4.5973e-06	91.867	1	1912.3	2151.7	1791.3	2177.8	1593.5	1941.3	1.139	0.741	1.084
161	ADVGRLSPEVK	11	Phospho (STY)	_ADVGRLS(ph)PEVK_	P49815	Tuberin	3	417.543	-0.66092	9.9989e-05	49.298	2	5811.4	6261.6	5626.1	4932	4945.3	5401.2	0.849	0.79	0.96
162	ADVLTTGAGNPVGDK	15	Unmodified	_ADVLTTGAGNPVGDK_	P04040	Catalase	3	472.244	-1.509	1.7596e-24	87.083	3	2216.8	2420.2	2302.5	4251.4	3819.1	4173.5	1.918	1.578	1.813
163	ADVLTTGAGNPVGDK	15	Unmodified	_ADVLTTGAGNPVGDK_	P04040	Catalase	2	707.862	-1.824	3.1556e-64	138.91	1	3616.3	3879.8	3447.5	5871.4	5506.9	5735.9	1.624	1.419	1.664
164	AEAGDNLGALVR	12	Unmodified	_AEAGDNLGALVR_	P49411	Elongation factor Tu, mitochondrial	2	593.315	-1.847	3.7529e-12	85.554	1	1852.2	2168.9	1961.7	2987.8	3181.2	2895.1	1.613	1.467	1.476
165	AEAGDNLGALVR	12	Unmodified	_AEAGDNLGALVR_	P49411	Elongation factor Tu, mitochondrial	3	395.879	-0.13104	0.029483	31.148	1	0	0	0	0	0	0	NA	NA	NA
166	AEALTEPLNA	10	Unmodified	_AEALTEPLNA_	Q9NX76	CKLF-like MARVEL transmembrane domain-containing protein 6	2	514.767	-1.0534	0.033736	36.424	1	933.65	516.81	781.38	1002.6	1078.1	1161.5	1.074	2.086	1.486
167	AEAPLPSPK	9	Phospho (STY)	_AEAPLPS(ph)PK_	Q09666	Neuroblast differentiation-associated protein AHNAK	3	330.495	-0.37287	0.0022703	44.847	1	1336.5	1434.1	1275.5	1371.6	1538.5	1330	1.026	1.073	1.043
168	AEASSGDHPTDTEMKEEQK	19	Unmodified	_AEASSGDHPTDTEMKEEQK_	Q02790	Peptidyl-prolyl cis-trans isomerase FKBP4	4	523.23	-1.9566	8.9439e-09	42.118	1	0	0	0	0	0	0	NA	NA	NA
169	AEDGENYDIK	10	Unmodified	_AEDGENYDIK_	O75347	Tubulin-specific chaperone A	2	577.254	-2.4052	0.00018589	62.466	1	4478.7	4361	4257.7	5541.1	6142.3	6689.1	1.237	1.408	1.571
170	AEDSDATGHEWK	12	Phospho (STY)	_AEDSDAT(ph)GHEWK_	P16157	Ankyrin-1	3	475.849	-0.54113	1.153e-07	60.196	1	2754	2594.5	2648.1	2396.1	2341	2400.5	0.87	0.902	0.906
171	AEDSDATGHEWK	12	Phospho (STY)	_AEDS(ph)DATGHEWK_	P16157	Ankyrin-1	3	475.849	-1.5024	0.00027786	43.316	1	0	0	0	0	0	0	NA	NA	NA
172	AEDSDATGHEWK	12	Phospho (STY)	_AEDS(ph)DATGHEWK_	P16157	Ankyrin-1	3	475.849	-1.2297	7.8305e-10	68.168	1	0	0	0	0	0	0	NA	NA	NA
173	AEDSDATGHEWK	12	Phospho (STY)	_AEDS(ph)DATGHEWK_	P16157	Ankyrin-1	3	475.849	-1.6031	2.3783e-12	74.789	1	3799.4	3904.8	3898.1	3737.4	3986.9	3673.1	0.984	1.021	0.942
174	AEEDEILNRSPR	12	Phospho (STY)	_AEEDEILNRS(ph)PR_	P27824	Calnexin	3	503.563	-0.52342	1.4871e-09	67.136	1	2417.3	2795.1	2414.4	3498.5	3317.6	4098.8	1.447	1.187	1.698
175	AEEDEILNRSPR	12	Phospho (STY)	_AEEDEILNRS(ph)PR_	P27824	Calnexin	2	754.841	-1.5475	5.1617e-28	115.26	1	8949	9237.1	9431.4	14852	12950	14570	1.66	1.402	1.545
176	AEEDEILNRSPR	12	Phospho (STY)	_AEEDEILNRS(ph)PR_	P27824	Calnexin	3	503.563	-0.68344	5.3952e-06	53.981	1	1255.5	1145.6	1566.4	2187.4	2102.8	2177.9	1.742	1.836	1.39
177	AEEDEILNRSPR	12	Phospho (STY)	_AEEDEILNRS(ph)PR_	P27824	Calnexin	2	754.841	-1.6574	8.3195e-12	72.898	1	3367.5	3798.2	3543.6	5500.6	5759.9	5698.5	1.633	1.516	1.608
178	AEEDEILNRSPR	12	Phospho (STY)	_AEEDEILNRS(ph)PR_	P27824	Calnexin	2	754.841	-1.684	1.554e-07	60.55	1	2077	2468.9	2286.4	3343.4	3324.4	3037.7	1.61	1.347	1.329
179	AEEDEILNRSPR	12	Phospho (STY)	_AEEDEILNRS(ph)PR_	P27824	Calnexin	3	503.563	-0.43243	7.6787e-08	60.55	1	668.57	676.49	732	1125.8	1167.6	1139.2	1.684	1.726	1.556
180	AEEDEILNRSPR	12	Phospho (STY)	_AEEDEILNRS(ph)PR_	P27824	Calnexin	3	503.563	-0.81728	1.3851e-05	52.527	1	1033	1328.2	1143.9	1641.5	1904.8	1551.5	1.589	1.434	1.356
181	AEEDEILNRSPR	12	Phospho (STY)	_AEEDEILNRS(ph)PR_	P27824	Calnexin	2	754.841	-1.6548	8.3195e-12	72.898	1	2780.6	2575.5	2646.8	3374.2	3788.5	4194.5	1.213	1.471	1.585
182	AEEDEILNRSPR	12	Phospho (STY)	_AEEDEILNRS(ph)PR_	P27824	Calnexin	2	754.841	-1.5843	2.0391e-07	59.709	1	1978.1	2131.3	2225.2	3280.8	3111.7	2868.1	1.659	1.46	1.289
183	AEEDEILNRSPR	12	Phospho (STY)	_AEEDEILNRS(ph)PR_	P27824	Calnexin	3	503.563	-0.89048	1.0076e-07	59.709	1	785.62	976.74	896.87	1114.2	928.88	976.75	1.418	0.951	1.089
184	AEEDEILNRSPR	12	Phospho (STY)	_AEEDEILNRS(ph)PR_	P27824	Calnexin	3	503.563	-0.55905	3.5165e-14	91.076	1	2343.9	2737.8	2570.3	3710.5	3514.7	3619.9	1.583	1.284	1.408
185	AEEDEILNRSPR	12	Phospho (STY)	_AEEDEILNRS(ph)PR_	P27824	Calnexin	2	754.841	-1.2934	4.4776e-12	78.191	1	1923.4	2396.1	1814.1	3268.6	3410.8	3679.4	1.699	1.423	2.028
[truncated: 8,351 more rows]

## Sheet: Statistics
Peptide length	Number of peptides	Number of modification sites per protein	Number of proteins
[truncated: 26 more rows]

[truncated: 2 more sheets: Protein Ratio, Repeatability]
