# Supplementary material for: The oncogene protein kinase PIM1 regulates mammalian erythroblast enucleation
Source: Commun Biol. 2025 Oct 15;8:1473. doi: 10.1038/s42003-025-08869-0 (PMC12528402; doi:10.1038/s42003-025-08869-0)
Supplement: Supplementary file 4 — Supplementary Data 2 [file 42003_2025_8869_MOESM4_ESM.xlsx]

## Sheet: Diff distribution
Compared sample name	Type	Up-regulated	Down-regulated
P1_1/Luci	Sites	209	122
	Proteins	177	89

## Sheet: P1_1vsLuci
Protein accession	Position	P1_1/Luci Ratio	Regulated Type	P1_1/Luci P value	Amino acid	Protein description	Gene name	Localization probability	PEP	Score	Modified sequence	Charge	Mass error [ppm]	MS/MS Count	Luci_1	Luci_2	Luci_3	P1_1_1	P1_1_2	Subcellular localization_x000D_	Biological Process	Cellular Component	Molecular Function	KEGG KO No.	KEGG Gene	KEGG pathway	IPR ID	Domain description_x000D_	CORUM Complex
A0AVK6	71	0.601	Down	0.040719	S	Transcription factor E2F8	E2F8	0.951466	1.23e-05	57.434	MLIS(0.049)AVS(0.951)PEIR	2	0.11584	1	1.322	1.253	1.301	0.703	0.95	nucleus_x000D_	GO:0048732 gland development; GO:0022414 reproductive process; GO:0043009 chordate embryonic development; GO:0097659 nucleic acid-templated transcription; GO:0009891 positive regulation of biosynthetic process; GO:0001892 embryonic placenta development; GO:0033301 cell cycle comprising mitosis without cytokinesis; GO:0090329 regulation of DNA-dependent DNA replication; GO:0010564 regulation of ce…	GO:0043229 intracellular organelle; GO:0043232 intracellular non-membrane-bounded organelle; GO:0005737 cytoplasm; GO:0044446 intracellular organelle part; GO:0032991 macromolecular complex; GO:0031981 nuclear lumen; GO:0044424 intracellular part; GO:0005730 nucleolus; GO:0005667 transcription factor complex; GO:0005829 cytosol; GO:0005623 cell; GO:0044422 organelle part; GO:0043228 non-membrane-…	GO:0000981 RNA polymerase II transcription factor activity, sequence-specific DNA binding; GO:0003690 double-stranded DNA binding; GO:0046983 protein dimerization activity; GO:0005515 protein binding; GO:0000987 core promoter proximal region sequence-specific DNA binding; GO:0003700 transcription factor activity, sequence-specific DNA binding; GO:0001047 core promoter binding; GO:1901363 heterocy…	K09391			IPR011991; IPR003316;	"Winged helix-turn-helix DNA-binding domain; E2F/DP family, winged-helix DNA-binding domain; "_x000D_
O00192	642	3.141	Up	0.0070164	T	Armadillo repeat protein deleted in velo-cardio-facial syndrome	ARVCF	1	0.0182	49.448	NFDT(1)LDLPK	2	0.30043	1	0.497	0.295	0.58	1.75	1.315	nucleus_x000D_	GO:0032502 developmental process; GO:0044707 single-multicellular organism process; GO:0022610 biological adhesion; GO:0016337 single organismal cell-cell adhesion; GO:0016339 calcium-dependent cell-cell adhesion via plasma membrane cell adhesion molecules; GO:0044767 single-organism developmental process; GO:0098609 cell-cell adhesion; GO:0098602 single organism cell adhesion; GO:0044699 single-…	GO:0016020 membrane; GO:0043226 organelle; GO:0043231 intracellular membrane-bounded organelle; GO:0043229 intracellular organelle; GO:0005634 nucleus; GO:0071944 cell periphery; GO:0044464 cell part; GO:0005622 intracellular; GO:0005737 cytoplasm; GO:0044424 intracellular part; GO:0043227 membrane-bounded organelle; GO:0005623 cell; GO:0005886 plasma membrane;	GO:0005515 protein binding; GO:0005488 binding;				IPR011989; IPR016024;	Armadillo-like helical; Armadillo-type fold; _x000D_
O00443	259	0.528	Down	0.00097585	S	Phosphatidylinositol 4-phosphate 3-kinase C2 domain-containing subunit alpha	PIK3C2A	0.999917	0.00124	53.448	VSNLQVS(1)PK	2	-0.046767	1	1.534	1.338	1.217	0.756	0.684	cytoplasm_x000D_	GO:0044085 cellular component biogenesis; GO:0044700 single organism signaling; GO:0003012 muscle system process; GO:0065008 regulation of biological quality; GO:0008286 insulin receptor signaling pathway; GO:0048008 platelet-derived growth factor receptor signaling pathway; GO:0046486 glycerolipid metabolic process; GO:0007166 cell surface receptor signaling pathway; GO:0046854 phosphatidylinosi…	GO:0016020 membrane; GO:0044421 extracellular region part; GO:0061695 transferase complex, transferring phosphorus-containing groups; GO:0019898 extrinsic component of membrane; GO:0031410 cytoplasmic vesicle; GO:0071944 cell periphery; GO:0005737 cytoplasm; GO:0031982 vesicle; GO:0032991 macromolecular complex; GO:0044424 intracellular part; GO:0005623 cell; GO:0070062 extracellular exosome; GO:…	GO:1901265 nucleoside phosphate binding; GO:0016773 phosphotransferase activity, alcohol group as acceptor; GO:0005515 protein binding; GO:0097159 organic cyclic compound binding; GO:1901363 heterocyclic compound binding; GO:0016301 kinase activity; GO:0003824 catalytic activity; GO:0032553 ribonucleotide binding; GO:0005488 binding; GO:0035091 phosphatidylinositol binding; GO:0032550 purine ribo…	K00923	PIK3C2; phosphatidylinositol-4-phosphate 3-kinase [EC:2.7.1.154]	hsa00562 Inositol phosphate metabolism - Homo sapiens (human); hsa01100 Metabolic pathways - Homo sapiens (human); hsa04070 Phosphatidylinositol signaling system - Homo sapiens (human);	IPR001263; IPR000403; IPR002420; IPR029071; IPR016024; IPR001683; IPR000341; IPR000008; IPR011009;	"Phosphoinositide 3-kinase, accessory (PIK) domain; Phosphatidylinositol 3-/4-kinase, catalytic domain; Phosphatidylinositol 3-kinase, C2 domain; Ubiquitin-related domain; Armadillo-type fold; Phox homologous domain; Phosphatidylinositol 3-kinase Ras-binding (PI3K RBD) domain; C2 domain; Protein kinase-like domain; "_x000D_	EGFR-containing signaling complex;
O14578	1971	0.593	Down	9.7969e-05	S	Citron Rho-interacting kinase	CIT	1	5.43e-05	57.106	DKS(1)PGRPLER	2	0.54375	3	1.322	1.303	1.266	0.802	0.724	nucleus_x000D_	GO:0044700 single organism signaling; GO:0010256 endomembrane system organization; GO:0065008 regulation of biological quality; GO:0070997 neuron death; GO:0048869 cellular developmental process; GO:0007067 mitotic nuclear division; GO:0022008 neurogenesis; GO:0044699 single-organism process; GO:0030832 regulation of actin filament length; GO:0010564 regulation of cell cycle process; GO:0044237 c…	GO:0043229 intracellular organelle; GO:0016020 membrane; GO:0071944 cell periphery; GO:0044446 intracellular organelle part; GO:0005737 cytoplasm; GO:0043025 neuronal cell body; GO:0012505 endomembrane system; GO:0005795 Golgi stack; GO:0044424 intracellular part; GO:0005829 cytosol; GO:0005623 cell; GO:0044422 organelle part; GO:0005886 plasma membrane; GO:0043226 organelle; GO:0043231 intracell…	GO:1901265 nucleoside phosphate binding; GO:0016773 phosphotransferase activity, alcohol group as acceptor; GO:0097110 scaffold protein binding; GO:0005515 protein binding; GO:0004672 protein kinase activity; GO:1901363 heterocyclic compound binding; GO:0097159 organic cyclic compound binding; GO:0016301 kinase activity; GO:0032553 ribonucleotide binding; GO:0003824 catalytic activity; GO:0017016…	K16308			IPR002219; IPR000719; IPR011993; IPR001180; IPR011009; IPR001849; IPR000961;	"Protein kinase C-like, phorbol ester/diacylglycerol-binding domain; Protein kinase domain; PH domain-like; Citron homology (CNH) domain; Protein kinase-like domain; Pleckstrin homology domain; AGC-kinase, C-terminal; "_x000D_
O14639	659	1.701	Up	0.00100397	Y	Actin-binding LIM protein 1	ABLIM1	0.79733	0.00764	48.785	T(0.002)AS(0.2)LPGY(0.797)GR	2	0.25246	1	0.723	0.757	0.683	1.345	1.116	nucleus_x000D_	GO:0044085 cellular component biogenesis; GO:0044707 single-multicellular organism process; GO:0016043 cellular component organization; GO:0097581 lamellipodium organization; GO:0007601 visual perception; GO:0060271 cilium assembly; GO:0044699 single-organism process; GO:0044782 cilium organization; GO:0050877 neurological system process; GO:0009653 anatomical structure morphogenesis; GO:0070925 …	GO:0031252 cell leading edge; GO:0043229 intracellular organelle; GO:0042995 cell projection; GO:0043232 intracellular non-membrane-bounded organelle; GO:0044430 cytoskeletal part; GO:0044446 intracellular organelle part; GO:0005737 cytoplasm; GO:0097517 contractile actin filament bundle; GO:0044424 intracellular part; GO:0005623 cell; GO:0015629 actin cytoskeleton; GO:0044422 organelle part; GO:…	GO:0008092 cytoskeletal protein binding; GO:0046914 transition metal ion binding; GO:0005488 binding; GO:0043167 ion binding; GO:0003779 actin binding; GO:0043169 cation binding; GO:0046872 metal ion binding; GO:0005515 protein binding; GO:0008270 zinc ion binding;	K07520	ABLIM; actin-binding LIM protein	hsa04360 Axon guidance - Homo sapiens (human);	IPR001781; IPR003128; IPR032402;	"Zinc finger, LIM-type; Villin headpiece; Putative adherens-junction anchoring domain; "_x000D_
O14639	452	1.796	Up	0.00167584	S	Actin-binding LIM protein 1	ABLIM1	0.989908	9.24e-60	140.28	S(0.001)T(0.009)S(0.99)QGSINSPVYSR	2	-0.36374	2	0.749	0.652	0.684	1.418	1.166	nucleus_x000D_	GO:0044085 cellular component biogenesis; GO:0044707 single-multicellular organism process; GO:0016043 cellular component organization; GO:0097581 lamellipodium organization; GO:0007601 visual perception; GO:0060271 cilium assembly; GO:0044699 single-organism process; GO:0044782 cilium organization; GO:0050877 neurological system process; GO:0009653 anatomical structure morphogenesis; GO:0070925 …	GO:0031252 cell leading edge; GO:0043229 intracellular organelle; GO:0042995 cell projection; GO:0043232 intracellular non-membrane-bounded organelle; GO:0044430 cytoskeletal part; GO:0044446 intracellular organelle part; GO:0005737 cytoplasm; GO:0097517 contractile actin filament bundle; GO:0044424 intracellular part; GO:0005623 cell; GO:0015629 actin cytoskeleton; GO:0044422 organelle part; GO:…	GO:0008092 cytoskeletal protein binding; GO:0046914 transition metal ion binding; GO:0005488 binding; GO:0043167 ion binding; GO:0003779 actin binding; GO:0043169 cation binding; GO:0046872 metal ion binding; GO:0005515 protein binding; GO:0008270 zinc ion binding;	K07520	ABLIM; actin-binding LIM protein	hsa04360 Axon guidance - Homo sapiens (human);	IPR001781; IPR003128; IPR032402;	"Zinc finger, LIM-type; Villin headpiece; Putative adherens-junction anchoring domain; "_x000D_
O43314	1006	0.568	Down	0.000156852	S	Inositol hexakisphosphate and diphosphoinositol-pentakisphosphate kinase 2	PPIP5K2	0.992392	1.04e-26	107.72	S(0.992)GEQIT(0.006)S(0.002)SPVSPK	2	0.058944	2	1.235	1.372	1.352	0.74	0.784	nucleus_x000D_	GO:0016310 phosphorylation; GO:1901615 organic hydroxy compound metabolic process; GO:0006020 inositol metabolic process; GO:0006066 alcohol metabolic process; GO:0032958 inositol phosphate biosynthetic process; GO:0044699 single-organism process; GO:0009058 biosynthetic process; GO:0044237 cellular metabolic process; GO:0006796 phosphate-containing compound metabolic process; GO:0071704 organic …	GO:0044464 cell part; GO:0005622 intracellular; GO:0005737 cytoplasm; GO:0044424 intracellular part; GO:0005623 cell; GO:0005829 cytosol; GO:0044444 cytoplasmic part;	GO:0000828 inositol hexakisphosphate kinase activity; GO:0033857 diphosphoinositol-pentakisphosphate kinase activity; GO:1901265 nucleoside phosphate binding; GO:0000827 inositol-1,3,4,5,6-pentakisphosphate kinase activity; GO:0016791 phosphatase activity; GO:0000832 inositol hexakisphosphate 5-kinase activity; GO:0016787 hydrolase activity; GO:0016776 phosphotransferase activity, phosphate group…	K13024	PPIP5K; inositol-hexakisphosphate/diphosphoinositol-pentakisphosphate 1-kinase [EC:2.7.4.24]	hsa04070 Phosphatidylinositol signaling system - Homo sapiens (human);
O43399	166	1.533	Up	0.0284	S	Tumor protein D54	TPD52L2	0.959087	8.76e-05	50.088	NS(0.001)AT(0.04)FKS(0.959)FEDR	3	0.14384	2	0.896	0.78	0.653	1.132	1.4	cyto_nucl_x000D_	GO:0050794 regulation of cellular process; GO:0050789 regulation of biological process; GO:0042127 regulation of cell proliferation; GO:0065007 biological regulation;	GO:0044464 cell part; GO:0005622 intracellular; GO:0005737 cytoplasm; GO:0048471 perinuclear region of cytoplasm; GO:0044424 intracellular part; GO:0005623 cell; GO:0044444 cytoplasmic part;	GO:0097159 organic cyclic compound binding; GO:1901363 heterocyclic compound binding; GO:0003723 RNA binding; GO:0042802 identical protein binding; GO:0046982 protein heterodimerization activity; GO:0042803 protein homodimerization activity; GO:0005488 binding; GO:0046983 protein dimerization activity; GO:0003676 nucleic acid binding; GO:0005515 protein binding;
O43432	240	1.53	Up	0.000178459	S	Eukaryotic translation initiation factor 4 gamma 3	EIF4G3	1	0.00878	56.258	LVLS(1)GEK	2	-0.12656	1	0.746	0.761	0.816	1.148	1.195	nucleus_x000D_	GO:0050794 regulation of cellular process; GO:0006518 peptide metabolic process; GO:0060255 regulation of macromolecule metabolic process; GO:0010608 posttranscriptional regulation of gene expression; GO:0044267 cellular protein metabolic process; GO:0009058 biosynthetic process; GO:0044764 multi-organism cellular process; GO:1901566 organonitrogen compound biosynthetic process; GO:0044237 cellul…	GO:0044464 cell part; GO:0005622 intracellular; GO:0005737 cytoplasm; GO:0032991 macromolecular complex; GO:0044424 intracellular part; GO:0043234 protein complex; GO:0005829 cytosol; GO:0005623 cell; GO:0044444 cytoplasmic part; GO:0016281 eukaryotic translation initiation factor 4F complex;	GO:0097159 organic cyclic compound binding; GO:1901363 heterocyclic compound binding; GO:0008135 translation factor activity, RNA binding; GO:0003723 RNA binding; GO:0000339 RNA cap binding; GO:0005488 binding; GO:0003676 nucleic acid binding; GO:0003743 translation initiation factor activity; GO:0005515 protein binding;	K03260	EIF4G; translation initiation factor 4G	hsa03013 RNA transport - Homo sapiens (human); hsa05416 Viral myocarditis - Homo sapiens (human);	IPR003307; IPR003891; IPR016024; IPR003890; IPR016021;	"W2 domain; Initiation factor eIF-4 gamma, MA3; Armadillo-type fold; MIF4G-like, type 3; MIF4G-like domain; "_x000D_
O43432	232	1.632	Up	0.004183	S	Eukaryotic translation initiation factor 4 gamma 3	EIF4G3	0.853052	0.0204	43.083	S(0.147)PS(0.853)PVLR	2	-1.672	1	0.764	0.817	0.648	1.102	1.247	nucleus_x000D_	GO:0050794 regulation of cellular process; GO:0006518 peptide metabolic process; GO:0060255 regulation of macromolecule metabolic process; GO:0010608 posttranscriptional regulation of gene expression; GO:0044267 cellular protein metabolic process; GO:0009058 biosynthetic process; GO:0044764 multi-organism cellular process; GO:1901566 organonitrogen compound biosynthetic process; GO:0044237 cellul…	GO:0044464 cell part; GO:0005622 intracellular; GO:0005737 cytoplasm; GO:0032991 macromolecular complex; GO:0044424 intracellular part; GO:0043234 protein complex; GO:0005829 cytosol; GO:0005623 cell; GO:0044444 cytoplasmic part; GO:0016281 eukaryotic translation initiation factor 4F complex;	GO:0097159 organic cyclic compound binding; GO:1901363 heterocyclic compound binding; GO:0008135 translation factor activity, RNA binding; GO:0003723 RNA binding; GO:0000339 RNA cap binding; GO:0005488 binding; GO:0003676 nucleic acid binding; GO:0003743 translation initiation factor activity; GO:0005515 protein binding;	K03260	EIF4G; translation initiation factor 4G	hsa03013 RNA transport - Homo sapiens (human); hsa05416 Viral myocarditis - Homo sapiens (human);	IPR003307; IPR003891; IPR016024; IPR003890; IPR016021;	"W2 domain; Initiation factor eIF-4 gamma, MA3; Armadillo-type fold; MIF4G-like, type 3; MIF4G-like domain; "_x000D_
O43491	87	2.568	Up	0.00055543	S	Band 4.1-like protein 2	EPB41L2	0.988419	0.00384	57.347	S(0.988)Y(0.001)T(0.011)LVVAK	2	0.31176	1	0.562	0.588	0.456	1.45	1.235	nucleus_x000D_	GO:0031032 actomyosin structure organization; GO:0016043 cellular component organization; GO:1902589 single-organism organelle organization; GO:0030036 actin cytoskeleton organization; GO:0030866 cortical actin cytoskeleton organization; GO:0006996 organelle organization; GO:0030029 actin filament-based process; GO:0044763 single-organism cellular process; GO:0044699 single-organism process; GO:0…	GO:0016020 membrane; GO:0044421 extracellular region part; GO:0005938 cell cortex; GO:0019898 extrinsic component of membrane; GO:0071944 cell periphery; GO:0030054 cell junction; GO:0099568 cytoplasmic region; GO:0031982 vesicle; GO:0005737 cytoplasm; GO:0030863 cortical cytoskeleton; GO:0030864 cortical actin cytoskeleton; GO:0044424 intracellular part; GO:0005623 cell; GO:0044422 organelle par…	GO:0008092 cytoskeletal protein binding; GO:0005200 structural constituent of cytoskeleton; GO:0042731 PH domain binding; GO:0005488 binding; GO:0003779 actin binding; GO:0005515 protein binding; GO:0019904 protein domain specific binding; GO:0005198 structural molecule activity; GO:0030507 spectrin binding;	K06107			IPR019748; IPR018980; IPR019749; IPR018979; IPR008379; IPR029071; IPR011993; IPR007477; IPR014847; IPR000299; IPR014352;	"FERM central domain; FERM, C-terminal PH-like domain; Band 4.1 domain; FERM, N-terminal; Band 4.1, C-terminal; Ubiquitin-related domain; PH domain-like; SAB domain; FERM adjacent (FA); FERM domain; FERM/acyl-CoA-binding protein, 3-helical bundle; "_x000D_
O43524	413	1.694	Up	0.0165426	S	Forkhead box protein O3	FOXO3	0.962753	0.000603	60.255	S(0.005)S(0.005)S(0.963)FPY(0.026)T(0.002)TK	2	0.062515	2	0.629	0.786	0.755	1.227	1.245	nucleus_x000D_	GO:0044700 single organism signaling; GO:0021700 developmental maturation; GO:0010941 regulation of cell death; GO:0022414 reproductive process; GO:0030728 ovulation; GO:0010608 posttranscriptional regulation of gene expression; GO:0042593 glucose homeostasis; GO:1904645 response to beta-amyloid; GO:0043523 regulation of neuron apoptotic process; GO:0071384 cellular response to corticosteroid sti…	GO:0043229 intracellular organelle; GO:0016020 membrane; GO:0044446 intracellular organelle part; GO:0005737 cytoplasm; GO:0031981 nuclear lumen; GO:0044424 intracellular part; GO:0005829 cytosol; GO:0005623 cell; GO:0005739 mitochondrion; GO:0044422 organelle part; GO:0043226 organelle; GO:0043231 intracellular membrane-bounded organelle; GO:0031974 membrane-enclosed lumen; GO:0005654 nucleoplas…	GO:0001228 transcriptional activator activity, RNA polymerase II transcription regulatory region sequence-specific binding; GO:0000981 RNA polymerase II transcription factor activity, sequence-specific DNA binding; GO:0003677 DNA binding; GO:0031490 chromatin DNA binding; GO:0019901 protein kinase binding; GO:0005515 protein binding; GO:0003682 chromatin binding; GO:0043565 sequence-specific DNA …	K09408	FOXO3; forkhead box protein O3	hsa05223 Non-small cell lung cancer - Homo sapiens (human); hsa04218 Cellular senescence - Homo sapiens (human); hsa04722 Neurotrophin signaling pathway - Homo sapiens (human); hsa05213 Endometrial cancer - Homo sapiens (human); hsa04137 Mitophagy - animal - Homo sapiens (human); hsa04211 Longevity regulating pathway - Homo sapiens (human); hsa04152 AMPK signaling pathway - Homo sapiens (human); …	IPR011991; IPR001766; IPR032067;	"Winged helix-turn-helix DNA-binding domain; Fork head domain; FOXO protein, transactivation domain; "_x000D_	SMAD3-SMAD4-FOXO3-FOXG1 complex; FOXO3-TP53 complex, oxidative stress stimulated; SMAD3-SMAD4-FOXO3 complex; FOXO3-SIRT1 complex, oxidative stress stimulated; FOXO3-PCAF complex, oxidative stress stimulated;
O43615	180	2.844	Up	0.00114395	S	Mitochondrial import inner membrane translocase subunit TIM44	TIMM44	0.999334	0.00017	54.343	ALS(0.999)QGVES(0.001)VK	2	-0.037672	2	0.535	0.562	0.388	1.556	1.346	mitochondria_x000D_	GO:0046907 intracellular transport; GO:0016043 cellular component organization; GO:0072594 establishment of protein localization to organelle; GO:0017038 protein import; GO:0006839 mitochondrial transport; GO:0044699 single-organism process; GO:0015031 protein transport; GO:0051234 establishment of localization; GO:0006605 protein targeting; GO:0051649 establishment of localization in cell; GO:19…	GO:0005759 mitochondrial matrix; GO:0043229 intracellular organelle; GO:0016020 membrane; GO:0044429 mitochondrial part; GO:0031090 organelle membrane; GO:0031967 organelle envelope; GO:0005737 cytoplasm; GO:0044446 intracellular organelle part; GO:0044424 intracellular part; GO:0005623 cell; GO:0005739 mitochondrion; GO:0044422 organelle part; GO:0005740 mitochondrial envelope; GO:0031974 membra…	GO:0005524 ATP binding; GO:1901265 nucleoside phosphate binding; GO:0051087 chaperone binding; GO:0001882 nucleoside binding; GO:0043167 ion binding; GO:0005515 protein binding; GO:0000166 nucleotide binding; GO:0097159 organic cyclic compound binding; GO:1901363 heterocyclic compound binding; GO:0032549 ribonucleoside binding; GO:0097367 carbohydrate derivative binding; GO:0032553 ribonucleotide…	K17804			IPR007379; IPR032710;	Tim44-like domain; NTF2-like domain; _x000D_	TIM (TIMM17ab, TIMM23, TIMM44) complex, mitochondrial;
O60220	96	2.127	Up	4.6451e-06	S	Mitochondrial import inner membrane translocase subunit Tim8 A	TIMM8A	0.990567	2.61e-05	54.898	SKPVFSES(0.009)LS(0.991)D	3	-0.62717	2	0.595	0.646	0.609	1.285	1.318	extracellular_x000D_	GO:0007399 nervous system development; GO:0032502 developmental process; GO:0044707 single-multicellular organism process; GO:0048731 system development; GO:0044699 single-organism process; GO:0071702 organic substance transport; GO:0032501 multicellular organismal process; GO:0015031 protein transport; GO:0051234 establishment of localization; GO:0006810 transport; GO:0045184 establishment of pr…	GO:0043229 intracellular organelle; GO:0016020 membrane; GO:0044429 mitochondrial part; GO:0031090 organelle membrane; GO:0044446 intracellular organelle part; GO:0031967 organelle envelope; GO:0005737 cytoplasm; GO:0044424 intracellular part; GO:0005623 cell; GO:0005739 mitochondrion; GO:0044422 organelle part; GO:0005740 mitochondrial envelope; GO:0043231 intracellular membrane-bounded organell…	GO:0046872 metal ion binding; GO:0043169 cation binding; GO:0005515 protein binding; GO:0005488 binding; GO:0043167 ion binding;	K17780			IPR004217;	Tim10/DDP family zinc finger; _x000D_
O60238	166	2.251	Up	0.00151798	S	BCL2/adenovirus E1B 19 kDa protein-interacting protein 3-like	BNIP3L	0.807815	0.00532	61.962	S(0.096)VS(0.808)LS(0.096)MR	2	-0.44195	2	0.702	0.534	0.543	1.323	1.474	cytoplasm_x000D_	GO:0044700 single organism signaling; GO:0065008 regulation of biological quality; GO:0010941 regulation of cell death; GO:1903533 regulation of protein targeting; GO:0031331 positive regulation of cellular catabolic process; GO:0006839 mitochondrial transport; GO:0098542 defense response to other organism; GO:0044699 single-organism process; GO:0044764 multi-organism cellular process; GO:0044237…	GO:0016020 membrane; GO:0019867 outer membrane; GO:0005783 endoplasmic reticulum; GO:0031090 organelle membrane; GO:0005737 cytoplasm; GO:0031224 intrinsic component of membrane; GO:0044424 intracellular part; GO:0016604 nuclear body; GO:0005623 cell; GO:0044422 organelle part; GO:0031974 membrane-enclosed lumen; GO:0005740 mitochondrial envelope; GO:0005654 nucleoplasm; GO:0070013 intracellular …	GO:0042802 identical protein binding; GO:0046982 protein heterodimerization activity; GO:0042803 protein homodimerization activity; GO:0005521 lamin binding; GO:0005488 binding; GO:0046983 protein dimerization activity; GO:0005515 protein binding;	K15465	BNIP3L; BCL2/adenovirus E1B 19 kDa protein-interacting protein 3-like	hsa04137 Mitophagy - animal - Homo sapiens (human);
O60238	164	2.429	Up	0.00022477	S	BCL2/adenovirus E1B 19 kDa protein-interacting protein 3-like	BNIP3L	0.999576	0.00052	78.342	RS(1)VSLSMR	3	-0.63577	1	0.604	0.507	0.565	1.482	1.254	cytoplasm_x000D_	GO:0044700 single organism signaling; GO:0065008 regulation of biological quality; GO:0010941 regulation of cell death; GO:1903533 regulation of protein targeting; GO:0031331 positive regulation of cellular catabolic process; GO:0006839 mitochondrial transport; GO:0098542 defense response to other organism; GO:0044699 single-organism process; GO:0044764 multi-organism cellular process; GO:0044237…	GO:0016020 membrane; GO:0019867 outer membrane; GO:0005783 endoplasmic reticulum; GO:0031090 organelle membrane; GO:0005737 cytoplasm; GO:0031224 intrinsic component of membrane; GO:0044424 intracellular part; GO:0016604 nuclear body; GO:0005623 cell; GO:0044422 organelle part; GO:0031974 membrane-enclosed lumen; GO:0005740 mitochondrial envelope; GO:0005654 nucleoplasm; GO:0070013 intracellular …	GO:0042802 identical protein binding; GO:0046982 protein heterodimerization activity; GO:0042803 protein homodimerization activity; GO:0005521 lamin binding; GO:0005488 binding; GO:0046983 protein dimerization activity; GO:0005515 protein binding;	K15465	BNIP3L; BCL2/adenovirus E1B 19 kDa protein-interacting protein 3-like	hsa04137 Mitophagy - animal - Homo sapiens (human);
O60238	168	2.08	Up	0.0003559	S	BCL2/adenovirus E1B 19 kDa protein-interacting protein 3-like	BNIP3L	0.971631	0.00993	54.436	S(0.001)VS(0.028)LS(0.972)MR	2	0.3475	2	0.641	0.63	0.61	1.395	1.372	cytoplasm_x000D_	GO:0044700 single organism signaling; GO:0065008 regulation of biological quality; GO:0010941 regulation of cell death; GO:1903533 regulation of protein targeting; GO:0031331 positive regulation of cellular catabolic process; GO:0006839 mitochondrial transport; GO:0098542 defense response to other organism; GO:0044699 single-organism process; GO:0044764 multi-organism cellular process; GO:0044237…	GO:0016020 membrane; GO:0019867 outer membrane; GO:0005783 endoplasmic reticulum; GO:0031090 organelle membrane; GO:0005737 cytoplasm; GO:0031224 intrinsic component of membrane; GO:0044424 intracellular part; GO:0016604 nuclear body; GO:0005623 cell; GO:0044422 organelle part; GO:0031974 membrane-enclosed lumen; GO:0005740 mitochondrial envelope; GO:0005654 nucleoplasm; GO:0070013 intracellular …	GO:0042802 identical protein binding; GO:0046982 protein heterodimerization activity; GO:0042803 protein homodimerization activity; GO:0005521 lamin binding; GO:0005488 binding; GO:0046983 protein dimerization activity; GO:0005515 protein binding;	K15465	BNIP3L; BCL2/adenovirus E1B 19 kDa protein-interacting protein 3-like	hsa04137 Mitophagy - animal - Homo sapiens (human);
O60264	137	1.628	Up	0.03158	S	SWI/SNF-related matrix-associated actin-dependent regulator of chromatin subfamily A member 5	SMARCA5	0.997433	2.27e-05	67.234	QNLLS(0.997)VGDY(0.003)R	2	0.55668	1	0.873	0.738	0.628	1.171	1.479	cyto_nucl_x000D_	GO:0044085 cellular component biogenesis; GO:0097659 nucleic acid-templated transcription; GO:0009891 positive regulation of biosynthetic process; GO:0044699 single-organism process; GO:0009058 biosynthetic process; GO:0051253 negative regulation of RNA metabolic process; GO:0044237 cellular metabolic process; GO:2001141 regulation of RNA biosynthetic process; GO:0008152 metabolic process; GO:003…	GO:0032991 macromolecular complex; GO:0017053 transcriptional repressor complex; GO:0044424 intracellular part; GO:0005623 cell; GO:0070603 SWI/SNF superfamily-type complex; GO:0044422 organelle part; GO:0090568 nuclear transcriptional repressor complex; GO:0043228 non-membrane-bounded organelle; GO:0031213 RSF complex; GO:0031974 membrane-enclosed lumen; GO:0000793 condensed chromosome; GO:00056…	GO:1901265 nucleoside phosphate binding; GO:0016817 hydrolase activity, acting on acid anhydrides; GO:0016787 hydrolase activity; GO:0005515 protein binding; GO:0003682 chromatin binding; GO:0016887 ATPase activity; GO:1901363 heterocyclic compound binding; GO:0097159 organic cyclic compound binding; GO:0016462 pyrophosphatase activity; GO:0032553 ribonucleotide binding; GO:0003824 catalytic acti…	K11654			IPR015194; IPR020838; IPR027417; IPR017884; IPR000330; IPR001005; IPR009057; IPR015195; IPR014001; IPR001650;	"ISWI, HAND domain; DBINO domain; P-loop containing nucleoside triphosphate hydrolase; SANT domain; SNF2-related, N-terminal domain; SANT/Myb domain; Homeobox domain-like; SLIDE domain; Helicase superfamily 1/2, ATP-binding domain; Helicase, C-terminal; "_x000D_	Nucleolar remodeling complex (NoRC complex); ALL-1 supercomplex; ATP-utilizing chromatin assembly and remodeling factor (hACF) complex; Remodeling and spacing factor (RSF) complex; SNF2h-cohesin-NuRD complex; SNF2h-HDAC12 complex; WCRF complex; CEN complex; DNMT3B complex; Polycomb repressive complex 1 (PRC1, hPRC-H); HuCHRAC complex; WICH complex;
O60506	249	1.71	Up	0.0003225	S	Heterogeneous nuclear ribonucleoprotein Q	SYNCRIP	1	0.000819	77.662	LFVGS(1)IPK	2	0.52652	1	0.738	0.763	0.657	1.244	1.202	nucleus_x000D_	GO:0001649 osteoblast differentiation; GO:0065008 regulation of biological quality; GO:0043489 RNA stabilization; GO:0010608 posttranscriptional regulation of gene expression; GO:0048869 cellular developmental process; GO:0071346 cellular response to interferon-gamma; GO:0044699 single-organism process; GO:0044764 multi-organism cellular process; GO:0071345 cellular response to cytokine stimulus;…	GO:0016020 membrane; GO:0005783 endoplasmic reticulum; GO:0005737 cytoplasm; GO:0032991 macromolecular complex; GO:0044424 intracellular part; GO:0005623 cell; GO:0097452 GAIT complex; GO:0044422 organelle part; GO:0031974 membrane-enclosed lumen; GO:1902494 catalytic complex; GO:0005654 nucleoplasm; GO:0070013 intracellular organelle lumen; GO:0005622 intracellular; GO:0044464 cell part; GO:0043…	GO:0008143 poly(A) binding; GO:0097159 organic cyclic compound binding; GO:1901363 heterocyclic compound binding; GO:0003723 RNA binding; GO:1901265 nucleoside phosphate binding; GO:0005488 binding; GO:0003676 nucleic acid binding; GO:0005515 protein binding; GO:0000166 nucleotide binding; GO:0070717 poly-purine tract binding; GO:0036094 small molecule binding; GO:0003727 single-stranded RNA bind…	K13160			IPR000504; IPR012677;	RNA recognition motif domain; Nucleotide-binding alpha-beta plait domain; _x000D_	GAIT complex; Multiprotein complex (mRNA turnover); C complex spliceosome;
O60716	349	0.638	Down	0.00151859	S	Catenin delta-1	CTNND1	0.999853	7.62e-09	90.697	GSLAS(1)LDSLR	2	-0.8965	1	1.246	1.358	1.168	0.768	0.865	nucleus_x000D_	GO:0044700 single organism signaling; GO:0044409 entry into host; GO:0009968 negative regulation of signal transduction; GO:0007166 cell surface receptor signaling pathway; GO:0097659 nucleic acid-templated transcription; GO:0007420 brain development; GO:0023051 regulation of signaling; GO:0045216 cell-cell junction organization; GO:0090090 negative regulation of canonical Wnt signaling pathway; …	GO:0030425 dendrite; GO:0016020 membrane; GO:0044421 extracellular region part; GO:0071944 cell periphery; GO:0030054 cell junction; GO:0031982 vesicle; GO:0005737 cytoplasm; GO:0030426 growth cone; GO:0044424 intracellular part; GO:0005913 cell-cell adherens junction; GO:0005911 cell-cell junction; GO:0005623 cell; GO:0043197 dendritic spine; GO:0070062 extracellular exosome; GO:0044309 neuron s…	GO:0050839 cell adhesion molecule binding; GO:0005102 receptor binding; GO:0005488 binding; GO:0045296 cadherin binding; GO:0019901 protein kinase binding; GO:0005515 protein binding; GO:0019900 kinase binding; GO:0019899 enzyme binding;	K05690	CTNND1; catenin (cadherin-associated protein), delta 1	hsa04670 Leukocyte transendothelial migration - Homo sapiens (human); hsa04015 Rap1 signaling pathway - Homo sapiens (human); hsa04520 Adherens junction - Homo sapiens (human);	IPR011989; IPR016024;	Armadillo-like helical; Armadillo-type fold; _x000D_
O60749	119	1.728	Up	0.0136758	S	Sorting nexin-2	SNX2	0.992124	1.5e-06	83.53	S(0.008)MS(0.992)APVIFDR	2	-0.62315	2	0.575	0.885	0.681	1.141	1.335	cytoplasm_x000D_	GO:0044085 cellular component biogenesis; GO:0046907 intracellular transport; GO:0016043 cellular component organization; GO:0097581 lamellipodium organization; GO:0048869 cellular developmental process; GO:0048193 Golgi vesicle transport; GO:0032989 cellular component morphogenesis; GO:0044699 single-organism process; GO:0015031 protein transport; GO:0072673 lamellipodium morphogenesis; GO:00512…	GO:0016020 membrane; GO:0044421 extracellular region part; GO:0030904 retromer complex; GO:0031090 organelle membrane; GO:0031410 cytoplasmic vesicle; GO:0019898 extrinsic component of membrane; GO:0098796 membrane protein complex; GO:0031982 vesicle; GO:0005737 cytoplasm; GO:0044433 cytoplasmic vesicle part; GO:0032991 macromolecular complex; GO:0044424 intracellular part; GO:0005623 cell; GO:00…	GO:0046982 protein heterodimerization activity; GO:0005102 receptor binding; GO:0046983 protein dimerization activity; GO:0043167 ion binding; GO:0044877 macromolecular complex binding; GO:0070851 growth factor receptor binding; GO:0005515 protein binding; GO:1990460 leptin receptor binding; GO:0005158 insulin receptor binding; GO:0050839 cell adhesion molecule binding; GO:0042802 identical prote…	K17917	SNX1_2; sorting nexin-1/2	hsa04144 Endocytosis - Homo sapiens (human);	IPR015404; IPR005329; IPR001683;	"Sorting nexin Vps5-like, C-terminal; Sorting nexin, N-terminal; Phox homologous domain; "_x000D_	SNX complex (SNX1a, SNX2, SNX4, TFRC); Retromer complex (SNX1, SNX2, VPS35, VPS29, VPS26A); SNX complex (SNX1,1a,2,4, PDGF receptor); SNX complex (SNX1a, SNX2, SNX4, INSR); Retromer complex (SNX1, SNX2, VPS35, VPS29, VPS26B); SNX complex (SNX1a, SNX2, SNX4, LEPR); SNX complex (SNX2), oligomeric; SNX complex (SNX1a, SNX2, SNX4); SNX complex (SNX1a, SNX2, SNX4, EGFR);
O60934	432	1.665	Up	0.0057222	S	Nibrin	NBN	0.890588	2.79e-05	63.181	IPNY(0.095)QLS(0.891)PT(0.015)K	2	0.20045	1	0.602	0.78	0.81	1.239	1.162	cytoplasm_x000D_	GO:0044085 cellular component biogenesis; GO:0044700 single organism signaling; GO:0016064 immunoglobulin mediated immune response; GO:0065008 regulation of biological quality; GO:0045321 leukocyte activation; GO:0032270 positive regulation of cellular protein metabolic process; GO:0022414 reproductive process; GO:0043009 chordate embryonic development; GO:0016233 telomere capping; GO:0090329 reg…	GO:0000784 nuclear chromosome, telomeric region; GO:0000781 chromosome, telomeric region; GO:0005737 cytoplasm; GO:0032991 macromolecular complex; GO:0044424 intracellular part; GO:0016604 nuclear body; GO:0005623 cell; GO:0044422 organelle part; GO:0044427 chromosomal part; GO:0043228 non-membrane-bounded organelle; GO:0031974 membrane-enclosed lumen; GO:0016605 PML body; GO:0005654 nucleoplasm;…	GO:0097159 organic cyclic compound binding; GO:1901363 heterocyclic compound binding; GO:0003677 DNA binding; GO:0047485 protein N-terminus binding; GO:0005488 binding; GO:0003676 nucleic acid binding; GO:0005515 protein binding; GO:0003684 damaged DNA binding; GO:0008134 transcription factor binding;	K10867	NBN; nibrin	hsa04218 Cellular senescence - Homo sapiens (human); hsa03440 Homologous recombination - Homo sapiens (human);	IPR032429; IPR008984; IPR000253; IPR001357; IPR013908;	"Nibrin, second BRCT domain; SMAD/FHA domain; Forkhead-associated (FHA) domain; BRCT domain; DNA repair Nbs1, C-terminal; "_x000D_	MRE11A-RAD50-NBN-TRF2 complex; MDC1-MRE11-RAD50-NBS1 complex; ATM-NBS1 complex; MRN complex (MRE11-RAD50-NBN complex); MDC1-MRN-ATM-FANCD2 complex; BASC complex (BRCA1-associated genome surveillance complex); BRCA1-BARD1-BACH1-DNA damage complex II; PTIP-DNA damage response complex; MRN complex (MRE11-RAD50-NBS1 complex); MRN-TRRAP complex (MRE11A-RAD50-NBN-TRRAP complex); DNA double-strand break…
O75069	430	2.073	Up	0.0058973	S	Transmembrane and coiled-coil domains protein 2	TMCC2	1	0.00781	57.859	EFAS(1)LIR	2	-0.47398	2	0.646	0.544	0.695	1.537	1.329	plasma membrane_x000D_		GO:0031224 intrinsic component of membrane; GO:0016020 membrane; GO:0016021 integral component of membrane; GO:0044425 membrane part;	GO:0005515 protein binding; GO:0005488 binding;
O75398	211	0.41	Down	0.00022366	S	Deformed epidermal autoregulatory factor 1 homolog	DEAF1	0.899024	0.00615	51.998	NIS(0.899)GT(0.084)LY(0.017)K	2	-0.17885	1	1.647	1.355	1.488	0.569	0.659	extracellular_x000D_	GO:0022414 reproductive process; GO:0035148 tube formation; GO:0043009 chordate embryonic development; GO:0097659 nucleic acid-templated transcription; GO:0009891 positive regulation of biosynthetic process; GO:0044237 cellular metabolic process; GO:0050877 neurological system process; GO:0007610 behavior; GO:0008152 metabolic process; GO:0050678 regulation of epithelial cell proliferation; GO:00…	GO:0043229 intracellular organelle; GO:0043232 intracellular non-membrane-bounded organelle; GO:0044446 intracellular organelle part; GO:0005737 cytoplasm; GO:0031981 nuclear lumen; GO:0032991 macromolecular complex; GO:0044452 nucleolar part; GO:0044424 intracellular part; GO:0005730 nucleolus; GO:0005623 cell; GO:0005667 transcription factor complex; GO:0005576 extracellular region; GO:0001650 …	GO:0097159 organic cyclic compound binding; GO:1901363 heterocyclic compound binding; GO:0003677 DNA binding; GO:0005488 binding; GO:0043167 ion binding; GO:0001071 nucleic acid binding transcription factor activity; GO:0003676 nucleic acid binding; GO:0046872 metal ion binding; GO:0043169 cation binding; GO:0005515 protein binding; GO:0003700 transcription factor activity, sequence-specific DNA …				IPR002893; IPR010919; IPR000770;	"Zinc finger, MYND-type; SAND domain-like; SAND domain; "_x000D_
O75400	888	1.694	Up	0.0062386	S	Pre-mRNA-processing factor 40 homolog A	PRPF40A	0.999528	1.35e-28	110.74	HKSDSPES(1)DAEREK	4	0.64811	1	0.82	0.731	0.621	1.202	1.111	cytoplasm_x000D_	GO:0050794 regulation of cellular process; GO:0016043 cellular component organization; GO:0016477 cell migration; GO:0065008 regulation of biological quality; GO:0006725 cellular aromatic compound metabolic process; GO:0051674 localization of cell; GO:0044699 single-organism process; GO:0044237 cellular metabolic process; GO:0010564 regulation of cell cycle process; GO:0032465 regulation of cytok…	GO:0005685 U1 snRNP; GO:0016020 membrane; GO:0005737 cytoplasm; GO:0005684 U2-type spliceosomal complex; GO:0032991 macromolecular complex; GO:0044424 intracellular part; GO:0016604 nuclear body; GO:0005623 cell; GO:0044422 organelle part; GO:0031974 membrane-enclosed lumen; GO:0005654 nucleoplasm; GO:0070013 intracellular organelle lumen; GO:0016607 nuclear speck; GO:0044464 cell part; GO:000562…	GO:0097159 organic cyclic compound binding; GO:1901363 heterocyclic compound binding; GO:0003723 RNA binding; GO:0005488 binding; GO:0003676 nucleic acid binding; GO:0005515 protein binding; GO:0070064 proline-rich region binding;	K12821	PRPF40; pre-mRNA-processing factor 40	hsa03040 Spliceosome - Homo sapiens (human);	IPR002713; IPR001202;	FF domain; WW domain; _x000D_	Spliceosome;
O75475	141	1.644	Up	0.00145713	T	PC4 and SFRS1-interacting protein	PSIP1	0.804855	0.0359	53.756	AVDIT(0.195)T(0.805)PK	2	-1.3853	1	0.752	0.679	0.784	1.328	1.137	nucleus_x000D_	GO:0044085 cellular component biogenesis; GO:0022613 ribonucleoprotein complex biogenesis; GO:0022618 ribonucleoprotein complex assembly; GO:0019043 establishment of viral latency; GO:0097659 nucleic acid-templated transcription; GO:0009891 positive regulation of biosynthetic process; GO:0009058 biosynthetic process; GO:0051169 nuclear transport; GO:0044764 multi-organism cellular process; GO:004…	GO:0005737 cytoplasm; GO:0044424 intracellular part; GO:0005623 cell; GO:0044422 organelle part; GO:0000792 heterochromatin; GO:0044427 chromosomal part; GO:0043228 non-membrane-bounded organelle; GO:0031974 membrane-enclosed lumen; GO:0005654 nucleoplasm; GO:0070013 intracellular organelle lumen; GO:0044454 nuclear chromosome part; GO:0005622 intracellular; GO:0044464 cell part; GO:0005694 chrom…	GO:0003677 DNA binding; GO:0003723 RNA binding; GO:0003690 double-stranded DNA binding; GO:0001190 transcriptional activator activity, RNA polymerase II transcription factor binding; GO:0005515 protein binding; GO:0003682 chromatin binding; GO:0003712 transcription cofactor activity; GO:0033613 activating transcription factor binding; GO:1901363 heterocyclic compound binding; GO:0097159 organic c…				IPR000313;	PWWP domain; _x000D_
O75717	984	1.572	Up	0.00034393	S	WD repeat and HMG-box DNA-binding protein 1	WDHD1	0.995829	0.0194	43.77	RNS(0.996)QT(0.004)NK	2	0.80276	1	0.727	0.771	0.784	1.235	1.234	nucleus_x000D_		GO:0043229 intracellular organelle; GO:0005737 cytoplasm; GO:0044446 intracellular organelle part; GO:0031981 nuclear lumen; GO:0044424 intracellular part; GO:0005623 cell; GO:0044422 organelle part; GO:0043226 organelle; GO:0043231 intracellular membrane-bounded organelle; GO:0031974 membrane-enclosed lumen; GO:0005654 nucleoplasm; GO:0005634 nucleus; GO:0070013 intracellular organelle lumen; GO…	GO:0097159 organic cyclic compound binding; GO:1901363 heterocyclic compound binding; GO:0003677 DNA binding; GO:0005515 protein binding; GO:0005488 binding; GO:0003676 nucleic acid binding;	K11274			IPR022100; IPR017986; IPR015943; IPR009071; IPR024977;	"Minichromosome loss protein Mcl1, middle region; WD40-repeat-containing domain; WD40/YVTN repeat-like-containing domain; High mobility group box domain; Anaphase-promoting complex subunit 4, WD40 domain; "_x000D_
O75909	324	0.554	Down	0.0023587	S	Cyclin-K	CCNK	0.867646	0.00119	44.367	KPS(0.868)PQPS(0.098)S(0.034)PR	3	-0.24178	1	1.162	1.354	1.479	0.674	0.74	cyto_nucl_x000D_	GO:1904031 positive regulation of cyclin-dependent protein kinase activity; GO:0065008 regulation of biological quality; GO:0044827 modulation by host of viral genome replication; GO:0032270 positive regulation of cellular protein metabolic process; GO:0097659 nucleic acid-templated transcription; GO:0009891 positive regulation of biosynthetic process; GO:0006354 DNA-templated transcription, elon…	GO:0043229 intracellular organelle; GO:0002944 cyclin K-CDK12 complex; GO:0061695 transferase complex, transferring phosphorus-containing groups; GO:0044446 intracellular organelle part; GO:0031981 nuclear lumen; GO:0032991 macromolecular complex; GO:0044424 intracellular part; GO:0000307 cyclin-dependent protein kinase holoenzyme complex; GO:1990234 transferase complex; GO:1902554 serine/threoni…	GO:0016773 phosphotransferase activity, alcohol group as acceptor; GO:0016538 cyclin-dependent protein serine/threonine kinase regulator activity; GO:0019901 protein kinase binding; GO:0008353 RNA polymerase II carboxy-terminal domain kinase activity; GO:0004693 cyclin-dependent protein serine/threonine kinase activity; GO:0005515 protein binding; GO:0004672 protein kinase activity; GO:0019887 pr…				IPR004367; IPR013763; IPR006671;	"Cyclin, C-terminal domain; Cyclin-like; Cyclin, N-terminal; "_x000D_	P-TEFb.4 complex;
O94956	320	0.595	Down	0.03176	S	Solute carrier organic anion transporter family member 2B1	SLCO2B1	0.996248	1.17e-09	95.417	VLAVT(0.004)DS(0.996)PAR	2	1.0572	1	1.111	1.667	1.098	0.726	0.694	plasma membrane_x000D_	GO:0006820 anion transport; GO:0006810 transport; GO:0015711 organic anion transport; GO:0006811 ion transport; GO:0043252 sodium-independent organic anion transport; GO:0071702 organic substance transport; GO:0051179 localization; GO:0051234 establishment of localization;	GO:0016020 membrane; GO:0044464 cell part; GO:0071944 cell periphery; GO:0044425 membrane part; GO:0031224 intrinsic component of membrane; GO:0005623 cell; GO:0016021 integral component of membrane; GO:0005886 plasma membrane;	GO:0022804 active transmembrane transporter activity; GO:0015291 secondary active transmembrane transporter activity; GO:0015075 ion transmembrane transporter activity; GO:0005488 binding; GO:0022892 substrate-specific transporter activity; GO:0005515 protein binding; GO:0008514 organic anion transmembrane transporter activity; GO:0015347 sodium-independent organic anion transmembrane transporter…	K14352			IPR020846; IPR002350;	Major facilitator superfamily domain; Kazal domain; _x000D_
O95365	337	0.559	Down	0.0025752	S	Zinc finger and BTB domain-containing protein 7A	ZBTB7A	0.999994	4.06e-33	115.38	AGAAAGDS(1)DEESR	2	-0.031513	9	1.122	1.358	1.496	0.747	0.721	nucleus_x000D_	GO:0097659 nucleic acid-templated transcription; GO:0048869 cellular developmental process; GO:0044699 single-organism process; GO:0009058 biosynthetic process; GO:0044237 cellular metabolic process; GO:0051253 negative regulation of RNA metabolic process; GO:2001141 regulation of RNA biosynthetic process; GO:0008152 metabolic process; GO:0043170 macromolecule metabolic process; GO:0010558 negati…	GO:0043226 organelle; GO:0043231 intracellular membrane-bounded organelle; GO:0043229 intracellular organelle; GO:0005634 nucleus; GO:0044464 cell part; GO:0005622 intracellular; GO:0044424 intracellular part; GO:0043227 membrane-bounded organelle; GO:0005623 cell;	GO:0000981 RNA polymerase II transcription factor activity, sequence-specific DNA binding; GO:0003677 DNA binding; GO:0000976 transcription regulatory region sequence-specific DNA binding; GO:0003690 double-stranded DNA binding; GO:0043167 ion binding; GO:1990837 sequence-specific double-stranded DNA binding; GO:0001012 RNA polymerase II regulatory region DNA binding; GO:0005515 protein binding; …	K10494			IPR015880; IPR011333; IPR000210; IPR007087; IPR013087;	"Zinc finger, C2H2-like; SKP1/BTB/POZ domain; BTB/POZ domain; Zinc finger, C2H2; Zinc finger C2H2-type/integrase DNA-binding domain; "_x000D_
O95402	373	0.6	Down	0.0126202	S	Mediator of RNA polymerase II transcription subunit 26	MED26	0.899442	0.000485	63.864	AGFS(0.899)PDS(0.077)S(0.023)K	2	0.55542	1	1.027	1.348	1.482	0.825	0.766	nucleus_x000D_	GO:0050794 regulation of cellular process; GO:0006725 cellular aromatic compound metabolic process; GO:0097659 nucleic acid-templated transcription; GO:0060255 regulation of macromolecule metabolic process; GO:0006352 DNA-templated transcription, initiation; GO:0019219 regulation of nucleobase-containing compound metabolic process; GO:0009058 biosynthetic process; GO:0044237 cellular metabolic pr…	GO:0043229 intracellular organelle; GO:0044446 intracellular organelle part; GO:0032991 macromolecular complex; GO:0031981 nuclear lumen; GO:0044424 intracellular part; GO:0005623 cell; GO:0044422 organelle part; GO:0043226 organelle; GO:0043231 intracellular membrane-bounded organelle; GO:0031974 membrane-enclosed lumen; GO:0005654 nucleoplasm; GO:0005634 nucleus; GO:0070013 intracellular organe…	GO:0001104 RNA polymerase II transcription cofactor activity; GO:0001076 transcription factor activity, RNA polymerase II transcription factor binding; GO:0005488 binding; GO:0000989 transcription factor activity, transcription factor binding; GO:0003713 transcription coactivator activity; GO:0005515 protein binding; GO:0003712 transcription cofactor activity; GO:0000988 transcription factor acti…	K15169			IPR003617; IPR017923; IPR031416; IPR031417;	"Transcription elongation factor, TFIIS/CRSP70, N-terminal, sub-type; Transcription factor IIS, N-terminal; Mediator complex subunit 26, C-terminal domain; Mediator complex subunit 26, middle domain; "_x000D_	ARC92-Mediator complex; CRSP complex; Mediator complex; ARC complex; DRIP complex;
O95456	18	0.387	Down	6.0395e-05	T	Proteasome assembly chaperone 1	PSMG1	1	1.92e-11	66.387	AGT(1)EDEEEEEEGRR	3	-0.72892	1	1.655	1.5	1.42	0.581	0.566	cytoplasm_x000D_	GO:0044085 cellular component biogenesis; GO:0044707 single-multicellular organism process; GO:0043248 proteasome assembly; GO:0016043 cellular component organization; GO:0007420 brain development; GO:0044699 single-organism process; GO:0061351 neural precursor cell proliferation; GO:0022607 cellular component assembly; GO:0065003 macromolecular complex assembly; GO:0080129 proteasome core comple…	GO:0043229 intracellular organelle; GO:0005783 endoplasmic reticulum; GO:0044446 intracellular organelle part; GO:0005737 cytoplasm; GO:0031981 nuclear lumen; GO:0012505 endomembrane system; GO:0044424 intracellular part; GO:0005829 cytosol; GO:0005623 cell; GO:0044422 organelle part; GO:0043231 intracellular membrane-bounded organelle; GO:0043226 organelle; GO:0031974 membrane-enclosed lumen; GO…	GO:0005515 protein binding; GO:0070628 proteasome binding; GO:0005488 binding; GO:0032403 protein complex binding; GO:0044877 macromolecular complex binding;	K11875					PAC1-PAC2 complex;
O95544	46	1.596	Up	0.0121222	S	NAD kinase	NADK	0.982762	1.1e-14	95.067	S(0.983)LS(0.01)AS(0.007)PALGSTK	2	-0.42074	2	0.754	0.844	0.666	1.024	1.354	cytoplasm_x000D_	GO:0051188 cofactor biosynthetic process; GO:0006739 NADP metabolic process; GO:0009116 nucleoside metabolic process; GO:0042278 purine nucleoside metabolic process; GO:0019362 pyridine nucleotide metabolic process; GO:0009167 purine ribonucleoside monophosphate metabolic process; GO:0009117 nucleotide metabolic process; GO:0044699 single-organism process; GO:0009058 biosynthetic process; GO:0019…	GO:0044464 cell part; GO:0005622 intracellular; GO:0005737 cytoplasm; GO:0044424 intracellular part; GO:0005829 cytosol; GO:0005623 cell; GO:0044444 cytoplasmic part;	GO:0003951 NAD+ kinase activity; GO:0005524 ATP binding; GO:1901265 nucleoside phosphate binding; GO:0016773 phosphotransferase activity, alcohol group as acceptor; GO:0001882 nucleoside binding; GO:0043167 ion binding; GO:0005515 protein binding; GO:0000166 nucleotide binding; GO:0097159 organic cyclic compound binding; GO:1901363 heterocyclic compound binding; GO:0032549 ribonucleoside binding;…	K00858	ppnK; NAD+ kinase [EC:2.7.1.23]	hsa00760 Nicotinate and nicotinamide metabolism - Homo sapiens (human); hsa01100 Metabolic pathways - Homo sapiens (human);	IPR017438; IPR016064; IPR017437;	"Inorganic polyphosphate/ATP-NAD kinase, domain 1; NAD kinase/diacylglycerol kinase-like domain; ATP-NAD kinase, PpnK-type, all-beta; "_x000D_
O95772	39	1.529	Up	0.00174124	S	STARD3 N-terminal-like protein	STARD3NL	0.999766	0.00893	56.013	IES(1)YEGR	2	-0.048844	2	0.822	0.725	0.781	1.15	1.291	plasma membrane_x000D_	GO:0042446 hormone biosynthetic process; GO:0042445 hormone metabolic process; GO:0065008 regulation of biological quality; GO:0044711 single-organism biosynthetic process; GO:0044763 single-organism cellular process; GO:0008202 steroid metabolic process; GO:1901360 organic cyclic compound metabolic process; GO:0044699 single-organism process; GO:0009058 biosynthetic process; GO:0044238 primary m…	GO:0016020 membrane; GO:0031410 cytoplasmic vesicle; GO:0031090 organelle membrane; GO:0031982 vesicle; GO:0005737 cytoplasm; GO:0044433 cytoplasmic vesicle part; GO:0031224 intrinsic component of membrane; GO:0044424 intracellular part; GO:0005623 cell; GO:0044422 organelle part; GO:0005765 lysosomal membrane; GO:0044425 membrane part; GO:0031902 late endosome membrane; GO:0005622 intracellular;…	GO:0097159 organic cyclic compound binding; GO:0015485 cholesterol binding; GO:0032934 sterol binding; GO:0005488 binding; GO:0043178 alcohol binding; GO:0008289 lipid binding; GO:0005496 steroid binding; GO:0036094 small molecule binding;				IPR019498;	MENTAL domain; _x000D_
O96017	260	2.642	Up	7.9377e-05	S	Serine/threonine-protein kinase Chk2	CHEK2	1	0.00798	55.112	KFAIGS(1)AR	3	-0.19022	2	0.509	0.573	0.49	1.386	1.299	cytoplasm_x000D_	GO:0044085 cellular component biogenesis; GO:0044700 single organism signaling; GO:1902807 negative regulation of cell cycle G1/S phase transition; GO:0010941 regulation of cell death; GO:0009891 positive regulation of biosynthetic process; GO:0090329 regulation of DNA-dependent DNA replication; GO:0010564 regulation of cell cycle process; GO:0044237 cellular metabolic process; GO:0042772 DNA dam…	GO:0043229 intracellular organelle; GO:0005737 cytoplasm; GO:0044446 intracellular organelle part; GO:0012505 endomembrane system; GO:0031981 nuclear lumen; GO:0044424 intracellular part; GO:0005623 cell; GO:0016604 nuclear body; GO:0044422 organelle part; GO:0031974 membrane-enclosed lumen; GO:0043226 organelle; GO:0043231 intracellular membrane-bounded organelle; GO:0005654 nucleoplasm; GO:0016…	GO:1901265 nucleoside phosphate binding; GO:0016773 phosphotransferase activity, alcohol group as acceptor; GO:0031625 ubiquitin protein ligase binding; GO:0046983 protein dimerization activity; GO:0019901 protein kinase binding; GO:0005515 protein binding; GO:0004672 protein kinase activity; GO:1901363 heterocyclic compound binding; GO:0097159 organic cyclic compound binding; GO:0016301 kinase a…	K06641	CHK2; serine/threonine-protein kinase Chk2 [EC:2.7.11.1]	hsa04110 Cell cycle - Homo sapiens (human); hsa05166 HTLV-I infection - Homo sapiens (human); hsa04218 Cellular senescence - Homo sapiens (human); hsa04115 p53 signaling pathway - Homo sapiens (human);	IPR008984; IPR000719; IPR000253; IPR011009;	SMAD/FHA domain; Protein kinase domain; Forkhead-associated (FHA) domain; Protein kinase-like domain; _x000D_	ASF1-histone containing complex;
P02545	409	1.715	Up	0.0092632	T	Prelamin-A/C	LMNA	0.801751	3.75e-27	80.316	ASSHS(0.001)S(0.006)QT(0.802)QGGGS(0.189)VT(0.003)K	3	0.090271	2	0.595	0.733	0.823	1.305	1.31	nucleus_x000D_	GO:0044700 single organism signaling; GO:0010941 regulation of cell death; GO:0090342 regulation of cell aging; GO:0090201 negative regulation of release of cytochrome c from mitochondria; GO:0009891 positive regulation of biosynthetic process; GO:0051169 nuclear transport; GO:0010821 regulation of mitochondrion organization; GO:0015031 protein transport; GO:0008285 negative regulation of cell pr…	GO:0016020 membrane; GO:0044421 extracellular region part; GO:0031090 organelle membrane; GO:0005737 cytoplasm; GO:0099512 supramolecular fiber; GO:0044424 intracellular part; GO:0099080 supramolecular complex; GO:0016604 nuclear body; GO:0005623 cell; GO:0044422 organelle part; GO:0043228 non-membrane-bounded organelle; GO:0005856 cytoskeleton; GO:0005652 nuclear lamina; GO:0031974 membrane-encl…	GO:0005515 protein binding; GO:0042802 identical protein binding; GO:0005198 structural molecule activity; GO:0005488 binding;	K12641	LMNA; lamin A/C	hsa05414 Dilated cardiomyopathy (DCM) - Homo sapiens (human); hsa04210 Apoptosis - Homo sapiens (human); hsa05412 Arrhythmogenic right ventricular cardiomyopathy (ARVC) - Homo sapiens (human); hsa05410 Hypertrophic cardiomyopathy (HCM) - Homo sapiens (human);	IPR001322;	Lamin Tail Domain; _x000D_	CTCF-nucleophosmin-PARP-HIS-KPNA-LMNA-TOP complex; Emerin architectural complex; Emerin complex 24;
P02549	261	0.396	Down	0.00020023	S	"Spectrin alpha chain, erythrocytic 1"	SPTA1	1	7.46e-21	114.7	ALS(1)NAANLQR	3	0.29596	2	1.401	1.501	1.628	0.592	0.659	cytoplasm_x000D_	GO:0044700 single organism signaling; GO:0002694 regulation of leukocyte activation; GO:0065008 regulation of biological quality; GO:0032944 regulation of mononuclear cell proliferation; GO:0032989 cellular component morphogenesis; GO:0030832 regulation of actin filament length; GO:0044237 cellular metabolic process; GO:0009605 response to external stimulus; GO:0008152 metabolic process; GO:00300…	GO:0016020 membrane; GO:0005938 cell cortex; GO:0071944 cell periphery; GO:0005737 cytoplasm; GO:0099568 cytoplasmic region; GO:0030863 cortical cytoskeleton; GO:0031224 intrinsic component of membrane; GO:0030864 cortical actin cytoskeleton; GO:0044424 intracellular part; GO:0005623 cell; GO:0009898 cytoplasmic side of plasma membrane; GO:0098562 cytoplasmic side of membrane; GO:0044422 organell…	GO:0051015 actin filament binding; GO:0046982 protein heterodimerization activity; GO:0005085 guanyl-nucleotide exchange factor activity; GO:0043167 ion binding; GO:0046983 protein dimerization activity; GO:0044877 macromolecular complex binding; GO:0005515 protein binding; GO:0098772 molecular function regulator; GO:0008092 cytoskeletal protein binding; GO:0005200 structural constituent of cytos…	K06114	SPTA; spectrin alpha	hsa04210 Apoptosis - Homo sapiens (human);	IPR013315; IPR014837; IPR001452; IPR002048; IPR011992;	"Spectrin alpha chain, SH3 domain; EF-hand, Ca insensitive; SH3 domain; EF-hand domain; EF-hand domain pair; "_x000D_
P02549	1284	0.625	Down	0.0007403	S	"Spectrin alpha chain, erythrocytic 1"	SPTA1	1	0.000551	55.261	KES(1)LNEAQK	3	-0.62908	1	1.178	1.316	1.307	0.772	0.848	cytoplasm_x000D_	GO:0044700 single organism signaling; GO:0002694 regulation of leukocyte activation; GO:0065008 regulation of biological quality; GO:0032944 regulation of mononuclear cell proliferation; GO:0032989 cellular component morphogenesis; GO:0030832 regulation of actin filament length; GO:0044237 cellular metabolic process; GO:0009605 response to external stimulus; GO:0008152 metabolic process; GO:00300…	GO:0016020 membrane; GO:0005938 cell cortex; GO:0071944 cell periphery; GO:0005737 cytoplasm; GO:0099568 cytoplasmic region; GO:0030863 cortical cytoskeleton; GO:0031224 intrinsic component of membrane; GO:0030864 cortical actin cytoskeleton; GO:0044424 intracellular part; GO:0005623 cell; GO:0009898 cytoplasmic side of plasma membrane; GO:0098562 cytoplasmic side of membrane; GO:0044422 organell…	GO:0051015 actin filament binding; GO:0046982 protein heterodimerization activity; GO:0005085 guanyl-nucleotide exchange factor activity; GO:0043167 ion binding; GO:0046983 protein dimerization activity; GO:0044877 macromolecular complex binding; GO:0005515 protein binding; GO:0098772 molecular function regulator; GO:0008092 cytoskeletal protein binding; GO:0005200 structural constituent of cytos…	K06114	SPTA; spectrin alpha	hsa04210 Apoptosis - Homo sapiens (human);	IPR013315; IPR014837; IPR001452; IPR002048; IPR011992;	"Spectrin alpha chain, SH3 domain; EF-hand, Ca insensitive; SH3 domain; EF-hand domain; EF-hand domain pair; "_x000D_
P02549	37	0.538	Down	0.000122418	S	"Spectrin alpha chain, erythrocytic 1"	SPTA1	0.977655	0.0253	45.368	Y(0.022)QS(0.978)FKER	2	0.24034	1	1.379	1.417	1.258	0.701	0.756	cytoplasm_x000D_	GO:0044700 single organism signaling; GO:0002694 regulation of leukocyte activation; GO:0065008 regulation of biological quality; GO:0032944 regulation of mononuclear cell proliferation; GO:0032989 cellular component morphogenesis; GO:0030832 regulation of actin filament length; GO:0044237 cellular metabolic process; GO:0009605 response to external stimulus; GO:0008152 metabolic process; GO:00300…	GO:0016020 membrane; GO:0005938 cell cortex; GO:0071944 cell periphery; GO:0005737 cytoplasm; GO:0099568 cytoplasmic region; GO:0030863 cortical cytoskeleton; GO:0031224 intrinsic component of membrane; GO:0030864 cortical actin cytoskeleton; GO:0044424 intracellular part; GO:0005623 cell; GO:0009898 cytoplasmic side of plasma membrane; GO:0098562 cytoplasmic side of membrane; GO:0044422 organell…	GO:0051015 actin filament binding; GO:0046982 protein heterodimerization activity; GO:0005085 guanyl-nucleotide exchange factor activity; GO:0043167 ion binding; GO:0046983 protein dimerization activity; GO:0044877 macromolecular complex binding; GO:0005515 protein binding; GO:0098772 molecular function regulator; GO:0008092 cytoskeletal protein binding; GO:0005200 structural constituent of cytos…	K06114	SPTA; spectrin alpha	hsa04210 Apoptosis - Homo sapiens (human);	IPR013315; IPR014837; IPR001452; IPR002048; IPR011992;	"Spectrin alpha chain, SH3 domain; EF-hand, Ca insensitive; SH3 domain; EF-hand domain; EF-hand domain pair; "_x000D_
P02730	350	0.638	Down	0.0026621	S	Band 3 anion transport protein	SLC4A1	0.758053	1.23e-19	83.758	Y(0.118)QS(0.114)S(0.758)PAKPDS(0.001)SFY(0.009)K	3	-0.19671	2	1.402	1.185	1.188	0.807	0.748	plasma membrane_x000D_	GO:0098661 inorganic anion transmembrane transport; GO:0065008 regulation of biological quality; GO:0034220 ion transmembrane transport; GO:0006885 regulation of pH; GO:0030003 cellular cation homeostasis; GO:0030641 regulation of cellular pH; GO:0030004 cellular monovalent inorganic cation homeostasis; GO:0044699 single-organism process; GO:0006821 chloride transport; GO:0055082 cellular chemica…	GO:0016323 basolateral plasma membrane; GO:0016020 membrane; GO:0005615 extracellular space; GO:0044421 extracellular region part; GO:0005938 cell cortex; GO:0071944 cell periphery; GO:0030016 myofibril; GO:0031982 vesicle; GO:0005737 cytoplasm; GO:0099568 cytoplasmic region; GO:0030863 cortical cytoskeleton; GO:0031224 intrinsic component of membrane; GO:0099512 supramolecular fiber; GO:0044424 …	GO:0022804 active transmembrane transporter activity; GO:0015291 secondary active transmembrane transporter activity; GO:0005452 inorganic anion exchanger activity; GO:0015075 ion transmembrane transporter activity; GO:0046983 protein dimerization activity; GO:0015106 bicarbonate transmembrane transporter activity; GO:0015301 anion:anion antiporter activity; GO:0022892 substrate-specific transpor…	K06573	SLC4A1; solute carrier family 4 (anion exchanger), member 1	hsa04966 Collecting duct acid secretion - Homo sapiens (human);	IPR011531; IPR013769; IPR016152;	"Bicarbonate transporter, C-terminal; Band 3 cytoplasmic domain; Phosphotransferase/anion transporter; "_x000D_
P02730	359	0.65	Down	0.00069761	Y	Band 3 anion transport protein	SLC4A1	0.855102	3.97e-16	73.279	Y(0.063)QS(0.002)S(0.006)PAKPDS(0.057)S(0.018)FY(0.855)K	3	1.3061e-05	1	1.317	1.199	1.226	0.757	0.82	plasma membrane_x000D_	GO:0098661 inorganic anion transmembrane transport; GO:0065008 regulation of biological quality; GO:0034220 ion transmembrane transport; GO:0006885 regulation of pH; GO:0030003 cellular cation homeostasis; GO:0030641 regulation of cellular pH; GO:0030004 cellular monovalent inorganic cation homeostasis; GO:0044699 single-organism process; GO:0006821 chloride transport; GO:0055082 cellular chemica…	GO:0016323 basolateral plasma membrane; GO:0016020 membrane; GO:0005615 extracellular space; GO:0044421 extracellular region part; GO:0005938 cell cortex; GO:0071944 cell periphery; GO:0030016 myofibril; GO:0031982 vesicle; GO:0005737 cytoplasm; GO:0099568 cytoplasmic region; GO:0030863 cortical cytoskeleton; GO:0031224 intrinsic component of membrane; GO:0099512 supramolecular fiber; GO:0044424 …	GO:0022804 active transmembrane transporter activity; GO:0015291 secondary active transmembrane transporter activity; GO:0005452 inorganic anion exchanger activity; GO:0015075 ion transmembrane transporter activity; GO:0046983 protein dimerization activity; GO:0015106 bicarbonate transmembrane transporter activity; GO:0015301 anion:anion antiporter activity; GO:0022892 substrate-specific transpor…	K06573	SLC4A1; solute carrier family 4 (anion exchanger), member 1	hsa04966 Collecting duct acid secretion - Homo sapiens (human);	IPR011531; IPR013769; IPR016152;	"Bicarbonate transporter, C-terminal; Band 3 cytoplasmic domain; Phosphotransferase/anion transporter; "_x000D_
P02794	179	0.582	Down	0.00038151	S	Ferritin heavy chain	FTH1	0.99971	7.37e-07	85.813	HTLGDS(1)DNES	2	0.32501	19	1.213	1.384	1.32	0.715	0.786	cytoplasm_x000D_	GO:0065008 regulation of biological quality; GO:0045321 leukocyte activation; GO:0044699 single-organism process; GO:0008285 negative regulation of cell proliferation; GO:0051234 establishment of localization; GO:0048145 regulation of fibroblast proliferation; GO:0000041 transition metal ion transport; GO:0008152 metabolic process; GO:0048147 negative regulation of fibroblast proliferation; GO:00…	GO:1904724 tertiary granule lumen; GO:0044421 extracellular region part; GO:0031410 cytoplasmic vesicle; GO:0005737 cytoplasm; GO:0031982 vesicle; GO:0044433 cytoplasmic vesicle part; GO:0032991 macromolecular complex; GO:0044754 autolysosome; GO:0044424 intracellular part; GO:0005623 cell; GO:1904813 ficolin-1-rich granule lumen; GO:0044422 organelle part; GO:0005776 autophagosome; GO:0070062 ex…	GO:0016722 oxidoreductase activity, oxidizing metal ions; GO:0005506 iron ion binding; GO:0016724 oxidoreductase activity, oxidizing metal ions, oxygen as acceptor; GO:0008199 ferric iron binding; GO:0046914 transition metal ion binding; GO:0003824 catalytic activity; GO:0005488 binding; GO:0043167 ion binding; GO:0046872 metal ion binding; GO:0043169 cation binding; GO:0005515 protein binding; G…	K00522	FTH1; ferritin heavy chain [EC:1.16.3.2]	hsa04978 Mineral absorption - Homo sapiens (human); hsa04216 Ferroptosis - Homo sapiens (human); hsa04217 Necroptosis - Homo sapiens (human);	IPR012347; IPR009040; IPR009078; IPR008331;	Ferritin-related; Ferritin-like diiron domain; Ferritin-like superfamily; Ferritin/DPS protein domain; _x000D_
P04150	164	1.581	Up	0.0042225	S	Glucocorticoid receptor	NR3C1	0.813238	1.22e-08	59.673	T(0.001)HS(0.004)DVS(0.813)S(0.182)EQQHLK	3	0.36392	1	0.844	0.72	0.71	1.236	1.073	nucleus_x000D_	GO:0043402 glucocorticoid mediated signaling pathway; GO:0044700 single organism signaling; GO:0097659 nucleic acid-templated transcription; GO:0007067 mitotic nuclear division; GO:0009891 positive regulation of biosynthetic process; GO:0071384 cellular response to corticosteroid stimulus; GO:0044699 single-organism process; GO:0009058 biosynthetic process; GO:0044237 cellular metabolic process; …	GO:0005737 cytoplasm; GO:0032991 macromolecular complex; GO:0044424 intracellular part; GO:0005623 cell; GO:0044422 organelle part; GO:0043228 non-membrane-bounded organelle; GO:0005856 cytoskeleton; GO:0031974 membrane-enclosed lumen; GO:0005815 microtubule organizing center; GO:0005654 nucleoplasm; GO:0070013 intracellular organelle lumen; GO:0015630 microtubule cytoskeleton; GO:0005622 intrace…	GO:0003707 steroid hormone receptor activity; GO:0000981 RNA polymerase II transcription factor activity, sequence-specific DNA binding; GO:0042562 hormone binding; GO:0038049 transcription factor activity, ligand-activated RNA polymerase II transcription factor binding; GO:0001077 transcriptional activator activity, RNA polymerase II core promoter proximal region sequence-specific binding; GO:00…	K05771	NR3C1; glucocorticoid receptor	hsa04080 Neuroactive ligand-receptor interaction - Homo sapiens (human);	IPR013088; IPR000536; IPR001628;	"Zinc finger, NHR/GATA-type; Nuclear hormone receptor, ligand-binding domain; Zinc finger, nuclear hormone receptor-type; "_x000D_	GR-hnRNP U complex;
P04792	15	0.504	Down	0.00042057	S	Heat shock protein beta-1	HSPB1	1	0.0113	45.368	GPS(1)WDPFR	2	-0.59721	1	1.406	1.465	1.288	0.644	0.685	nucleus_x000D_	GO:0044700 single organism signaling; GO:0098840 protein transport along microtubule; GO:0007596 blood coagulation; GO:0065008 regulation of biological quality; GO:0030335 positive regulation of cell migration; GO:0010941 regulation of cell death; GO:0032680 regulation of tumor necrosis factor production; GO:0042108 positive regulation of cytokine biosynthetic process; GO:0007166 cell surface rec…	GO:0016020 membrane; GO:0005615 extracellular space; GO:0044421 extracellular region part; GO:0071944 cell periphery; GO:0030054 cell junction; GO:0030016 myofibril; GO:0099568 cytoplasmic region; GO:0031982 vesicle; GO:0005737 cytoplasm; GO:0032838 cell projection cytoplasm; GO:0032991 macromolecular complex; GO:0099512 supramolecular fiber; GO:0044424 intracellular part; GO:0030018 Z disc; GO:0…	GO:0030291 protein serine/threonine kinase inhibitor activity; GO:0003723 RNA binding; GO:0019901 protein kinase binding; GO:0004860 protein kinase inhibitor activity; GO:0008426 protein kinase C inhibitor activity; GO:0005515 protein binding; GO:0019207 kinase regulator activity; GO:0019887 protein kinase regulator activity; GO:0004857 enzyme inhibitor activity; GO:0098772 molecular function reg…	K04455	HSPB1; heat shock protein beta-1	hsa04010 MAPK signaling pathway - Homo sapiens (human); hsa05169 Epstein-Barr virus infection - Homo sapiens (human); hsa04370 VEGF signaling pathway - Homo sapiens (human); hsa05146 Amoebiasis - Homo sapiens (human);	IPR002068; IPR008978;	Alpha crystallin/Hsp20 domain; HSP20-like chaperone; _x000D_
P06241	28	1.72	Up	0.000179897	Y	Tyrosine-protein kinase Fyn	FYN	0.965206	2.76e-07	69.456	DGS(0.034)LNQS(0.001)SGY(0.965)R	2	0.20006	1	0.725	0.718	0.708	1.138	1.294	cytoplasm_x000D_	GO:0044700 single organism signaling; GO:0002694 regulation of leukocyte activation; GO:0010941 regulation of cell death; GO:0043523 regulation of neuron apoptotic process; GO:1904645 response to beta-amyloid; GO:0036119 response to platelet-derived growth factor; GO:0018212 peptidyl-tyrosine modification; GO:0044255 cellular lipid metabolic process; GO:0031347 regulation of defense response; GO:…	GO:0016020 membrane; GO:0030425 dendrite; GO:0031410 cytoplasmic vesicle; GO:0019898 extrinsic component of membrane; GO:0071944 cell periphery; GO:0031982 vesicle; GO:0005737 cytoplasm; GO:0099512 supramolecular fiber; GO:0044424 intracellular part; GO:0099080 supramolecular complex; GO:0031234 extrinsic component of cytoplasmic side of plasma membrane; GO:0005623 cell; GO:0009898 cytoplasmic si…	GO:1901265 nucleoside phosphate binding; GO:0016773 phosphotransferase activity, alcohol group as acceptor; GO:0005085 guanyl-nucleotide exchange factor activity; GO:0005102 receptor binding; GO:0004713 protein tyrosine kinase activity; GO:0005515 protein binding; GO:0046875 ephrin receptor binding; GO:0051427 hormone receptor binding; GO:0004672 protein kinase activity; GO:0098772 molecular func…	K05703	FYN; tyrosine-protein kinase Fyn [EC:2.7.10.2]	hsa04380 Osteoclast differentiation - Homo sapiens (human); hsa04072 Phospholipase D signaling pathway - Homo sapiens (human); hsa04664 Fc epsilon RI signaling pathway - Homo sapiens (human); hsa04650 Natural killer cell mediated cytotoxicity - Homo sapiens (human); hsa04071 Sphingolipid signaling pathway - Homo sapiens (human); hsa05130 Pathogenic Escherichia coli infection - Homo sapiens (human…	IPR000980; IPR001452; IPR000719; IPR001245; IPR020635; IPR011009;	"SH2 domain; SH3 domain; Protein kinase domain; Serine-threonine/tyrosine-protein kinase catalytic domain; Tyrosine-protein kinase, catalytic domain; Protein kinase-like domain; "_x000D_	p21(ras)GAP-Fyn-Lyn-Yes complex, thrombin stimulated; CD20-LCK-LYN-FYN-p75/80 complex, (Raji human B cell line); FGFR2-c-Cbl-Lyn-Fyn complex; ITGA6-ITGB4-FYN complex; CD20-LCK-FYN-p75/80 complex; PSD95-FYN-NR2A complex; ITGB6-FYN-FN1 complex;
P06400	795	0.585	Down	0.0138047	S	Retinoblastoma-associated protein	RB1	0.992328	0.00932	55.37	FPS(0.008)S(0.992)PLR	2	0.037347	2	1.539	1.19	1.198	0.784	0.881	nucleus_x000D_	GO:0044700 single organism signaling; GO:0021700 developmental maturation; GO:1902807 negative regulation of cell cycle G1/S phase transition; GO:0009891 positive regulation of biosynthetic process; GO:0045445 myoblast differentiation; GO:0043353 enucleate erythrocyte differentiation; GO:0044237 cellular metabolic process; GO:0010564 regulation of cell cycle process; GO:0001558 regulation of cell…	GO:0032991 macromolecular complex; GO:0044424 intracellular part; GO:0070603 SWI/SNF superfamily-type complex; GO:0005623 cell; GO:0016604 nuclear body; GO:0044422 organelle part; GO:0044427 chromosomal part; GO:0043228 non-membrane-bounded organelle; GO:0005856 cytoskeleton; GO:0031974 membrane-enclosed lumen; GO:0005654 nucleoplasm; GO:0016605 PML body; GO:0070013 intracellular organelle lumen;…	GO:0003677 DNA binding; GO:0031625 ubiquitin protein ligase binding; GO:0005102 receptor binding; GO:0050681 androgen receptor binding; GO:0005515 protein binding; GO:0051427 hormone receptor binding; GO:0003712 transcription cofactor activity; GO:0019900 kinase binding; GO:0003700 transcription factor activity, sequence-specific DNA binding; GO:0001102 RNA polymerase II activating transcription …	K06618	RB1; retinoblastoma-associated protein	hsa04218 Cellular senescence - Homo sapiens (human); hsa05169 Epstein-Barr virus infection - Homo sapiens (human); hsa05220 Chronic myeloid leukemia - Homo sapiens (human); hsa05165 Human papillomavirus infection - Homo sapiens (human); hsa05167 Kaposi's sarcoma-associated herpesvirus infection - Homo sapiens (human); hsa05222 Small cell lung cancer - Homo sapiens (human); hsa05225 Hepatocellular…	IPR015030; IPR002719; IPR013763; IPR024599; IPR002720;	"Retinoblastoma-associated protein, C-terminal; Retinoblastoma-associated protein, B-box; Cyclin-like; Retinoblastoma-associated protein, N-terminal; Retinoblastoma-associated protein, A-box; "_x000D_	RB1-TFAP2A complex; pRB-E2F-1 complex; E2F1-Rb complex; Rb-HDAC1 complex; Emerin complex 24; RB1(hypophosphorylated)-E2F4 complex; Rb-tal-1-E2A-Lmo2-Ldb1 complex; MAF1 complex; DNMT1-RB1-HDAC1-E2F1 complex; RB1-HDAC1-BRG1 complex; CEBPE-E2F1-RB1 complex; TRIM27-RB1 complex; MRG15-PAM14-RB complex;
P06748	137	2.939	Up	0.00098107	S	Nucleophosmin	NPM1	0.999047	0.00956	54.982	LLS(0.999)IS(0.001)GK	2	-0.73466	2	0.547	0.505	0.4	1.359	1.654	nucleus_x000D_	GO:0044700 single organism signaling; GO:0044085 cellular component biogenesis; GO:1902807 negative regulation of cell cycle G1/S phase transition; GO:0010941 regulation of cell death; GO:0010608 posttranscriptional regulation of gene expression; GO:0009891 positive regulation of biosynthetic process; GO:0044237 cellular metabolic process; GO:0010564 regulation of cell cycle process; GO:0072431 s…	GO:0016020 membrane; GO:0030054 cell junction; GO:0005737 cytoplasm; GO:0032991 macromolecular complex; GO:0044424 intracellular part; GO:0005623 cell; GO:0044422 organelle part; GO:0043228 non-membrane-bounded organelle; GO:0031974 membrane-enclosed lumen; GO:0005856 cytoskeleton; GO:0005815 microtubule organizing center; GO:0005654 nucleoplasm; GO:0005925 focal adhesion; GO:0070013 intracellula…	GO:0046983 protein dimerization activity; GO:0019901 protein kinase binding; GO:0005515 protein binding; GO:0004860 protein kinase inhibitor activity; GO:0019207 kinase regulator activity; GO:0043023 ribosomal large subunit binding; GO:0004857 enzyme inhibitor activity; GO:0098772 molecular function regulator; GO:0097159 organic cyclic compound binding; GO:1901363 heterocyclic compound binding; G…	K11276			IPR024057; IPR032569;	"Nucleoplasmin core domain; Nucleophosmin, C-terminal; "_x000D_	H2AX complex, isolated from cells without IR exposure; CTCF-nucleophosmin-PARP-HIS-KPNA-LMNA-TOP complex; ARF-Mule complex; CTCF-nucleophosmin complex; Nop56p-associated pre-rRNA complex; TLE1 corepressor complex (MASH1 promoter-corepressor complex); H2AX complex I; H2AX complex II;
P06748	139	2.012	Up	0.00118214	S	Nucleophosmin	NPM1	0.981686	0.0156	46.462	LLS(0.018)IS(0.982)GK	2	0.013767	1	0.649	0.716	0.56	1.413	1.244	nucleus_x000D_	GO:0044700 single organism signaling; GO:0044085 cellular component biogenesis; GO:1902807 negative regulation of cell cycle G1/S phase transition; GO:0010941 regulation of cell death; GO:0010608 posttranscriptional regulation of gene expression; GO:0009891 positive regulation of biosynthetic process; GO:0044237 cellular metabolic process; GO:0010564 regulation of cell cycle process; GO:0072431 s…	GO:0016020 membrane; GO:0030054 cell junction; GO:0005737 cytoplasm; GO:0032991 macromolecular complex; GO:0044424 intracellular part; GO:0005623 cell; GO:0044422 organelle part; GO:0043228 non-membrane-bounded organelle; GO:0031974 membrane-enclosed lumen; GO:0005856 cytoskeleton; GO:0005815 microtubule organizing center; GO:0005654 nucleoplasm; GO:0005925 focal adhesion; GO:0070013 intracellula…	GO:0046983 protein dimerization activity; GO:0019901 protein kinase binding; GO:0005515 protein binding; GO:0004860 protein kinase inhibitor activity; GO:0019207 kinase regulator activity; GO:0043023 ribosomal large subunit binding; GO:0004857 enzyme inhibitor activity; GO:0098772 molecular function regulator; GO:0097159 organic cyclic compound binding; GO:1901363 heterocyclic compound binding; G…	K11276			IPR024057; IPR032569;	"Nucleoplasmin core domain; Nucleophosmin, C-terminal; "_x000D_	H2AX complex, isolated from cells without IR exposure; CTCF-nucleophosmin-PARP-HIS-KPNA-LMNA-TOP complex; ARF-Mule complex; CTCF-nucleophosmin complex; Nop56p-associated pre-rRNA complex; TLE1 corepressor complex (MASH1 promoter-corepressor complex); H2AX complex I; H2AX complex II;
P06748	199	1.959	Up	0.0020175	T	Nucleophosmin	NPM1	0.993273	0.0109	51.436	S(0.007)IRDT(0.993)PAK	3	-1.3232	1	0.58	0.694	0.685	1.458	1.248	nucleus_x000D_	GO:0044700 single organism signaling; GO:0044085 cellular component biogenesis; GO:1902807 negative regulation of cell cycle G1/S phase transition; GO:0010941 regulation of cell death; GO:0010608 posttranscriptional regulation of gene expression; GO:0009891 positive regulation of biosynthetic process; GO:0044237 cellular metabolic process; GO:0010564 regulation of cell cycle process; GO:0072431 s…	GO:0016020 membrane; GO:0030054 cell junction; GO:0005737 cytoplasm; GO:0032991 macromolecular complex; GO:0044424 intracellular part; GO:0005623 cell; GO:0044422 organelle part; GO:0043228 non-membrane-bounded organelle; GO:0031974 membrane-enclosed lumen; GO:0005856 cytoskeleton; GO:0005815 microtubule organizing center; GO:0005654 nucleoplasm; GO:0005925 focal adhesion; GO:0070013 intracellula…	GO:0046983 protein dimerization activity; GO:0019901 protein kinase binding; GO:0005515 protein binding; GO:0004860 protein kinase inhibitor activity; GO:0019207 kinase regulator activity; GO:0043023 ribosomal large subunit binding; GO:0004857 enzyme inhibitor activity; GO:0098772 molecular function regulator; GO:0097159 organic cyclic compound binding; GO:1901363 heterocyclic compound binding; G…	K11276			IPR024057; IPR032569;	"Nucleoplasmin core domain; Nucleophosmin, C-terminal; "_x000D_	H2AX complex, isolated from cells without IR exposure; CTCF-nucleophosmin-PARP-HIS-KPNA-LMNA-TOP complex; ARF-Mule complex; CTCF-nucleophosmin complex; Nop56p-associated pre-rRNA complex; TLE1 corepressor complex (MASH1 promoter-corepressor complex); H2AX complex I; H2AX complex II;
P06748	227	2.783	Up	0.00118048	S	Nucleophosmin	NPM1	1	0.0156	46.462	GQES(1)FKK	2	-0.41888	1	0.486	0.564	0.463	1.452	1.629	nucleus_x000D_	GO:0044700 single organism signaling; GO:0044085 cellular component biogenesis; GO:1902807 negative regulation of cell cycle G1/S phase transition; GO:0010941 regulation of cell death; GO:0010608 posttranscriptional regulation of gene expression; GO:0009891 positive regulation of biosynthetic process; GO:0044237 cellular metabolic process; GO:0010564 regulation of cell cycle process; GO:0072431 s…	GO:0016020 membrane; GO:0030054 cell junction; GO:0005737 cytoplasm; GO:0032991 macromolecular complex; GO:0044424 intracellular part; GO:0005623 cell; GO:0044422 organelle part; GO:0043228 non-membrane-bounded organelle; GO:0031974 membrane-enclosed lumen; GO:0005856 cytoskeleton; GO:0005815 microtubule organizing center; GO:0005654 nucleoplasm; GO:0005925 focal adhesion; GO:0070013 intracellula…	GO:0046983 protein dimerization activity; GO:0019901 protein kinase binding; GO:0005515 protein binding; GO:0004860 protein kinase inhibitor activity; GO:0019207 kinase regulator activity; GO:0043023 ribosomal large subunit binding; GO:0004857 enzyme inhibitor activity; GO:0098772 molecular function regulator; GO:0097159 organic cyclic compound binding; GO:1901363 heterocyclic compound binding; G…	K11276			IPR024057; IPR032569;	"Nucleoplasmin core domain; Nucleophosmin, C-terminal; "_x000D_	H2AX complex, isolated from cells without IR exposure; CTCF-nucleophosmin-PARP-HIS-KPNA-LMNA-TOP complex; ARF-Mule complex; CTCF-nucleophosmin complex; Nop56p-associated pre-rRNA complex; TLE1 corepressor complex (MASH1 promoter-corepressor complex); H2AX complex I; H2AX complex II;
P07305	92	1.759	Up	0.00075747	S	Histone H1.0	H1F0	0.976214	0.000697	57.532	GVGAS(0.024)GS(0.976)FR	2	-1.0496	1	0.737	0.668	0.712	1.174	1.172	nucleus_x000D_	GO:0044085 cellular component biogenesis; GO:0016043 cellular component organization; GO:0034728 nucleosome organization; GO:0006308 DNA catabolic process; GO:0006725 cellular aromatic compound metabolic process; GO:0006259 DNA metabolic process; GO:0044699 single-organism process; GO:0044237 cellular metabolic process; GO:0071704 organic substance metabolic process; GO:0006309 apoptotic DNA frag…	GO:0005737 cytoplasm; GO:0032991 macromolecular complex; GO:0044424 intracellular part; GO:0016604 nuclear body; GO:0005623 cell; GO:0044422 organelle part; GO:0044427 chromosomal part; GO:0043228 non-membrane-bounded organelle; GO:0005856 cytoskeleton; GO:0031974 membrane-enclosed lumen; GO:0005654 nucleoplasm; GO:0070013 intracellular organelle lumen; GO:0044454 nuclear chromosome part; GO:0044…	GO:0097159 organic cyclic compound binding; GO:1901363 heterocyclic compound binding; GO:0003677 DNA binding; GO:0003723 RNA binding; GO:0005515 protein binding; GO:0003682 chromatin binding; GO:0031490 chromatin DNA binding; GO:0005488 binding; GO:0003676 nucleic acid binding;	K11275			IPR011991; IPR005818;	"Winged helix-turn-helix DNA-binding domain; Linker histone H1/H5, domain H15; "_x000D_
P08559	232	1.601	Up	0.0175783	S	"Pyruvate dehydrogenase E1 component subunit alpha, somatic form, mitochondrial"	PDHA1	0.775793	0.00152	47.894	Y(0.038)GMGT(0.187)S(0.776)VER	3	0.71541	1	0.779	0.628	0.851	1.019	1.287	mitochondria_x000D_	GO:0051188 cofactor biosynthetic process; GO:0019362 pyridine nucleotide metabolic process; GO:0010510 regulation of acetyl-CoA biosynthetic process from pyruvate; GO:0009117 nucleotide metabolic process; GO:0044699 single-organism process; GO:0009058 biosynthetic process; GO:0019216 regulation of lipid metabolic process; GO:0072524 pyridine-containing compound metabolic process; GO:0044237 cellu…	GO:0005759 mitochondrial matrix; GO:0043229 intracellular organelle; GO:0044429 mitochondrial part; GO:0043232 intracellular non-membrane-bounded organelle; GO:0005737 cytoplasm; GO:0044446 intracellular organelle part; GO:0031981 nuclear lumen; GO:0032991 macromolecular complex; GO:0044424 intracellular part; GO:0005730 nucleolus; GO:0045254 pyruvate dehydrogenase complex; GO:0005623 cell; GO:00…	GO:0016620 oxidoreductase activity, acting on the aldehyde or oxo group of donors, NAD or NADP as acceptor; GO:0034603 pyruvate dehydrogenase [NAD(P)+] activity; GO:0034604 pyruvate dehydrogenase (NAD+) activity; GO:0003824 catalytic activity; GO:0016903 oxidoreductase activity, acting on the aldehyde or oxo group of donors; GO:0004738 pyruvate dehydrogenase activity; GO:0004739 pyruvate dehydrog…	K00161	PDHA; pyruvate dehydrogenase E1 component alpha subunit [EC:1.2.4.1]	hsa00620 Pyruvate metabolism - Homo sapiens (human); hsa04066 HIF-1 signaling pathway - Homo sapiens (human); hsa01100 Metabolic pathways - Homo sapiens (human); hsa00020 Citrate cycle (TCA cycle) - Homo sapiens (human); hsa04922 Glucagon signaling pathway - Homo sapiens (human); hsa00010 Glycolysis / Gluconeogenesis - Homo sapiens (human); hsa01200 Carbon metabolism - Homo sapiens (human); hsa05…	IPR001017; IPR029061;	"Dehydrogenase, E1 component; Thiamin diphosphate-binding fold; "_x000D_	Pyruvate dehydrogenase complex;
P08559	300	2.746	Up	0.00025794	S	"Pyruvate dehydrogenase E1 component subunit alpha, somatic form, mitochondrial"	PDHA1	0.979162	1.72e-09	62.203	Y(0.004)HGHS(0.98)MS(0.023)DPGVS(0.979)Y(0.014)R	3	0.10125	3	0.554	0.465	0.506	1.566	1.252	mitochondria_x000D_	GO:0051188 cofactor biosynthetic process; GO:0019362 pyridine nucleotide metabolic process; GO:0010510 regulation of acetyl-CoA biosynthetic process from pyruvate; GO:0009117 nucleotide metabolic process; GO:0044699 single-organism process; GO:0009058 biosynthetic process; GO:0019216 regulation of lipid metabolic process; GO:0072524 pyridine-containing compound metabolic process; GO:0044237 cellu…	GO:0005759 mitochondrial matrix; GO:0043229 intracellular organelle; GO:0044429 mitochondrial part; GO:0043232 intracellular non-membrane-bounded organelle; GO:0005737 cytoplasm; GO:0044446 intracellular organelle part; GO:0031981 nuclear lumen; GO:0032991 macromolecular complex; GO:0044424 intracellular part; GO:0005730 nucleolus; GO:0045254 pyruvate dehydrogenase complex; GO:0005623 cell; GO:00…	GO:0016620 oxidoreductase activity, acting on the aldehyde or oxo group of donors, NAD or NADP as acceptor; GO:0034603 pyruvate dehydrogenase [NAD(P)+] activity; GO:0034604 pyruvate dehydrogenase (NAD+) activity; GO:0003824 catalytic activity; GO:0016903 oxidoreductase activity, acting on the aldehyde or oxo group of donors; GO:0004738 pyruvate dehydrogenase activity; GO:0004739 pyruvate dehydrog…	K00161	PDHA; pyruvate dehydrogenase E1 component alpha subunit [EC:1.2.4.1]	hsa00620 Pyruvate metabolism - Homo sapiens (human); hsa04066 HIF-1 signaling pathway - Homo sapiens (human); hsa01100 Metabolic pathways - Homo sapiens (human); hsa00020 Citrate cycle (TCA cycle) - Homo sapiens (human); hsa04922 Glucagon signaling pathway - Homo sapiens (human); hsa00010 Glycolysis / Gluconeogenesis - Homo sapiens (human); hsa01200 Carbon metabolism - Homo sapiens (human); hsa05…	IPR001017; IPR029061;	"Dehydrogenase, E1 component; Thiamin diphosphate-binding fold; "_x000D_	Pyruvate dehydrogenase complex;
P08670	73	0.615	Down	0.003722	S	Vimentin	VIM	0.831107	0.00375	66.27	S(0.169)S(0.831)VPGVR	2	0.58287	2	1.229	1.231	1.365	0.747	0.706	nucleus_x000D_	GO:0044700 single organism signaling; GO:0030048 actin filament-based movement; GO:0051093 negative regulation of developmental process; GO:0070252 actin-mediated cell contraction; GO:0003012 muscle system process; GO:0045109 intermediate filament organization; GO:0007166 cell surface receptor signaling pathway; GO:0051129 negative regulation of cellular component organization; GO:0048869 cellula…	GO:0016020 membrane; GO:0044421 extracellular region part; GO:0071944 cell periphery; GO:0030054 cell junction; GO:0031982 vesicle; GO:0005737 cytoplasm; GO:0099512 supramolecular fiber; GO:0044424 intracellular part; GO:0099080 supramolecular complex; GO:0005623 cell; GO:0044422 organelle part; GO:0043228 non-membrane-bounded organelle; GO:0070062 extracellular exosome; GO:0005856 cytoskeleton; …	GO:0005212 structural constituent of eye lens; GO:0003723 RNA binding; GO:0003725 double-stranded RNA binding; GO:0044877 macromolecular complex binding; GO:0097110 scaffold protein binding; GO:0005515 protein binding; GO:1901363 heterocyclic compound binding; GO:0097159 organic cyclic compound binding; GO:0097367 carbohydrate derivative binding; GO:0042802 identical protein binding; GO:0005200 s…	K07606	VIM; vimentin	hsa05206 MicroRNAs in cancer - Homo sapiens (human); hsa05169 Epstein-Barr virus infection - Homo sapiens (human);	IPR006821;	"Intermediate filament head, DNA-binding domain; "_x000D_
P09651	95	1.629	Up	0.0185766	S	Heterogeneous nuclear ribonucleoprotein A1	HNRNPA1	0.997217	0.000135	41.088	EDS(0.997)QRPGAHLT(0.003)VK	4	0.094432	1	0.582	0.862	0.78	1.34	1.166	nucleus_x000D_	GO:0044700 single organism signaling; GO:0050658 RNA transport; GO:0065008 regulation of biological quality; GO:0007166 cell surface receptor signaling pathway; GO:0009891 positive regulation of biosynthetic process; GO:0051169 nuclear transport; GO:0046685 response to arsenic-containing substance; GO:0044237 cellular metabolic process; GO:0032204 regulation of telomere maintenance; GO:1903936 ce…	GO:0043229 intracellular organelle; GO:0016020 membrane; GO:0044421 extracellular region part; GO:0031982 vesicle; GO:0044446 intracellular organelle part; GO:0005737 cytoplasm; GO:0031981 nuclear lumen; GO:0032991 macromolecular complex; GO:0044424 intracellular part; GO:0005681 spliceosomal complex; GO:0005623 cell; GO:0005576 extracellular region; GO:0044422 organelle part; GO:0031974 membrane…	GO:0003677 DNA binding; GO:0003723 RNA binding; GO:1901265 nucleoside phosphate binding; GO:0098847 sequence-specific single stranded DNA binding; GO:0042162 telomeric DNA binding; GO:0003697 single-stranded DNA binding; GO:0005515 protein binding; GO:0000166 nucleotide binding; GO:0043565 sequence-specific DNA binding; GO:0043047 single-stranded telomeric DNA binding; GO:0003727 single-stranded …	K12741	HNRNPA1_3; heterogeneous nuclear ribonucleoprotein A1/A3	hsa03040 Spliceosome - Homo sapiens (human);	IPR000504; IPR012677;	RNA recognition motif domain; Nucleotide-binding alpha-beta plait domain; _x000D_	Nop56p-associated pre-rRNA complex; C complex spliceosome;
P09651	368	1.902	Up	0.00163532	S	Heterogeneous nuclear ribonucleoprotein A1	HNRNPA1	0.9981	1.49e-29	82.267	NQGGYGGSSSSSS(0.002)YGS(0.998)GR	2	-0.95088	3	0.723	0.587	0.698	1.232	1.413	nucleus_x000D_	GO:0044700 single organism signaling; GO:0050658 RNA transport; GO:0065008 regulation of biological quality; GO:0007166 cell surface receptor signaling pathway; GO:0009891 positive regulation of biosynthetic process; GO:0051169 nuclear transport; GO:0046685 response to arsenic-containing substance; GO:0044237 cellular metabolic process; GO:0032204 regulation of telomere maintenance; GO:1903936 ce…	GO:0043229 intracellular organelle; GO:0016020 membrane; GO:0044421 extracellular region part; GO:0031982 vesicle; GO:0044446 intracellular organelle part; GO:0005737 cytoplasm; GO:0031981 nuclear lumen; GO:0032991 macromolecular complex; GO:0044424 intracellular part; GO:0005681 spliceosomal complex; GO:0005623 cell; GO:0005576 extracellular region; GO:0044422 organelle part; GO:0031974 membrane…	GO:0003677 DNA binding; GO:0003723 RNA binding; GO:1901265 nucleoside phosphate binding; GO:0098847 sequence-specific single stranded DNA binding; GO:0042162 telomeric DNA binding; GO:0003697 single-stranded DNA binding; GO:0005515 protein binding; GO:0000166 nucleotide binding; GO:0043565 sequence-specific DNA binding; GO:0043047 single-stranded telomeric DNA binding; GO:0003727 single-stranded …	K12741	HNRNPA1_3; heterogeneous nuclear ribonucleoprotein A1/A3	hsa03040 Spliceosome - Homo sapiens (human);	IPR000504; IPR012677;	RNA recognition motif domain; Nucleotide-binding alpha-beta plait domain; _x000D_	Nop56p-associated pre-rRNA complex; C complex spliceosome;
P10721	747	1.598	Up	0.0032372	Y	Mast/stem cell growth factor receptor Kit	KIT	0.957438	0.00658	71.379	IGS(0.043)Y(0.957)IER	2	0.13579	1	0.831	0.744	0.686	1.276	1.248	endoplasmic reticulum_x000D_	GO:0044085 cellular component biogenesis; GO:0044700 single organism signaling; GO:0090130 tissue migration; GO:0010941 regulation of cell death; GO:0032762 mast cell cytokine production; GO:0022414 reproductive process; GO:0018212 peptidyl-tyrosine modification; GO:0044255 cellular lipid metabolic process; GO:0044237 cellular metabolic process; GO:0042110 T cell activation; GO:0071900 regulation…	GO:0016020 membrane; GO:0005615 extracellular space; GO:0044421 extracellular region part; GO:0009897 external side of plasma membrane; GO:0031410 cytoplasmic vesicle; GO:0030054 cell junction; GO:0071944 cell periphery; GO:0031982 vesicle; GO:0005737 cytoplasm; GO:0031224 intrinsic component of membrane; GO:0044424 intracellular part; GO:0005911 cell-cell junction; GO:0005623 cell; GO:0009898 cy…	GO:1901265 nucleoside phosphate binding; GO:0016773 phosphotransferase activity, alcohol group as acceptor; GO:0005085 guanyl-nucleotide exchange factor activity; GO:0004716 signal transducer, downstream of receptor, with protein tyrosine kinase activity; GO:0046983 protein dimerization activity; GO:0004713 protein tyrosine kinase activity; GO:0005515 protein binding; GO:0004672 protein kinase ac…	K05091	KIT; proto-oncogene tyrosine-protein kinase Kit [EC:2.7.10.1]	hsa04072 Phospholipase D signaling pathway - Homo sapiens (human); hsa04015 Rap1 signaling pathway - Homo sapiens (human); hsa05200 Pathways in cancer - Homo sapiens (human); hsa05221 Acute myeloid leukemia - Homo sapiens (human); hsa04640 Hematopoietic cell lineage - Homo sapiens (human); hsa04916 Melanogenesis - Homo sapiens (human); hsa04014 Ras signaling pathway - Homo sapiens (human); hsa040…	IPR003598; IPR007110; IPR003599; IPR001245; IPR011009; IPR013783; IPR000719; IPR013151; IPR020635;	"Immunoglobulin subtype 2; Immunoglobulin-like domain; Immunoglobulin subtype; Serine-threonine/tyrosine-protein kinase catalytic domain; Protein kinase-like domain; Immunoglobulin-like fold; Protein kinase domain; Immunoglobulin; Tyrosine-protein kinase, catalytic domain; "_x000D_
P11277	1226	0.611	Down	0.0139581	S	"Spectrin beta chain, erythrocytic"	SPTB	0.999957	1.21e-05	66.267	VLS(1)PVDSGNK	3	-0.23616	2	1.264	1.277	1.303	0.756	0.874	nucleus_x000D_	GO:0044700 single organism signaling; GO:0030833 regulation of actin filament polymerization; GO:0065008 regulation of biological quality; GO:0030835 negative regulation of actin filament depolymerization; GO:0051129 negative regulation of cellular component organization; GO:0048869 cellular developmental process; GO:0048666 neuron development; GO:0044699 single-organism process; GO:0032989 cellu…	GO:0016020 membrane; GO:0005938 cell cortex; GO:0071944 cell periphery; GO:0005737 cytoplasm; GO:0099568 cytoplasmic region; GO:0030863 cortical cytoskeleton; GO:0031224 intrinsic component of membrane; GO:0032991 macromolecular complex; GO:0030864 cortical actin cytoskeleton; GO:0044424 intracellular part; GO:0005623 cell; GO:0009898 cytoplasmic side of plasma membrane; GO:0098562 cytoplasmic si…	GO:0051015 actin filament binding; GO:0008092 cytoskeletal protein binding; GO:0005085 guanyl-nucleotide exchange factor activity; GO:0005200 structural constituent of cytoskeleton; GO:0005488 binding; GO:0044877 macromolecular complex binding; GO:0003779 actin binding; GO:0005088 Ras guanyl-nucleotide exchange factor activity; GO:0005515 protein binding; GO:0098772 molecular function regulator; …	K06115			IPR001715;	Calponin homology domain; _x000D_
P11388	1106	1.672	Up	0.00174399	S	DNA topoisomerase 2-alpha	TOP2A	0.999974	3.98e-47	103.31	VPDEEENEES(1)DNEKETEK	3	-0.065094	1	0.654	0.716	0.818	1.223	1.165	nucleus_x000D_	GO:0010941 regulation of cell death; GO:0006266 DNA ligation; GO:0022414 reproductive process; GO:0009891 positive regulation of biosynthetic process; GO:0044237 cellular metabolic process; GO:0008152 metabolic process; GO:0044702 single organism reproductive process; GO:0019538 protein metabolic process; GO:0043170 macromolecule metabolic process; GO:0009790 embryo development; GO:0051716 cellul…	GO:0043229 intracellular organelle; GO:0043232 intracellular non-membrane-bounded organelle; GO:0044446 intracellular organelle part; GO:0005737 cytoplasm; GO:0032991 macromolecular complex; GO:0031981 nuclear lumen; GO:0044424 intracellular part; GO:0005730 nucleolus; GO:0005623 cell; GO:0044422 organelle part; GO:0043228 non-membrane-bounded organelle; GO:0031974 membrane-enclosed lumen; GO:004…	GO:1901265 nucleoside phosphate binding; GO:0019901 protein kinase binding; GO:0046983 protein dimerization activity; GO:0016817 hydrolase activity, acting on acid anhydrides; GO:0016787 hydrolase activity; GO:0005515 protein binding; GO:0003682 chromatin binding; GO:0032182 ubiquitin-like protein binding; GO:0016887 ATPase activity; GO:0097159 organic cyclic compound binding; GO:1901363 heterocy…	K03164	TOP2; DNA topoisomerase II [EC:5.99.1.3]	hsa01524 Platinum drug resistance - Homo sapiens (human);	IPR002205; IPR013758; IPR012542; IPR031660; IPR034157; IPR003594; IPR013506; IPR013757; IPR013759; IPR020568; IPR006171; IPR014721; IPR024946; IPR013760;	"DNA topoisomerase, type IIA, subunit A/C-terminal; DNA topoisomerase, type IIA, subunit A/ C-terminal, alpha-beta; DTHCT; C-terminal associated domain of TOPRIM; DNA topoisomerase 2, TOPRIM domain; Histidine kinase-like ATPase, C-terminal domain; DNA topoisomerase, type IIA, subunit B, domain 2; Type IIA DNA topoisomerase subunit A, alpha-helical domain; DNA topoisomerase, type IIA, central doma…	CTCF-nucleophosmin-PARP-HIS-KPNA-LMNA-TOP complex; DNA synthesome complex (17 subunits); DNA synthesome complex (13 subunits); CDC5L complex; Toposome;
P12830	793	1.67	Up	0.0037238	S	Cadherin-1	CDH1	0.9468	0.000509	43.592	NDVAPT(0.053)LMS(0.947)VPR	2	-0.2199	1	0.819	0.622	0.753	1.229	1.163	peroxisome_x000D_	GO:0044085 cellular component biogenesis; GO:0044409 entry into host; GO:0048732 gland development; GO:1903533 regulation of protein targeting; GO:0007420 brain development; GO:0009891 positive regulation of biosynthetic process; GO:0090002 establishment of protein localization to plasma membrane; GO:0022610 biological adhesion; GO:0032879 regulation of localization; GO:0034332 adherens junction …	GO:0016020 membrane; GO:0044421 extracellular region part; GO:0019898 extrinsic component of membrane; GO:0098857 membrane microdomain; GO:0005737 cytoplasm; GO:0032991 macromolecular complex; GO:0005913 cell-cell adherens junction; GO:0005623 cell; GO:0009898 cytoplasmic side of plasma membrane; GO:0044422 organelle part; GO:0043228 non-membrane-bounded organelle; GO:0070062 extracellular exosom…	GO:0045295 gamma-catenin binding; GO:0043167 ion binding; GO:0005515 protein binding; GO:0030506 ankyrin binding; GO:0032794 GTPase activating protein binding; GO:0050839 cell adhesion molecule binding; GO:0097367 carbohydrate derivative binding; GO:0008092 cytoskeletal protein binding; GO:0005488 binding; GO:0045296 cadherin binding; GO:0043169 cation binding; GO:0046872 metal ion binding; GO:00…	K05689	CDH1; cadherin 1, type 1, E-cadherin	hsa05216 Thyroid cancer - Homo sapiens (human); hsa05100 Bacterial invasion of epithelial cells - Homo sapiens (human); hsa04015 Rap1 signaling pathway - Homo sapiens (human); hsa05200 Pathways in cancer - Homo sapiens (human); hsa05219 Bladder cancer - Homo sapiens (human); hsa04371 Apelin signaling pathway - Homo sapiens (human); hsa05130 Pathogenic Escherichia coli infection - Homo sapiens (hu…	IPR015919; IPR027397; IPR014868; IPR000233; IPR002126;	"Cadherin-like; Catenin binding domain; Cadherin prodomain; Cadherin, cytoplasmic domain; Cadherin; "_x000D_	CDH1-CKS1B complex; SDCBP-CTNNB1-CTNNA1-CDH1 complex; ITGAE-ITGB7-CDH1 complex; Polycystin-1-E-cadherin-beta-catenin complex; Cell-cell junction complex (CDH1-CTNNB1); Polycystin-1 multiprotein complex (ACTN1, CDH1, SRC, JUP, VCL, CTNNB1, PXN, BCAR1, PKD1, PTK2, TLN1); CDH1-SKP2 complex; Polycystin-1-E-cadherin-beta-catenin-Flotillin-2 complex; SMAD3-HEF1-APC10-CDH1 complex;
P15408	200	0.663	Down	0.0082594	S	Fos-related antigen 2	FOSL2	1	8.29e-10	68.972	RS(1)PPAPGLQPMR	3	0.030858	4	1.198	1.253	1.256	0.742	0.963	nucleus_x000D_	GO:0097659 nucleic acid-templated transcription; GO:0048869 cellular developmental process; GO:0009891 positive regulation of biosynthetic process; GO:0044699 single-organism process; GO:0009058 biosynthetic process; GO:0044237 cellular metabolic process; GO:0048145 regulation of fibroblast proliferation; GO:0009913 epidermal cell differentiation; GO:2001141 regulation of RNA biosynthetic process…	GO:0031974 membrane-enclosed lumen; GO:0043226 organelle; GO:0043231 intracellular membrane-bounded organelle; GO:0043229 intracellular organelle; GO:0005654 nucleoplasm; GO:0005634 nucleus; GO:0070013 intracellular organelle lumen; GO:0044464 cell part; GO:0005622 intracellular; GO:0044446 intracellular organelle part; GO:0031981 nuclear lumen; GO:0044424 intracellular part; GO:0043227 membrane-…	GO:0001228 transcriptional activator activity, RNA polymerase II transcription regulatory region sequence-specific binding; GO:0000981 RNA polymerase II transcription factor activity, sequence-specific DNA binding; GO:0003677 DNA binding; GO:0000976 transcription regulatory region sequence-specific DNA binding; GO:0003690 double-stranded DNA binding; GO:1990837 sequence-specific double-stranded D…	K09030	FOSL2; fos-like antigen 2	hsa04380 Osteoclast differentiation - Homo sapiens (human);	IPR004827;	Basic-leucine zipper domain; _x000D_
P16157	1684	0.595	Down	0.00035554	T	Ankyrin-1	ANK1	0.983913	1.96e-21	101.42	IT(0.984)HS(0.015)PT(0.001)VSQVTER	2	0.60037	4	1.289	1.337	1.26	0.824	0.776	nucleus_x000D_	GO:0044700 single organism signaling; GO:0010256 endomembrane system organization; GO:0035088 establishment or maintenance of apical/basal cell polarity; GO:0044699 single-organism process; GO:0090002 establishment of protein localization to plasma membrane; GO:0015031 protein transport; GO:0051234 establishment of localization; GO:0051130 positive regulation of cellular component organization; G…	GO:0016323 basolateral plasma membrane; GO:0016020 membrane; GO:0005783 endoplasmic reticulum; GO:0071944 cell periphery; GO:0030016 myofibril; GO:0005737 cytoplasm; GO:0099512 supramolecular fiber; GO:0044424 intracellular part; GO:0030018 Z disc; GO:0099080 supramolecular complex; GO:0016528 sarcoplasm; GO:0005623 cell; GO:0031674 I band; GO:0044422 organelle part; GO:0032589 neuron projection …	GO:0030674 protein binding, bridging; GO:0008092 cytoskeletal protein binding; GO:0005200 structural constituent of cytoskeleton; GO:0051117 ATPase binding; GO:0008093 cytoskeletal adaptor activity; GO:0005488 binding; GO:0060090 binding, bridging; GO:0005515 protein binding; GO:0005198 structural molecule activity; GO:0019899 enzyme binding; GO:0030507 spectrin binding;	K10380	ANK; ankyrin	hsa05205 Proteoglycans in cancer - Homo sapiens (human);	IPR000906; IPR000488; IPR020683; IPR011029;	ZU5 domain; Death domain; Ankyrin repeat-containing domain; Death-like domain; _x000D_
P16157	429	0.58	Down	0.00150162	S	Ankyrin-1	ANK1	0.884592	2.74e-11	96.866	GAS(0.885)PNVS(0.115)NVK	2	0.23072	1	1.194	1.372	1.353	0.728	0.704	nucleus_x000D_	GO:0044700 single organism signaling; GO:0010256 endomembrane system organization; GO:0035088 establishment or maintenance of apical/basal cell polarity; GO:0044699 single-organism process; GO:0090002 establishment of protein localization to plasma membrane; GO:0015031 protein transport; GO:0051234 establishment of localization; GO:0051130 positive regulation of cellular component organization; G…	GO:0016323 basolateral plasma membrane; GO:0016020 membrane; GO:0005783 endoplasmic reticulum; GO:0071944 cell periphery; GO:0030016 myofibril; GO:0005737 cytoplasm; GO:0099512 supramolecular fiber; GO:0044424 intracellular part; GO:0030018 Z disc; GO:0099080 supramolecular complex; GO:0016528 sarcoplasm; GO:0005623 cell; GO:0031674 I band; GO:0044422 organelle part; GO:0032589 neuron projection …	GO:0030674 protein binding, bridging; GO:0008092 cytoskeletal protein binding; GO:0005200 structural constituent of cytoskeleton; GO:0051117 ATPase binding; GO:0008093 cytoskeletal adaptor activity; GO:0005488 binding; GO:0060090 binding, bridging; GO:0005515 protein binding; GO:0005198 structural molecule activity; GO:0019899 enzyme binding; GO:0030507 spectrin binding;	K10380	ANK; ankyrin	hsa05205 Proteoglycans in cancer - Homo sapiens (human);	IPR000906; IPR000488; IPR020683; IPR011029;	ZU5 domain; Death domain; Ankyrin repeat-containing domain; Death-like domain; _x000D_
P16157	1696	0.627	Down	0.0086174	S	Ankyrin-1	ANK1	0.873236	4.5e-15	65.184	ITHS(0.001)PT(0.012)VS(0.053)QVT(0.061)ERS(0.873)QDR	3	0.54193	4	1.394	1.352	1.059	0.761	0.763	nucleus_x000D_	GO:0044700 single organism signaling; GO:0010256 endomembrane system organization; GO:0035088 establishment or maintenance of apical/basal cell polarity; GO:0044699 single-organism process; GO:0090002 establishment of protein localization to plasma membrane; GO:0015031 protein transport; GO:0051234 establishment of localization; GO:0051130 positive regulation of cellular component organization; G…	GO:0016323 basolateral plasma membrane; GO:0016020 membrane; GO:0005783 endoplasmic reticulum; GO:0071944 cell periphery; GO:0030016 myofibril; GO:0005737 cytoplasm; GO:0099512 supramolecular fiber; GO:0044424 intracellular part; GO:0030018 Z disc; GO:0099080 supramolecular complex; GO:0016528 sarcoplasm; GO:0005623 cell; GO:0031674 I band; GO:0044422 organelle part; GO:0032589 neuron projection …	GO:0030674 protein binding, bridging; GO:0008092 cytoskeletal protein binding; GO:0005200 structural constituent of cytoskeleton; GO:0051117 ATPase binding; GO:0008093 cytoskeletal adaptor activity; GO:0005488 binding; GO:0060090 binding, bridging; GO:0005515 protein binding; GO:0005198 structural molecule activity; GO:0019899 enzyme binding; GO:0030507 spectrin binding;	K10380	ANK; ankyrin	hsa05205 Proteoglycans in cancer - Homo sapiens (human);	IPR000906; IPR000488; IPR020683; IPR011029;	ZU5 domain; Death domain; Ankyrin repeat-containing domain; Death-like domain; _x000D_
P16403	36	1.838	Up	0.00017834	S	Histone H1.2	HIST1H1C	0.99961	9.91e-13	68.576	KAS(1)GPPVSELITK	3	-0.34265	1	0.641	0.687	0.725	1.262	1.316	nucleus_x000D_	GO:0044085 cellular component biogenesis; GO:0051253 negative regulation of RNA metabolic process; GO:0044237 cellular metabolic process; GO:0032259 methylation; GO:2001141 regulation of RNA biosynthetic process; GO:0008152 metabolic process; GO:0008213 protein alkylation; GO:0006334 nucleosome assembly; GO:0022607 cellular component assembly; GO:0065003 macromolecular complex assembly; GO:001055…	GO:0032991 macromolecular complex; GO:0044424 intracellular part; GO:0005623 cell; GO:0044422 organelle part; GO:0044427 chromosomal part; GO:0043228 non-membrane-bounded organelle; GO:0031974 membrane-enclosed lumen; GO:0070013 intracellular organelle lumen; GO:0044454 nuclear chromosome part; GO:0005622 intracellular; GO:0044464 cell part; GO:0005694 chromosome; GO:0000790 nuclear chromatin; GO…	GO:0097159 organic cyclic compound binding; GO:1901363 heterocyclic compound binding; GO:0003677 DNA binding; GO:0003723 RNA binding; GO:0005515 protein binding; GO:0003682 chromatin binding; GO:0031490 chromatin DNA binding; GO:0005488 binding; GO:0003676 nucleic acid binding;	K11275			IPR011991; IPR005818;	"Winged helix-turn-helix DNA-binding domain; Linker histone H1/H5, domain H15; "_x000D_
P16949	38	0.519	Down	8.2367e-05	S	Stathmin	STMN1	0.999999	3.16e-13	87.083	ESVPEFPLS(1)PPK	2	0.302	27	1.3	1.368	1.438	0.721	0.739	nucleus_x000D_	GO:0044700 single organism signaling; GO:0031111 negative regulation of microtubule polymerization or depolymerization; GO:0031109 microtubule polymerization or depolymerization; GO:0007420 brain development; GO:0007067 mitotic nuclear division; GO:0051129 negative regulation of cellular component organization; GO:0048666 neuron development; GO:0048869 cellular developmental process; GO:0032989 c…	GO:0043229 intracellular organelle; GO:0016020 membrane; GO:0042995 cell projection; GO:0044421 extracellular region part; GO:0099513 polymeric cytoskeletal fiber; GO:0005874 microtubule; GO:0043232 intracellular non-membrane-bounded organelle; GO:0044430 cytoskeletal part; GO:0031982 vesicle; GO:0005737 cytoplasm; GO:0044446 intracellular organelle part; GO:0044424 intracellular part; GO:0099512…	GO:0015631 tubulin binding; GO:0005515 protein binding; GO:0008092 cytoskeletal protein binding; GO:0004871 signal transducer activity; GO:0005488 binding;	K04381	STMN1; stathmin	hsa04010 MAPK signaling pathway - Homo sapiens (human); hsa05206 MicroRNAs in cancer - Homo sapiens (human);
P17026	49	1.929	Up	0.00046352	S	Zinc finger protein 22	ZNF22	0.998914	0.0025	59.908	S(0.999)LDDKPY(0.001)K	2	0.45884	3	0.661	0.703	0.619	1.405	1.192	nucleus_x000D_	GO:0050794 regulation of cellular process; GO:0044707 single-multicellular organism process; GO:0006725 cellular aromatic compound metabolic process; GO:0097659 nucleic acid-templated transcription; GO:0060255 regulation of macromolecule metabolic process; GO:0019219 regulation of nucleobase-containing compound metabolic process; GO:0044699 single-organism process; GO:0009058 biosynthetic process…	GO:0043226 organelle; GO:0043231 intracellular membrane-bounded organelle; GO:0043229 intracellular organelle; GO:0005634 nucleus; GO:0044464 cell part; GO:0005622 intracellular; GO:0044424 intracellular part; GO:0043227 membrane-bounded organelle; GO:0005623 cell;	GO:0097159 organic cyclic compound binding; GO:1901363 heterocyclic compound binding; GO:0003677 DNA binding; GO:0046914 transition metal ion binding; GO:0005488 binding; GO:0043167 ion binding; GO:0003676 nucleic acid binding; GO:0043169 cation binding; GO:0046872 metal ion binding; GO:0008270 zinc ion binding;				IPR015880; IPR007087; IPR013087;	"Zinc finger, C2H2-like; Zinc finger, C2H2; Zinc finger C2H2-type/integrase DNA-binding domain; "_x000D_
P20700	20	2.034	Up	0.0020195	T	Lamin-B1	LMNB1	0.909976	1.47e-07	59.367	AGGPT(0.09)T(0.91)PLSPTR	3	0.84983	4	0.572	0.616	0.719	1.487	1.204	nucleus_x000D_		GO:0016020 membrane; GO:0031090 organelle membrane; GO:0099512 supramolecular fiber; GO:0044424 intracellular part; GO:0099080 supramolecular complex; GO:0005623 cell; GO:0044422 organelle part; GO:0043228 non-membrane-bounded organelle; GO:0005652 nuclear lamina; GO:0005856 cytoskeleton; GO:0031974 membrane-enclosed lumen; GO:0005654 nucleoplasm; GO:0031965 nuclear membrane; GO:0070013 intracell…	GO:0005515 protein binding; GO:0043274 phospholipase binding; GO:0005198 structural molecule activity; GO:0005488 binding; GO:0019899 enzyme binding;	K07611	LMNB; lamin B	hsa04210 Apoptosis - Homo sapiens (human);	IPR001322;	Lamin Tail Domain; _x000D_	Emerin complex 32; Emerin architectural complex; Emerin complex 52; Emerin complex 25; Emerin complex 24;
P21291	192	0.636	Down	0.00120403	S	Cysteine and glycine-rich protein 1	CSRP1	1	2.81e-26	90.348	GFGFGQGAGALVHS(1)E	2	0.46173	2	1.332	1.283	1.164	0.742	0.834	nucleus_x000D_	GO:0044707 single-multicellular organism process; GO:0065008 regulation of biological quality; GO:0007596 blood coagulation; GO:0050878 regulation of body fluid levels; GO:0006950 response to stress; GO:0030168 platelet activation; GO:0044763 single-organism cellular process; GO:0098609 cell-cell adhesion; GO:0044699 single-organism process; GO:0050896 response to stimulus; GO:0034109 homotypic c…	GO:0043229 intracellular organelle; GO:0044421 extracellular region part; GO:0030054 cell junction; GO:0031982 vesicle; GO:0070161 anchoring junction; GO:0044424 intracellular part; GO:0005623 cell; GO:0005576 extracellular region; GO:0043226 organelle; GO:0070062 extracellular exosome; GO:0043231 intracellular membrane-bounded organelle; GO:0005634 nucleus; GO:0005925 focal adhesion; GO:0005622 …	GO:0097159 organic cyclic compound binding; GO:1901363 heterocyclic compound binding; GO:0003723 RNA binding; GO:0046914 transition metal ion binding; GO:0005488 binding; GO:0003676 nucleic acid binding; GO:0043167 ion binding; GO:0043169 cation binding; GO:0046872 metal ion binding; GO:0008270 zinc ion binding;	K09377			IPR001781;	"Zinc finger, LIM-type; "_x000D_
P21333	1084	1.559	Up	0.0040442	S	Filamin-A	FLNA	0.999724	1.6e-45	113.49	AFGPGLQGGSAGS(1)PAR	2	0.23237	2	0.699	0.846	0.748	1.149	1.114	cytoplasm_x000D_	GO:0044700 single organism signaling; GO:0044085 cellular component biogenesis; GO:0010941 regulation of cell death; GO:0098910 regulation of atrial cardiac muscle cell action potential; GO:0044237 cellular metabolic process; GO:0044782 cilium organization; GO:0021932 hindbrain radial glia guided cell migration; GO:0008152 metabolic process; GO:1905031 regulation of membrane repolarization during…	GO:0030425 dendrite; GO:0016020 membrane; GO:0044421 extracellular region part; GO:0099568 cytoplasmic region; GO:0005737 cytoplasm; GO:0043025 neuronal cell body; GO:0032991 macromolecular complex; GO:0099080 supramolecular complex; GO:0005623 cell; GO:0031674 I band; GO:0044422 organelle part; GO:0043228 non-membrane-bounded organelle; GO:0070062 extracellular exosome; GO:0005925 focal adhesion…	GO:0051015 actin filament binding; GO:0048365 Rac GTPase binding; GO:0005102 receptor binding; GO:0046983 protein dimerization activity; GO:0099106 ion channel regulator activity; GO:0005515 protein binding; GO:0098772 molecular function regulator; GO:0004871 signal transducer activity; GO:0017160 Ral GTPase binding; GO:0097159 organic cyclic compound binding; GO:1901363 heterocyclic compound bin…	K04437	FLNA; filamin	hsa05132 Salmonella infection - Homo sapiens (human); hsa05205 Proteoglycans in cancer - Homo sapiens (human); hsa04010 MAPK signaling pathway - Homo sapiens (human); hsa04510 Focal adhesion - Homo sapiens (human);	IPR013783; IPR014756; IPR001715;	Immunoglobulin-like fold; Immunoglobulin E-set; Calponin homology domain; _x000D_
P23193	97	1.987	Up	0.0024578	S	Transcription elongation factor A protein 1	TCEA1	0.783669	1.38e-24	82.406	KKEPAIT(0.216)S(0.784)QNS(1)PEAR	3	0.24846	1	0.636	0.72	0.584	1.324	1.095	nucleus_x000D_	GO:0050794 regulation of cellular process; GO:0033554 cellular response to stress; GO:0006283 transcription-coupled nucleotide-excision repair; GO:0006725 cellular aromatic compound metabolic process; GO:0097659 nucleic acid-templated transcription; GO:0006259 DNA metabolic process; GO:0060255 regulation of macromolecule metabolic process; GO:0006289 nucleotide-excision repair; GO:0019219 regulat…	GO:0061695 transferase complex, transferring phosphorus-containing groups; GO:0032991 macromolecular complex; GO:0044424 intracellular part; GO:0005623 cell; GO:0044422 organelle part; GO:0043228 non-membrane-bounded organelle; GO:0031974 membrane-enclosed lumen; GO:1902494 catalytic complex; GO:0005654 nucleoplasm; GO:0070013 intracellular organelle lumen; GO:0044464 cell part; GO:0005622 intrac…	GO:0097159 organic cyclic compound binding; GO:1901363 heterocyclic compound binding; GO:0003677 DNA binding; GO:0046914 transition metal ion binding; GO:0005488 binding; GO:0043167 ion binding; GO:0003676 nucleic acid binding; GO:0043169 cation binding; GO:0046872 metal ion binding; GO:0005515 protein binding; GO:0008270 zinc ion binding;	K03145			IPR003617; IPR017923; IPR001222; IPR003618;	"Transcription elongation factor, TFIIS/CRSP70, N-terminal, sub-type; Transcription factor IIS, N-terminal; Zinc finger, TFIIS-type; Transcription elongation factor S-II, central domain; "_x000D_
P23588	283	2.77	Up	0.00138333	S	Eukaryotic translation initiation factor 4B	EIF4B	0.999994	0.00213	76.478	AFGS(1)GYR	2	0.89367	2	0.545	0.456	0.52	1.38	1.697	nucleus_x000D_	GO:0044085 cellular component biogenesis; GO:0022613 ribonucleoprotein complex biogenesis; GO:0006518 peptide metabolic process; GO:0022618 ribonucleoprotein complex assembly; GO:0010608 posttranscriptional regulation of gene expression; GO:0009058 biosynthetic process; GO:0044237 cellular metabolic process; GO:0008152 metabolic process; GO:0071826 ribonucleoprotein complex subunit organization; …	GO:0044464 cell part; GO:0005622 intracellular; GO:0005737 cytoplasm; GO:0032991 macromolecular complex; GO:0044424 intracellular part; GO:1990904 ribonucleoprotein complex; GO:0043234 protein complex; GO:0030529 intracellular ribonucleoprotein complex; GO:0005829 cytosol; GO:0005623 cell; GO:0044444 cytoplasmic part; GO:0016281 eukaryotic translation initiation factor 4F complex; GO:0005844 poly…	GO:0003723 RNA binding; GO:1901265 nucleoside phosphate binding; GO:0097617 annealing activity; GO:0004386 helicase activity; GO:0003725 double-stranded RNA binding; GO:0044877 macromolecular complex binding; GO:0003743 translation initiation factor activity; GO:0034057 RNA strand-exchange activity; GO:0016817 hydrolase activity, acting on acid anhydrides; GO:0005515 protein binding; GO:0016787 h…	K03258	EIF4B; translation initiation factor 4B	hsa04151 PI3K-Akt signaling pathway - Homo sapiens (human); hsa05205 Proteoglycans in cancer - Homo sapiens (human); hsa03013 RNA transport - Homo sapiens (human); hsa04150 mTOR signaling pathway - Homo sapiens (human);	IPR000504; IPR012677;	RNA recognition motif domain; Nucleotide-binding alpha-beta plait domain; _x000D_
P27448	507	1.544	Up	0.0081432	T	MAP/microtubule affinity-regulating kinase 3	MARK3	0.924133	0.000155	77.124	RNT(0.924)Y(0.076)VCSER	2	-0.026138	1	0.867	0.666	0.779	1.303	1.13	nucleus_x000D_	GO:0050794 regulation of cellular process; GO:0044700 single organism signaling; GO:0016043 cellular component organization; GO:0016310 phosphorylation; GO:0044267 cellular protein metabolic process; GO:0044699 single-organism process; GO:0050896 response to stimulus; GO:0044237 cellular metabolic process; GO:0006796 phosphate-containing compound metabolic process; GO:0071704 organic substance me…	GO:0016020 membrane; GO:0044421 extracellular region part; GO:0071944 cell periphery; GO:0031982 vesicle; GO:0005737 cytoplasm; GO:0044424 intracellular part; GO:0005829 cytosol; GO:0005623 cell; GO:0005576 extracellular region; GO:0005886 plasma membrane; GO:0043226 organelle; GO:0070062 extracellular exosome; GO:0005622 intracellular; GO:0044464 cell part; GO:1903561 extracellular vesicle; GO:0…	GO:0005524 ATP binding; GO:1901265 nucleoside phosphate binding; GO:0016773 phosphotransferase activity, alcohol group as acceptor; GO:0001882 nucleoside binding; GO:0043167 ion binding; GO:0005515 protein binding; GO:0004672 protein kinase activity; GO:0000166 nucleotide binding; GO:0097159 organic cyclic compound binding; GO:1901363 heterocyclic compound binding; GO:0032549 ribonucleoside bindi…	K08798			IPR015940; IPR000719; IPR028375; IPR001772; IPR011009;	"Ubiquitin-associated domain; Protein kinase domain; KA1 domain/Ssp2, C-terminal; Kinase associated domain 1 (KA1); Protein kinase-like domain; "_x000D_
P28066	56	0.643	Down	0.0159986	S	Proteasome subunit alpha type-5	PSMA5	0.796659	7.27e-16	74.783	IT(0.203)S(0.797)PLMEPSSIEK	3	0.089985	3	1.233	1.262	1.261	0.803	0.885	cytoplasm_x000D_	GO:0044700 single organism signaling; GO:0010608 posttranscriptional regulation of gene expression; GO:0051443 positive regulation of ubiquitin-protein transferase activity; GO:0031347 regulation of defense response; GO:0010564 regulation of cell cycle process; GO:0044237 cellular metabolic process; GO:1903364 positive regulation of cellular protein catabolic process; GO:0008152 metabolic process…	GO:0034774 secretory granule lumen; GO:0044421 extracellular region part; GO:0031410 cytoplasmic vesicle; GO:0031982 vesicle; GO:0005737 cytoplasm; GO:0044433 cytoplasmic vesicle part; GO:0032991 macromolecular complex; GO:0044424 intracellular part; GO:0005623 cell; GO:1904813 ficolin-1-rich granule lumen; GO:0044422 organelle part; GO:1905369 endopeptidase complex; GO:0070062 extracellular exos…	GO:0004175 endopeptidase activity; GO:0004298 threonine-type endopeptidase activity; GO:0008233 peptidase activity; GO:0070003 threonine-type peptidase activity; GO:0003824 catalytic activity; GO:0005488 binding; GO:0070011 peptidase activity, acting on L-amino acid peptides; GO:0016787 hydrolase activity; GO:0005515 protein binding;	K02729	PSMA5; 20S proteasome subunit alpha 5 [EC:3.4.25.1]	hsa03050 Proteasome - Homo sapiens (human);	IPR029055; IPR000426;	"Nucleophile aminohydrolases, N-terminal; Proteasome alpha-subunit, N-terminal domain; "_x000D_	PA700-20S-PA28 complex; PA28gamma-20S proteasome; 20S proteasome; 26S proteasome; PA28-20S proteasome;
P28290	739	1.78	Up	0.0074755	S	Sperm-specific antigen 2	SSFA2	0.784654	0.0001	45.438	S(0.018)QS(0.785)LPT(0.097)T(0.097)LLS(0.004)PVR	2	-0.25823	1	0.815	0.646	0.645	1.051	1.39	nucleus_x000D_		GO:0016020 membrane; GO:0043229 intracellular organelle; GO:0071944 cell periphery; GO:0005737 cytoplasm; GO:0044424 intracellular part; GO:0005829 cytosol; GO:0005623 cell; GO:0005886 plasma membrane; GO:0043231 intracellular membrane-bounded organelle; GO:0043226 organelle; GO:0005634 nucleus; GO:0005622 intracellular; GO:0044464 cell part; GO:0043227 membrane-bounded organelle; GO:0044444 cyto…	GO:0051015 actin filament binding; GO:0008092 cytoskeletal protein binding; GO:0005102 receptor binding; GO:0005488 binding; GO:0044877 macromolecular complex binding; GO:0003779 actin binding; GO:0005515 protein binding; GO:0032403 protein complex binding;				IPR029325; IPR029326;	"IP3R-interacting domain; Sperm-specific antigen 2, C-terminal; "_x000D_
P28290	668	2.082	Up	0.00031726	S	Sperm-specific antigen 2	SSFA2	0.96866	0.00169	70.942	S(0.031)LAS(0.969)IEAK	3	0.24107	2	0.558	0.656	0.664	1.327	1.354	nucleus_x000D_		GO:0016020 membrane; GO:0043229 intracellular organelle; GO:0071944 cell periphery; GO:0005737 cytoplasm; GO:0044424 intracellular part; GO:0005829 cytosol; GO:0005623 cell; GO:0005886 plasma membrane; GO:0043231 intracellular membrane-bounded organelle; GO:0043226 organelle; GO:0005634 nucleus; GO:0005622 intracellular; GO:0044464 cell part; GO:0043227 membrane-bounded organelle; GO:0044444 cyto…	GO:0051015 actin filament binding; GO:0008092 cytoskeletal protein binding; GO:0005102 receptor binding; GO:0005488 binding; GO:0044877 macromolecular complex binding; GO:0003779 actin binding; GO:0005515 protein binding; GO:0032403 protein complex binding;				IPR029325; IPR029326;	"IP3R-interacting domain; Sperm-specific antigen 2, C-terminal; "_x000D_
P28749	1041	0.642	Down	0.0108216	S	Retinoblastoma-like protein 1	RBL1	0.995227	1.62e-07	54.281	VIAIDS(0.005)DAES(0.995)PAKR	4	0.26014	1	1.385	1.159	1.222	0.677	0.866	plasma membrane_x000D_	GO:0097659 nucleic acid-templated transcription; GO:0009891 positive regulation of biosynthetic process; GO:0044699 single-organism process; GO:0009058 biosynthetic process; GO:0044764 multi-organism cellular process; GO:0019216 regulation of lipid metabolic process; GO:0051253 negative regulation of RNA metabolic process; GO:0044237 cellular metabolic process; GO:2001141 regulation of RNA biosyn…	GO:0043229 intracellular organelle; GO:0044446 intracellular organelle part; GO:0032991 macromolecular complex; GO:0031981 nuclear lumen; GO:0044424 intracellular part; GO:0005667 transcription factor complex; GO:0005623 cell; GO:0044422 organelle part; GO:0043226 organelle; GO:0043231 intracellular membrane-bounded organelle; GO:0031974 membrane-enclosed lumen; GO:0005654 nucleoplasm; GO:0005634…	GO:0005515 protein binding; GO:0003682 chromatin binding; GO:1990841 promoter-specific chromatin binding; GO:0008134 transcription factor binding; GO:0005488 binding;	K04681	RBL1; retinoblastoma-like protein 1	hsa04350 TGF-beta signaling pathway - Homo sapiens (human); hsa04110 Cell cycle - Homo sapiens (human); hsa04218 Cellular senescence - Homo sapiens (human); hsa05165 Human papillomavirus infection - Homo sapiens (human); hsa05203 Viral carcinogenesis - Homo sapiens (human);	IPR015030; IPR002719; IPR013763; IPR024599; IPR002720;	"Retinoblastoma-associated protein, C-terminal; Retinoblastoma-associated protein, B-box; Cyclin-like; Retinoblastoma-associated protein, N-terminal; Retinoblastoma-associated protein, A-box; "_x000D_	E2F4-p107-cyclinE complex; Emerin complex 32; E2F4-p107-cyclinA complex; Emerin regulatory complex; SMAD3-E2F4/5-p107-DP1 complex; E2F1-p107-cyclinA complex; LINC complex, S-phase; SMAD3/4-E2F4/5-p107-DP1 complex;
P29353	139	1.802	Up	0.0034437	S	SHC-transforming protein 1	SHC1	0.99996	0.000513	45.28	HGS(1)FVNKPTR	4	-0.41703	1	0.583	0.761	0.735	1.285	1.325	nucleus_x000D_	GO:0044700 single organism signaling; GO:0032270 positive regulation of cellular protein metabolic process; GO:0007166 cell surface receptor signaling pathway; GO:0009891 positive regulation of biosynthetic process; GO:0032989 cellular component morphogenesis; GO:0044237 cellular metabolic process; GO:0010469 regulation of receptor activity; GO:0071900 regulation of protein serine/threonine kinas…	GO:0016020 membrane; GO:0005759 mitochondrial matrix; GO:0043229 intracellular organelle; GO:0044429 mitochondrial part; GO:0098796 membrane protein complex; GO:0071944 cell periphery; GO:0098797 plasma membrane protein complex; GO:0044446 intracellular organelle part; GO:0005737 cytoplasm; GO:0032991 macromolecular complex; GO:0044424 intracellular part; GO:0005829 cytosol; GO:0005623 cell; GO:0…	GO:0005167 neurotrophin TRK receptor binding; GO:0048408 epidermal growth factor binding; GO:0005068 transmembrane receptor protein tyrosine kinase adaptor activity; GO:1990782 protein tyrosine kinase binding; GO:0005085 guanyl-nucleotide exchange factor activity; GO:0005102 receptor binding; GO:0019838 growth factor binding; GO:0042562 hormone binding; GO:0019901 protein kinase binding; GO:00468…	K06279	SHC1; SHC-transforming protein 1	hsa05100 Bacterial invasion of epithelial cells - Homo sapiens (human); hsa04072 Phospholipase D signaling pathway - Homo sapiens (human); hsa04650 Natural killer cell mediated cytotoxicity - Homo sapiens (human); hsa04722 Neurotrophin signaling pathway - Homo sapiens (human); hsa05220 Chronic myeloid leukemia - Homo sapiens (human); hsa04910 Insulin signaling pathway - Homo sapiens (human); hsa0…	IPR006019; IPR000980; IPR011993; IPR006020;	"Phosphotyrosine interaction domain, Shc-like; SH2 domain; PH domain-like; PTB/PI domain; "_x000D_	SHC-GRB2 complex; SLP-76-Cbl-Grb2-Shc complex, Fc receptor gamma-R1 stimulated; ERBB2-MEMO-SHC complex; ITGA6-ITGB4-SHC1-GRB2 complex;
P29966	170	2.437	Up	0.00093558	S	Myristoylated alanine-rich C-kinase substrate	MARCKS	0.999979	0.00233	71.614	LSGFS(1)FK	2	-0.44492	1	0.473	0.597	0.6	1.512	1.35	nucleus_x000D_	GO:0050794 regulation of cellular process; GO:0090087 regulation of peptide transport; GO:0065008 regulation of biological quality; GO:0051049 regulation of transport; GO:0050796 regulation of insulin secretion; GO:0023051 regulation of signaling; GO:0051046 regulation of secretion; GO:1903530 regulation of secretion by cell; GO:0070201 regulation of establishment of protein localization; GO:0002…	GO:0016020 membrane; GO:0044421 extracellular region part; GO:0005938 cell cortex; GO:0030054 cell junction; GO:0071944 cell periphery; GO:0005737 cytoplasm; GO:0099568 cytoplasmic region; GO:0031982 vesicle; GO:0044424 intracellular part; GO:0042585 germinal vesicle; GO:0005623 cell; GO:0044422 organelle part; GO:0043228 non-membrane-bounded organelle; GO:0070062 extracellular exosome; GO:000585…	GO:0051015 actin filament binding; GO:0008092 cytoskeletal protein binding; GO:0005488 binding; GO:0019901 protein kinase binding; GO:0044877 macromolecular complex binding; GO:0003779 actin binding; GO:0005080 protein kinase C binding; GO:0005515 protein binding; GO:0019900 kinase binding; GO:0005516 calmodulin binding; GO:0019899 enzyme binding; GO:0032403 protein complex binding;	K12561	MARCKS; myristoylated alanine-rich C-kinase substrate	hsa04666 Fc gamma R-mediated phagocytosis - Homo sapiens (human); hsa05206 MicroRNAs in cancer - Homo sapiens (human);
P30050	38	0.511	Down	0.0126846	S	60S ribosomal protein L12	RPL12	1	0.000312	70.942	IGPLGLS(1)PK	2	-0.37449	3	1.594	1.298	1.253	0.72	0.7	cytoplasm_x000D_	GO:0044085 cellular component biogenesis; GO:0022613 ribonucleoprotein complex biogenesis; GO:0072594 establishment of protein localization to organelle; GO:0006518 peptide metabolic process; GO:0022618 ribonucleoprotein complex assembly; GO:0009058 biosynthetic process; GO:0044764 multi-organism cellular process; GO:0044237 cellular metabolic process; GO:0015031 protein transport; GO:0042273 rib…	GO:0016020 membrane; GO:0044421 extracellular region part; GO:0030054 cell junction; GO:0031982 vesicle; GO:0005737 cytoplasm; GO:0032991 macromolecular complex; GO:0044424 intracellular part; GO:0005623 cell; GO:0044422 organelle part; GO:0043228 non-membrane-bounded organelle; GO:0070062 extracellular exosome; GO:0031974 membrane-enclosed lumen; GO:0005925 focal adhesion; GO:0070013 intracellul…	GO:0097159 organic cyclic compound binding; GO:1901363 heterocyclic compound binding; GO:0003723 RNA binding; GO:0005488 binding; GO:0003676 nucleic acid binding; GO:0005515 protein binding; GO:0005198 structural molecule activity; GO:0003735 structural constituent of ribosome; GO:0019843 rRNA binding;	K02870	RP-L12e; large subunit ribosomal protein L12e	hsa03010 Ribosome - Homo sapiens (human);	IPR020783; IPR020784;	"Ribosomal protein L11, C-terminal; Ribosomal protein L11, N-terminal; "_x000D_	Ribosome, cytoplasmic; TRBP containing complex (DICER, RPL7A, EIF6, MOV10 and subunits of the 60S ribosomal particle); Nop56p-associated pre-rRNA complex; 60S ribosomal subunit, cytoplasmic;
P35580	1935	2.444	Up	0.0069356	S	Myosin-10	MYH10	0.991425	2.09e-05	68.676	GGPIS(0.991)FS(0.008)SSR	2	0.2552	1	0.53	0.478	0.663	1.476	1.602	cytoplasm_x000D_	GO:0044085 cellular component biogenesis; GO:0065008 regulation of biological quality; GO:0043009 chordate embryonic development; GO:0007420 brain development; GO:0051647 nucleus localization; GO:0032989 cellular component morphogenesis; GO:0050877 neurological system process; GO:0007097 nuclear migration; GO:0021537 telencephalon development; GO:0009605 response to external stimulus; GO:0022610 …	GO:0016020 membrane; GO:0030425 dendrite; GO:0098862 cluster of actin-based cell projections; GO:0044421 extracellular region part; GO:0099568 cytoplasmic region; GO:0005737 cytoplasm; GO:0043025 neuronal cell body; GO:0032991 macromolecular complex; GO:0005623 cell; GO:0032155 cell division site part; GO:0044422 organelle part; GO:0043197 dendritic spine; GO:0043228 non-membrane-bounded organell…	GO:0051015 actin filament binding; GO:1901265 nucleoside phosphate binding; GO:0003774 motor activity; GO:0016817 hydrolase activity, acting on acid anhydrides; GO:0016787 hydrolase activity; GO:0005515 protein binding; GO:0016887 ATPase activity; GO:1901363 heterocyclic compound binding; GO:0097159 organic cyclic compound binding; GO:0008092 cytoskeletal protein binding; GO:0016462 pyrophosphata…	K10352	MYH; myosin heavy chain	hsa05132 Salmonella infection - Homo sapiens (human); hsa04530 Tight junction - Homo sapiens (human); hsa04810 Regulation of actin cytoskeleton - Homo sapiens (human); hsa04270 Vascular smooth muscle contraction - Homo sapiens (human);	IPR002928; IPR004009; IPR027417; IPR008989; IPR001609; IPR027401;	"Myosin tail; Myosin, N-terminal, SH3-like; P-loop containing nucleoside triphosphate hydrolase; Myosin S1 fragment, N-terminal; Myosin head, motor domain; Myosin-like IQ motif-containing domain; "_x000D_	TLE1 corepressor complex (MASH1 promoter-corepressor complex);
P35611	12	0.666	Down	3.7492e-05	S	Alpha-adducin	ADD1	0.845199	1.01e-37	113.01	AAVVT(0.155)S(0.845)PPPTTAPHK	3	0.41883	8	1.237	1.246	1.213	0.794	0.823	nucleus_x000D_	GO:0030833 regulation of actin filament polymerization; GO:0044085 cellular component biogenesis; GO:0044700 single organism signaling; GO:0065008 regulation of biological quality; GO:0030835 negative regulation of actin filament depolymerization; GO:0002262 myeloid cell homeostasis; GO:0043009 chordate embryonic development; GO:0051129 negative regulation of cellular component organization; GO:0…	GO:0016020 membrane; GO:0071944 cell periphery; GO:0030054 cell junction; GO:0005737 cytoplasm; GO:0032991 macromolecular complex; GO:0044424 intracellular part; GO:0016604 nuclear body; GO:0005623 cell; GO:0044422 organelle part; GO:0043228 non-membrane-bounded organelle; GO:0005856 cytoskeleton; GO:0031974 membrane-enclosed lumen; GO:0005654 nucleoplasm; GO:0005925 focal adhesion; GO:0070013 in…	GO:0051015 actin filament binding; GO:0003723 RNA binding; GO:0046982 protein heterodimerization activity; GO:0046983 protein dimerization activity; GO:0044877 macromolecular complex binding; GO:0005515 protein binding; GO:0005516 calmodulin binding; GO:0030507 spectrin binding; GO:1901363 heterocyclic compound binding; GO:0097159 organic cyclic compound binding; GO:0050839 cell adhesion molecule…	K18622			IPR001303;	Class II aldolase/adducin N-terminal; _x000D_
P35612	600	0.442	Down	1.98712e-05	S	Beta-adducin	ADD2	0.998088	4.11e-12	76.01	S(0.001)APAS(0.998)PVQS(0.001)PAK	2	0.059719	5	1.421	1.461	1.482	0.622	0.62	nucleus_x000D_	GO:0030833 regulation of actin filament polymerization; GO:0044085 cellular component biogenesis; GO:0065008 regulation of biological quality; GO:0030835 negative regulation of actin filament depolymerization; GO:0051129 negative regulation of cellular component organization; GO:0032092 positive regulation of protein binding; GO:0044699 single-organism process; GO:0030832 regulation of actin fila…	GO:0016020 membrane; GO:0031410 cytoplasmic vesicle; GO:0071944 cell periphery; GO:0005737 cytoplasm; GO:0031982 vesicle; GO:0032991 macromolecular complex; GO:0044424 intracellular part; GO:0005623 cell; GO:0032279 asymmetric synapse; GO:0044422 organelle part; GO:0043228 non-membrane-bounded organelle; GO:0005856 cytoskeleton; GO:0005622 intracellular; GO:0044464 cell part; GO:0014069 postsynap…	GO:0051015 actin filament binding; GO:0042802 identical protein binding; GO:0008092 cytoskeletal protein binding; GO:0046982 protein heterodimerization activity; GO:0042803 protein homodimerization activity; GO:0005488 binding; GO:0046983 protein dimerization activity; GO:0044877 macromolecular complex binding; GO:0003779 actin binding; GO:0005515 protein binding; GO:0005198 structural molecule a…	K18622			IPR001303;	Class II aldolase/adducin N-terminal; _x000D_
P35612	532	0.5	Down	2.7375e-06	S	Beta-adducin	ADD2	0.945825	6.61e-15	101.53	S(0.018)PS(0.946)T(0.036)ESQLMSK	2	-0.90742	2	1.341	1.423	1.403	0.702	0.678	nucleus_x000D_	GO:0030833 regulation of actin filament polymerization; GO:0044085 cellular component biogenesis; GO:0065008 regulation of biological quality; GO:0030835 negative regulation of actin filament depolymerization; GO:0051129 negative regulation of cellular component organization; GO:0032092 positive regulation of protein binding; GO:0044699 single-organism process; GO:0030832 regulation of actin fila…	GO:0016020 membrane; GO:0031410 cytoplasmic vesicle; GO:0071944 cell periphery; GO:0005737 cytoplasm; GO:0031982 vesicle; GO:0032991 macromolecular complex; GO:0044424 intracellular part; GO:0005623 cell; GO:0032279 asymmetric synapse; GO:0044422 organelle part; GO:0043228 non-membrane-bounded organelle; GO:0005856 cytoskeleton; GO:0005622 intracellular; GO:0044464 cell part; GO:0014069 postsynap…	GO:0051015 actin filament binding; GO:0042802 identical protein binding; GO:0008092 cytoskeletal protein binding; GO:0046982 protein heterodimerization activity; GO:0042803 protein homodimerization activity; GO:0005488 binding; GO:0046983 protein dimerization activity; GO:0044877 macromolecular complex binding; GO:0003779 actin binding; GO:0005515 protein binding; GO:0005198 structural molecule a…	K18622			IPR001303;	Class II aldolase/adducin N-terminal; _x000D_
P39023	13	2.271	Up	0.00093819	S	60S ribosomal protein L3	RPL3	1	0.00169	46.844	HGS(1)LGFLPR	3	-0.025475	2	0.505	0.592	0.666	1.208	1.417	cytoplasm_x000D_	GO:0044085 cellular component biogenesis; GO:0022613 ribonucleoprotein complex biogenesis; GO:0072594 establishment of protein localization to organelle; GO:0006518 peptide metabolic process; GO:0009058 biosynthetic process; GO:0044764 multi-organism cellular process; GO:0044237 cellular metabolic process; GO:0071345 cellular response to cytokine stimulus; GO:0015031 protein transport; GO:0051234…	GO:0044421 extracellular region part; GO:0030054 cell junction; GO:0031982 vesicle; GO:0005737 cytoplasm; GO:0032991 macromolecular complex; GO:0044424 intracellular part; GO:0005623 cell; GO:0044422 organelle part; GO:0043228 non-membrane-bounded organelle; GO:0070062 extracellular exosome; GO:0031974 membrane-enclosed lumen; GO:0005925 focal adhesion; GO:0070013 intracellular organelle lumen; G…	GO:0097159 organic cyclic compound binding; GO:1901363 heterocyclic compound binding; GO:0003723 RNA binding; GO:0008097 5S rRNA binding; GO:0005488 binding; GO:0003676 nucleic acid binding; GO:0005515 protein binding; GO:0005198 structural molecule activity; GO:0003735 structural constituent of ribosome; GO:0019843 rRNA binding;	K02925	RP-L3e; large subunit ribosomal protein L3e	hsa03010 Ribosome - Homo sapiens (human);	IPR009000;	"Translation protein, beta-barrel domain; "_x000D_	Ribosome, cytoplasmic; Nop56p-associated pre-rRNA complex; 60S ribosomal subunit, cytoplasmic;
P41182	333	0.574	Down	0.00109607	S	B-cell lymphoma 6 protein	BCL6	0.995129	1.06e-05	68.536	GLVS(0.005)PQS(0.995)PQK	3	-0.88899	2	1.187	1.315	1.437	0.796	0.76	nucleus_x000D_	GO:0044700 single organism signaling; GO:0002694 regulation of leukocyte activation; GO:0045191 regulation of isotype switching; GO:0010941 regulation of cell death; GO:0022414 reproductive process; GO:0090342 regulation of cell aging; GO:0002698 negative regulation of immune effector process; GO:0031347 regulation of defense response; GO:0044237 cellular metabolic process; GO:0001558 regulation …	GO:0043229 intracellular organelle; GO:0005737 cytoplasm; GO:0044446 intracellular organelle part; GO:0012505 endomembrane system; GO:0031981 nuclear lumen; GO:0044424 intracellular part; GO:0005623 cell; GO:0044422 organelle part; GO:0043226 organelle; GO:0043231 intracellular membrane-bounded organelle; GO:0031974 membrane-enclosed lumen; GO:0005654 nucleoplasm; GO:0005634 nucleus; GO:0070013 i…	GO:0000981 RNA polymerase II transcription factor activity, sequence-specific DNA binding; GO:0003677 DNA binding; GO:0031490 chromatin DNA binding; GO:0000976 transcription regulatory region sequence-specific DNA binding; GO:0003690 double-stranded DNA binding; GO:0043167 ion binding; GO:1990837 sequence-specific double-stranded DNA binding; GO:0001012 RNA polymerase II regulatory region DNA bin…	K15618	BCL6; B-cell lymphoma 6 protein	hsa04068 FoxO signaling pathway - Homo sapiens (human); hsa05202 Transcriptional misregulation in cancer - Homo sapiens (human);	IPR015880; IPR011333; IPR000210; IPR007087; IPR013087;	"Zinc finger, C2H2-like; SKP1/BTB/POZ domain; BTB/POZ domain; Zinc finger, C2H2; Zinc finger C2H2-type/integrase DNA-binding domain; "_x000D_	Mi-2/NuRD-MTA2 complex; BCL6-HDAC4 complex; BCL6-ZBTB17 complex; Mi2/NuRD-BCL6-MTA3 complex; BCL6-HDAC7 complex; BCL6-HDAC5 complex;
P42166	159	1.51	Up	0.00170266	S	"Lamina-associated polypeptide 2, isoform alpha"	TMPO	0.757225	6.49e-35	93.812	S(0.184)S(0.757)T(0.059)PLPTISSSAENTR	2	-0.33937	2	0.839	0.796	0.711	1.162	1.139	nucleus_x000D_	GO:0050794 regulation of cellular process; GO:0010468 regulation of gene expression; GO:0006355 regulation of transcription, DNA-templated; GO:0031326 regulation of cellular biosynthetic process; GO:0080090 regulation of primary metabolic process; GO:0060255 regulation of macromolecule metabolic process; GO:0019219 regulation of nucleobase-containing compound metabolic process; GO:0010556 regulat…	GO:0043229 intracellular organelle; GO:0043232 intracellular non-membrane-bounded organelle; GO:0005635 nuclear envelope; GO:0031967 organelle envelope; GO:0044446 intracellular organelle part; GO:0012505 endomembrane system; GO:0044424 intracellular part; GO:0005623 cell; GO:0044422 organelle part; GO:0044427 chromosomal part; GO:0043228 non-membrane-bounded organelle; GO:0043231 intracellular m…	GO:0097159 organic cyclic compound binding; GO:1901363 heterocyclic compound binding; GO:0050839 cell adhesion molecule binding; GO:0003677 DNA binding; GO:0005521 lamin binding; GO:0005488 binding; GO:0045296 cadherin binding; GO:0003676 nucleic acid binding; GO:0005515 protein binding;				IPR013146; IPR011015; IPR003887;	LEM-like domain; LEM/LEM-like domain; LEM domain; _x000D_
P42166	156	3.627	Up	0.00098109	S	"Lamina-associated polypeptide 2, isoform alpha"	TMPO	0.999916	0.00258	70.552	EQGTES(1)R	2	-0.77845	5	0.301	0.444	0.476	1.6	1.479	nucleus_x000D_	GO:0050794 regulation of cellular process; GO:0010468 regulation of gene expression; GO:0006355 regulation of transcription, DNA-templated; GO:0031326 regulation of cellular biosynthetic process; GO:0080090 regulation of primary metabolic process; GO:0060255 regulation of macromolecule metabolic process; GO:0019219 regulation of nucleobase-containing compound metabolic process; GO:0010556 regulat…	GO:0043229 intracellular organelle; GO:0043232 intracellular non-membrane-bounded organelle; GO:0005635 nuclear envelope; GO:0031967 organelle envelope; GO:0044446 intracellular organelle part; GO:0012505 endomembrane system; GO:0044424 intracellular part; GO:0005623 cell; GO:0044422 organelle part; GO:0044427 chromosomal part; GO:0043228 non-membrane-bounded organelle; GO:0043231 intracellular m…	GO:0097159 organic cyclic compound binding; GO:1901363 heterocyclic compound binding; GO:0050839 cell adhesion molecule binding; GO:0003677 DNA binding; GO:0005521 lamin binding; GO:0005488 binding; GO:0045296 cadherin binding; GO:0003676 nucleic acid binding; GO:0005515 protein binding;				IPR013146; IPR011015; IPR003887;	LEM-like domain; LEM/LEM-like domain; LEM domain; _x000D_
P43243	9	1.697	Up	0.00172422	S	Matrin-3	MATR3	0.967283	0.00138	53.034	SFQQS(0.024)S(0.967)LS(0.009)R	2	-0.22782	1	0.659	0.813	0.697	1.229	1.297	nucleus_x000D_	GO:0019222 regulation of metabolic process; GO:0010468 regulation of gene expression; GO:0050789 regulation of biological process; GO:0010608 posttranscriptional regulation of gene expression; GO:0060255 regulation of macromolecule metabolic process; GO:0065007 biological regulation;	GO:0043229 intracellular organelle; GO:0016020 membrane; GO:0031090 organelle membrane; GO:0005635 nuclear envelope; GO:0031967 organelle envelope; GO:0044446 intracellular organelle part; GO:0012505 endomembrane system; GO:0031981 nuclear lumen; GO:0044424 intracellular part; GO:0005623 cell; GO:0044422 organelle part; GO:0043231 intracellular membrane-bounded organelle; GO:0043226 organelle; GO…	GO:0097159 organic cyclic compound binding; GO:1901363 heterocyclic compound binding; GO:0003723 RNA binding; GO:1901265 nucleoside phosphate binding; GO:0046914 transition metal ion binding; GO:0005488 binding; GO:0043167 ion binding; GO:0003676 nucleic acid binding; GO:0043169 cation binding; GO:0046872 metal ion binding; GO:0005515 protein binding; GO:0000166 nucleotide binding; GO:0008270 zin…	K13213			IPR000504; IPR003604; IPR000690; IPR012677;	"RNA recognition motif domain; Zinc finger, U1-type; Zinc finger, C2H2-type matrin; Nucleotide-binding alpha-beta plait domain; "_x000D_	p54(nrb)-PSF-matrin3 complex; SNW1 complex;
P43405	297	1.713	Up	0.0079645	S	Tyrosine-protein kinase SYK	SYK	0.841427	0.000932	42.475	S(0.143)Y(0.016)S(0.841)FPKPGHR	4	-1.6186	1	0.783	0.673	0.705	1.156	1.479	cytoplasm_x000D_	GO:0044700 single organism signaling; GO:0002694 regulation of leukocyte activation; GO:0032872 regulation of stress-activated MAPK cascade; GO:0002554 serotonin secretion by platelet; GO:0098542 defense response to other organism; GO:0009891 positive regulation of biosynthetic process; GO:0018212 peptidyl-tyrosine modification; GO:1902563 regulation of neutrophil activation; GO:0044255 cellular …	GO:0016020 membrane; GO:0031410 cytoplasmic vesicle; GO:0019898 extrinsic component of membrane; GO:0098796 membrane protein complex; GO:0071944 cell periphery; GO:0031982 vesicle; GO:0005737 cytoplasm; GO:0032991 macromolecular complex; GO:0019815 B cell receptor complex; GO:0044424 intracellular part; GO:0031234 extrinsic component of cytoplasmic side of plasma membrane; GO:0005623 cell; GO:000…	GO:1901265 nucleoside phosphate binding; GO:0016773 phosphotransferase activity, alcohol group as acceptor; GO:0005102 receptor binding; GO:0004716 signal transducer, downstream of receptor, with protein tyrosine kinase activity; GO:0019901 protein kinase binding; GO:0035325 Toll-like receptor binding; GO:0004713 protein tyrosine kinase activity; GO:0005515 protein binding; GO:0005178 integrin bi…	K05855	SYK; spleen tyrosine kinase [EC:2.7.10.2]	hsa04666 Fc gamma R-mediated phagocytosis - Homo sapiens (human); hsa04380 Osteoclast differentiation - Homo sapiens (human); hsa04072 Phospholipase D signaling pathway - Homo sapiens (human); hsa05152 Tuberculosis - Homo sapiens (human); hsa04664 Fc epsilon RI signaling pathway - Homo sapiens (human); hsa04650 Natural killer cell mediated cytotoxicity - Homo sapiens (human); hsa04625 C-type lect…	IPR000980; IPR000719; IPR023420; IPR020635; IPR001245; IPR011009;	"SH2 domain; Protein kinase domain; Tyrosine-protein kinase SYK/ZAP-70, inter-SH2 domain; Tyrosine-protein kinase, catalytic domain; Serine-threonine/tyrosine-protein kinase catalytic domain; Protein kinase-like domain; "_x000D_	PLC-gamma-2-Syk-LAT-FcR-gamma complex;
P46013	1131	0.652	Down	9.5408e-05	S	Proliferation marker protein Ki-67	MKI67	0.99834	5.54e-30	85.062	IACKS(0.998)PPPES(0.002)VDTPTSTK	3	-0.044942	2	1.277	1.252	1.205	0.779	0.82	mitochondria_x000D_	GO:0031100 animal organ regeneration; GO:0022414 reproductive process; GO:0044699 single-organism process; GO:0010564 regulation of cell cycle process; GO:0044237 cellular metabolic process; GO:0030203 glycosaminoglycan metabolic process; GO:0051783 regulation of nuclear division; GO:0008152 metabolic process; GO:0009408 response to heat; GO:0044702 single organism reproductive process; GO:004317…	GO:0043229 intracellular organelle; GO:0016020 membrane; GO:0043232 intracellular non-membrane-bounded organelle; GO:0044446 intracellular organelle part; GO:0005737 cytoplasm; GO:0031981 nuclear lumen; GO:0044424 intracellular part; GO:0005730 nucleolus; GO:0016604 nuclear body; GO:0005623 cell; GO:0044422 organelle part; GO:0044427 chromosomal part; GO:0043228 non-membrane-bounded organelle; GO…	GO:0003677 DNA binding; GO:0003723 RNA binding; GO:0005524 ATP binding; GO:1901265 nucleoside phosphate binding; GO:0001882 nucleoside binding; GO:0043167 ion binding; GO:0005515 protein binding; GO:0000166 nucleotide binding; GO:1901363 heterocyclic compound binding; GO:0097159 organic cyclic compound binding; GO:0032549 ribonucleoside binding; GO:0097367 carbohydrate derivative binding; GO:0032…	K17582			IPR008984; IPR000253; IPR029334;	SMAD/FHA domain; Forkhead-associated (FHA) domain; Protein phosphatase 1 binding domain; _x000D_
P47756	263	2.037	Up	0.0112368	S	F-actin-capping protein subunit beta	CAPZB	0.999991	0.000606	60.161	ELS(1)QVLTQR	2	0.83918	1	0.735	0.574	0.602	1.313	1.267	cyto_nucl_x000D_	GO:0030833 regulation of actin filament polymerization; GO:0007596 blood coagulation; GO:0065008 regulation of biological quality; GO:0030835 negative regulation of actin filament depolymerization; GO:0060491 regulation of cell projection assembly; GO:0051129 negative regulation of cellular component organization; GO:0044699 single-organism process; GO:0030832 regulation of actin filament length;…	GO:0044421 extracellular region part; GO:0030016 myofibril; GO:0031982 vesicle; GO:0005737 cytoplasm; GO:0032991 macromolecular complex; GO:0099512 supramolecular fiber; GO:0044424 intracellular part; GO:0099080 supramolecular complex; GO:0005623 cell; GO:0044422 organelle part; GO:0043228 non-membrane-bounded organelle; GO:0070062 extracellular exosome; GO:0005856 cytoskeleton; GO:0005622 intrac…	GO:0051015 actin filament binding; GO:0050839 cell adhesion molecule binding; GO:0008092 cytoskeletal protein binding; GO:0005488 binding; GO:0045296 cadherin binding; GO:0044877 macromolecular complex binding; GO:0003779 actin binding; GO:0005515 protein binding; GO:0032403 protein complex binding;	K10365	CAPZB; capping protein (actin filament) muscle Z-line, beta	hsa04144 Endocytosis - Homo sapiens (human);			RICH1/AMOT polarity complex, Flag-Rich1 precipitated; Dynactin complex (DCTN1, DCTN2, DCTN3, DCTN4, DCTN6, CAPZA1, CAPZB, ACTR1A);
P48382	356	2.474	Up	0.0182245	S	DNA-binding protein RFX5	RFX5	0.976263	0.00797	57.59	LS(0.976)S(0.024)GALK	2	0.075754	1	0.562	0.541	0.548	1.318	1.097	nucleus_x000D_	GO:0097659 nucleic acid-templated transcription; GO:0009058 biosynthetic process; GO:0051253 negative regulation of RNA metabolic process; GO:0044237 cellular metabolic process; GO:2001141 regulation of RNA biosynthetic process; GO:0008152 metabolic process; GO:0010558 negative regulation of macromolecule biosynthetic process; GO:0043170 macromolecule metabolic process; GO:1903507 negative regula…	GO:0043226 organelle; GO:0043231 intracellular membrane-bounded organelle; GO:0043229 intracellular organelle; GO:0005634 nucleus; GO:0044464 cell part; GO:0005622 intracellular; GO:0044424 intracellular part; GO:0043227 membrane-bounded organelle; GO:0005623 cell;	GO:0003677 DNA binding; GO:0000976 transcription regulatory region sequence-specific DNA binding; GO:0003690 double-stranded DNA binding; GO:1990837 sequence-specific double-stranded DNA binding; GO:0001012 RNA polymerase II regulatory region DNA binding; GO:0005515 protein binding; GO:0043565 sequence-specific DNA binding; GO:0000987 core promoter proximal region sequence-specific DNA binding; G…	K08061	RFX5; regulatory factor X 5	hsa05152 Tuberculosis - Homo sapiens (human); hsa04612 Antigen processing and presentation - Homo sapiens (human); hsa05340 Primary immunodeficiency - Homo sapiens (human);	IPR011991; IPR029298; IPR003150;	"Winged helix-turn-helix DNA-binding domain; RFX5, C-terminal; DNA-binding RFX-type winged-helix domain; "_x000D_
P48634	456	1.635	Up	0.000157343	S	Protein PRRC2A	PRRC2A	0.857403	1.29e-08	60.542	KQS(0.857)S(0.12)S(0.018)EIS(0.004)LAVER	3	-0.098169	1	0.752	0.768	0.704	1.27	1.186	nucleus_x000D_	GO:0032502 developmental process; GO:0030154 cell differentiation; GO:0044767 single-organism developmental process; GO:0048869 cellular developmental process; GO:0044763 single-organism cellular process; GO:0044699 single-organism process; GO:0009987 cellular process;	GO:0043229 intracellular organelle; GO:0016020 membrane; GO:0044421 extracellular region part; GO:0005737 cytoplasm; GO:0031982 vesicle; GO:0044424 intracellular part; GO:0005623 cell; GO:0005576 extracellular region; GO:0043226 organelle; GO:0070062 extracellular exosome; GO:0043231 intracellular membrane-bounded organelle; GO:0005634 nucleus; GO:0005622 intracellular; GO:0044464 cell part; GO:1…	GO:0097159 organic cyclic compound binding; GO:1901363 heterocyclic compound binding; GO:0003723 RNA binding; GO:0005515 protein binding; GO:0005488 binding; GO:0003676 nucleic acid binding;				IPR009738;	"BAT2, N-terminal; "_x000D_
P49207	12	1.902	Up	0.031917	S	60S ribosomal protein L34	RPL34	0.999886	1.5e-63	153.75	RLS(1)YNTASNK	2	-0.030454	2	0.659	0.677	0.663	1.473	1.002	nucleus_x000D_	GO:0044085 cellular component biogenesis; GO:0022613 ribonucleoprotein complex biogenesis; GO:0072594 establishment of protein localization to organelle; GO:0006518 peptide metabolic process; GO:0009058 biosynthetic process; GO:0044764 multi-organism cellular process; GO:0044237 cellular metabolic process; GO:0015031 protein transport; GO:0051234 establishment of localization; GO:0006605 protein …	GO:0044421 extracellular region part; GO:0031982 vesicle; GO:0005737 cytoplasm; GO:0032991 macromolecular complex; GO:0044424 intracellular part; GO:0005623 cell; GO:0044422 organelle part; GO:0043228 non-membrane-bounded organelle; GO:0070062 extracellular exosome; GO:0044391 ribosomal subunit; GO:0005622 intracellular; GO:0044464 cell part; GO:1903561 extracellular vesicle; GO:0044445 cytosolic…	GO:0097159 organic cyclic compound binding; GO:1901363 heterocyclic compound binding; GO:0050839 cell adhesion molecule binding; GO:0003723 RNA binding; GO:0005488 binding; GO:0045296 cadherin binding; GO:0003676 nucleic acid binding; GO:0005515 protein binding; GO:0005198 structural molecule activity; GO:0003735 structural constituent of ribosome;	K02915	RP-L34e; large subunit ribosomal protein L34e	hsa03010 Ribosome - Homo sapiens (human);			Ribosome, cytoplasmic; TRBP containing complex (DICER, RPL7A, EIF6, MOV10 and subunits of the 60S ribosomal particle); 60S ribosomal subunit, cytoplasmic;
P49585	329	0.647	Down	0.0035626	S	Choline-phosphate cytidylyltransferase A	PCYT1A	0.935181	0.0104	53.775	S(0.935)PS(0.043)PS(0.022)FR	2	-0.32682	1	1.081	1.341	1.315	0.798	0.792	nucleus_x000D_	GO:0046470 phosphatidylcholine metabolic process; GO:0046486 glycerolipid metabolic process; GO:0008654 phospholipid biosynthetic process; GO:0097164 ammonium ion metabolic process; GO:0044699 single-organism process; GO:0009058 biosynthetic process; GO:0044255 cellular lipid metabolic process; GO:1901566 organonitrogen compound biosynthetic process; GO:0044237 cellular metabolic process; GO:0006…	GO:0043229 intracellular organelle; GO:0016020 membrane; GO:0042175 nuclear outer membrane-endoplasmic reticulum membrane network; GO:0005783 endoplasmic reticulum; GO:0005635 nuclear envelope; GO:0071944 cell periphery; GO:0031967 organelle envelope; GO:0044446 intracellular organelle part; GO:0005737 cytoplasm; GO:0012505 endomembrane system; GO:0044424 intracellular part; GO:0005829 cytosol; G…	GO:0070405 ammonium ion binding; GO:0046983 protein dimerization activity; GO:0043167 ion binding; GO:0005515 protein binding; GO:0004105 choline-phosphate cytidylyltransferase activity; GO:0005516 calmodulin binding; GO:0031210 phosphatidylcholine binding; GO:0070567 cytidylyltransferase activity; GO:0050997 quaternary ammonium group binding; GO:0042802 identical protein binding; GO:0016779 nucl…	K00968	PCYT1; choline-phosphate cytidylyltransferase [EC:2.7.7.15]	hsa05231 Choline metabolism in cancer - Homo sapiens (human); hsa00440 Phosphonate and phosphinate metabolism - Homo sapiens (human); hsa00564 Glycerophospholipid metabolism - Homo sapiens (human); hsa01100 Metabolic pathways - Homo sapiens (human);	IPR014729; IPR004821;	Rossmann-like alpha/beta/alpha sandwich fold; Cytidyltransferase-like domain; _x000D_
P49792	955	2.085	Up	8.1398e-05	S	E3 SUMO-protein ligase RanBP2	RANBP2	0.999967	3.19e-14	89.466	FESPATGILS(1)PR	2	0.021402	3	0.647	0.618	0.614	1.304	1.401	nucleus_x000D_	GO:0050658 RNA transport; GO:0051169 nuclear transport; GO:0010564 regulation of cell cycle process; GO:0044237 cellular metabolic process; GO:0015031 protein transport; GO:1902583 multi-organism intracellular transport; GO:0008152 metabolic process; GO:0044033 multi-organism metabolic process; GO:0032879 regulation of localization; GO:0015931 nucleobase-containing compound transport; GO:0044093 …	GO:0016020 membrane; GO:0042175 nuclear outer membrane-endoplasmic reticulum membrane network; GO:0031090 organelle membrane; GO:0005737 cytoplasm; GO:0032991 macromolecular complex; GO:0044424 intracellular part; GO:0005623 cell; GO:0044422 organelle part; GO:0043228 non-membrane-bounded organelle; GO:0005856 cytoskeleton; GO:0005815 microtubule organizing center; GO:0031965 nuclear membrane; GO…	GO:0031267 small GTPase binding; GO:0003755 peptidyl-prolyl cis-trans isomerase activity; GO:0003723 RNA binding; GO:0019787 ubiquitin-like protein transferase activity; GO:0043167 ion binding; GO:0016874 ligase activity; GO:0005515 protein binding; GO:0008270 zinc ion binding; GO:0019789 SUMO transferase activity; GO:1901363 heterocyclic compound binding; GO:0097159 organic cyclic compound bindi…	K12172	RANBP2; E3 SUMO-protein ligase RanBP2	hsa03013 RNA transport - Homo sapiens (human);	IPR000156; IPR002130; IPR011990; IPR011993; IPR022011; IPR029000; IPR013026; IPR001876;	"Ran binding domain; Cyclophilin-type peptidyl-prolyl cis-trans isomerase domain; Tetratricopeptide-like helical domain; PH domain-like; Nup358/RanBP2 E3 ligase domain; Cyclophilin-like domain; Tetratricopeptide repeat-containing domain; Zinc finger, RanBP2-type; "_x000D_	Nuclear pore complex;
P49792	1456	2.049	Up	0.0040763	S	E3 SUMO-protein ligase RanBP2	RANBP2	0.998835	5.4e-05	46.318	SGSSFVHQAS(0.999)FK	3	1.7203	1	0.669	0.549	0.681	1.554	1.22	nucleus_x000D_	GO:0050658 RNA transport; GO:0051169 nuclear transport; GO:0010564 regulation of cell cycle process; GO:0044237 cellular metabolic process; GO:0015031 protein transport; GO:1902583 multi-organism intracellular transport; GO:0008152 metabolic process; GO:0044033 multi-organism metabolic process; GO:0032879 regulation of localization; GO:0015931 nucleobase-containing compound transport; GO:0044093 …	GO:0016020 membrane; GO:0042175 nuclear outer membrane-endoplasmic reticulum membrane network; GO:0031090 organelle membrane; GO:0005737 cytoplasm; GO:0032991 macromolecular complex; GO:0044424 intracellular part; GO:0005623 cell; GO:0044422 organelle part; GO:0043228 non-membrane-bounded organelle; GO:0005856 cytoskeleton; GO:0005815 microtubule organizing center; GO:0031965 nuclear membrane; GO…	GO:0031267 small GTPase binding; GO:0003755 peptidyl-prolyl cis-trans isomerase activity; GO:0003723 RNA binding; GO:0019787 ubiquitin-like protein transferase activity; GO:0043167 ion binding; GO:0016874 ligase activity; GO:0005515 protein binding; GO:0008270 zinc ion binding; GO:0019789 SUMO transferase activity; GO:1901363 heterocyclic compound binding; GO:0097159 organic cyclic compound bindi…	K12172	RANBP2; E3 SUMO-protein ligase RanBP2	hsa03013 RNA transport - Homo sapiens (human);	IPR000156; IPR002130; IPR011990; IPR011993; IPR022011; IPR029000; IPR013026; IPR001876;	"Ran binding domain; Cyclophilin-type peptidyl-prolyl cis-trans isomerase domain; Tetratricopeptide-like helical domain; PH domain-like; Nup358/RanBP2 E3 ligase domain; Cyclophilin-like domain; Tetratricopeptide repeat-containing domain; Zinc finger, RanBP2-type; "_x000D_	Nuclear pore complex;
P50613	164	0.641	Down	0.0038952	S	Cyclin-dependent kinase 7	CDK7	0.974879	0.0227	41.448	S(0.025)FGS(0.975)PNR	2	-0.0022238	1	1.291	1.332	1.138	0.89	0.788	cytoplasm_x000D_	GO:0044085 cellular component biogenesis; GO:0044700 single organism signaling; GO:0006360 transcription from RNA polymerase I promoter; GO:0097659 nucleic acid-templated transcription; GO:0006289 nucleotide-excision repair; GO:0009891 positive regulation of biosynthetic process; GO:0006354 DNA-templated transcription, elongation; GO:0044237 cellular metabolic process; GO:0071900 regulation of pr…	GO:0070985 TFIIK complex; GO:0061695 transferase complex, transferring phosphorus-containing groups; GO:0005737 cytoplasm; GO:0032991 macromolecular complex; GO:0044424 intracellular part; GO:1902554 serine/threonine protein kinase complex; GO:0005623 cell; GO:1902911 protein kinase complex; GO:0044422 organelle part; GO:0031974 membrane-enclosed lumen; GO:1902494 catalytic complex; GO:0005654 nu…	GO:1901265 nucleoside phosphate binding; GO:0016773 phosphotransferase activity, alcohol group as acceptor; GO:0005102 receptor binding; GO:0016817 hydrolase activity, acting on acid anhydrides; GO:0016787 hydrolase activity; GO:0004693 cyclin-dependent protein serine/threonine kinase activity; GO:0050681 androgen receptor binding; GO:0005515 protein binding; GO:0004672 protein kinase activity; G…	K02202	CDK7; cyclin-dependent kinase 7 [EC:2.7.11.22 2.7.11.23]	hsa03022 Basal transcription factors - Homo sapiens (human); hsa04110 Cell cycle - Homo sapiens (human); hsa03420 Nucleotide excision repair - Homo sapiens (human);	IPR000719; IPR011009;	Protein kinase domain; Protein kinase-like domain; _x000D_	TFIIH transcription factor complex (ERCC2, ERCC3, GTF2H1, CDK7, CCNH, GTF2H2); ERCC2/CAK complex; ESR1-CDK7-CCNH-MNAT1-MTA1-HDAC2 complex; HES1 promoter-Notch enhancer complex; HES1 promoter corepressor complex; CAK core complex (Cdk-activating kinase core complex); CAK-ERCC2 complex; CAK complex (Cdk-activating kinase complex); TFIIH transcription factor complex;
P50851	2201	1.519	Up	0.027103	S	Lipopolysaccharide-responsive and beige-like anchor protein	LRBA	0.993184	0.0204	43.083	IS(0.007)LAS(0.993)PR	2	0.56114	1	0.784	0.853	0.702	1.187	1.398	plasma membrane_x000D_		GO:0043229 intracellular organelle; GO:0016020 membrane; GO:0005783 endoplasmic reticulum; GO:0071944 cell periphery; GO:0005737 cytoplasm; GO:0031224 intrinsic component of membrane; GO:0012505 endomembrane system; GO:0044424 intracellular part; GO:0005623 cell; GO:0016021 integral component of membrane; GO:0005886 plasma membrane; GO:0043231 intracellular membrane-bounded organelle; GO:0043226 …	GO:0005515 protein binding; GO:0005488 binding;				IPR000409; IPR011989; IPR013320; IPR031570; IPR017986; IPR011993; IPR015943; IPR016024; IPR023362; IPR010508;	BEACH domain; Armadillo-like helical; Concanavalin A-like lectin/glucanase domain; Domain of unknown function DUF4704; WD40-repeat-containing domain; PH domain-like; WD40/YVTN repeat-like-containing domain; Armadillo-type fold; PH-BEACH domain; Domain of unknown function DUF1088; _x000D_
P50914	139	1.602	Up	0.049564	S	60S ribosomal protein L14	RPL14	1	0.000504	69.721	AALLKAS(1)PK	4	0.18236	2	0.904	0.748	0.607	0.988	1.131	mitochondria_x000D_	GO:0044085 cellular component biogenesis; GO:0022613 ribonucleoprotein complex biogenesis; GO:0072594 establishment of protein localization to organelle; GO:0006518 peptide metabolic process; GO:0009058 biosynthetic process; GO:0044764 multi-organism cellular process; GO:0044237 cellular metabolic process; GO:0015031 protein transport; GO:0042273 ribosomal large subunit biogenesis; GO:0051234 est…	GO:0005840 ribosome; GO:0043229 intracellular organelle; GO:0016020 membrane; GO:0044421 extracellular region part; GO:0043232 intracellular non-membrane-bounded organelle; GO:0022625 cytosolic large ribosomal subunit; GO:0031982 vesicle; GO:0044446 intracellular organelle part; GO:0005737 cytoplasm; GO:0032991 macromolecular complex; GO:0044424 intracellular part; GO:0005829 cytosol; GO:0005623 …	GO:0097159 organic cyclic compound binding; GO:1901363 heterocyclic compound binding; GO:0050839 cell adhesion molecule binding; GO:0003723 RNA binding; GO:0005488 binding; GO:0045296 cadherin binding; GO:0003676 nucleic acid binding; GO:0005515 protein binding; GO:0005198 structural molecule activity; GO:0003735 structural constituent of ribosome;	K02875	RP-L14e; large subunit ribosomal protein L14e	hsa03010 Ribosome - Homo sapiens (human);	IPR008991; IPR002784; IPR014722;	Translation protein SH3-like domain; Ribosomal protein L14e domain; Ribosomal protein L2 domain 2; _x000D_	Ribosome, cytoplasmic; TRBP containing complex (DICER, RPL7A, EIF6, MOV10 and subunits of the 60S ribosomal particle); Nop56p-associated pre-rRNA complex; 60S ribosomal subunit, cytoplasmic;
P50990	537	0.503	Down	0.00061985	S	T-complex protein 1 subunit theta	CCT8	1	6.2e-05	51.726	PAGGPKPPS(1)GK	3	0.30706	1	1.486	1.384	1.295	0.622	0.72	cytoplasm_x000D_	GO:0044085 cellular component biogenesis; GO:0065008 regulation of biological quality; GO:0045321 leukocyte activation; GO:0035036 sperm-egg recognition; GO:0022414 reproductive process; GO:0061077 chaperone-mediated protein folding; GO:0009891 positive regulation of biosynthetic process; GO:0044699 single-organism process; GO:1901998 toxin transport; GO:1904816 positive regulation of protein loc…	GO:0044421 extracellular region part; GO:0005737 cytoplasm; GO:0044433 cytoplasmic vesicle part; GO:0032991 macromolecular complex; GO:0035578 azurophil granule lumen; GO:0099080 supramolecular complex; GO:0005623 cell; GO:1904813 ficolin-1-rich granule lumen; GO:0044422 organelle part; GO:0002199 zona pellucida receptor complex; GO:0005775 vacuolar lumen; GO:0043228 non-membrane-bounded organell…	GO:1901265 nucleoside phosphate binding; GO:0016817 hydrolase activity, acting on acid anhydrides; GO:0016787 hydrolase activity; GO:0005515 protein binding; GO:0044183 protein binding involved in protein folding; GO:0016887 ATPase activity; GO:0097159 organic cyclic compound binding; GO:1901363 heterocyclic compound binding; GO:0016462 pyrophosphatase activity; GO:0003824 catalytic activity; GO:…	K09500			IPR027410; IPR027409; IPR027413;	TCP-1-like chaperonin intermediate domain; GroEL-like apical domain; GroEL-like equatorial domain; _x000D_	CCT micro-complex;
P53396	481	1.522	Up	0.00152351	S	ATP-citrate synthase	ACLY	0.997934	1.43e-16	73.953	AKPAMPQDS(0.002)VPS(0.998)PR	3	0.068288	8	0.82	0.815	0.699	1.145	1.205	cytoplasm_x000D_	GO:0051188 cofactor biosynthetic process; GO:0045321 leukocyte activation; GO:0016053 organic acid biosynthetic process; GO:0006066 alcohol metabolic process; GO:0035337 fatty-acyl-CoA metabolic process; GO:0044699 single-organism process; GO:0044255 cellular lipid metabolic process; GO:0009058 biosynthetic process; GO:0044237 cellular metabolic process; GO:0035384 thioester biosynthetic process;…	GO:0034774 secretory granule lumen; GO:0016020 membrane; GO:0044421 extracellular region part; GO:0031410 cytoplasmic vesicle; GO:0071944 cell periphery; GO:0031982 vesicle; GO:0005737 cytoplasm; GO:0044433 cytoplasmic vesicle part; GO:0032991 macromolecular complex; GO:0044424 intracellular part; GO:0035578 azurophil granule lumen; GO:0005623 cell; GO:1904813 ficolin-1-rich granule lumen; GO:004…	GO:0005524 ATP binding; GO:1901265 nucleoside phosphate binding; GO:0046912 transferase activity, transferring acyl groups, acyl groups converted into alkyl on transfer; GO:0001882 nucleoside binding; GO:0043167 ion binding; GO:0005515 protein binding; GO:0000166 nucleotide binding; GO:0048037 cofactor binding; GO:0003878 ATP citrate synthase activity; GO:0097159 organic cyclic compound binding; …	K01648	ACLY; ATP citrate (pro-S)-lyase [EC:2.3.3.8]	hsa01100 Metabolic pathways - Homo sapiens (human); hsa00020 Citrate cycle (TCA cycle) - Homo sapiens (human);	IPR016142; IPR032263; IPR005811; IPR013816; IPR016040; IPR003781; IPR016143; IPR016102;	"Citrate synthase-like, large alpha subdomain; ATP-citrate synthase, citrate-binding domain; ATP-citrate lyase/succinyl-CoA ligase; ATP-grasp fold, subdomain 2; NAD(P)-binding domain; CoA-binding; Citrate synthase-like, small alpha subdomain; Succinyl-CoA synthetase-like; "_x000D_
P54259	673	1.642	Up	0.0131823	Y	Atrophin-1	ATN1	0.934131	0.0118	54.982	T(0.002)GT(0.064)PPGY(0.934)R	2	0.22679	1	0.743	0.609	0.863	1.352	1.094	nucleus_x000D_	GO:0070997 neuron death; GO:0097659 nucleic acid-templated transcription; GO:0044699 single-organism process; GO:0009058 biosynthetic process; GO:0051253 negative regulation of RNA metabolic process; GO:0044237 cellular metabolic process; GO:2001141 regulation of RNA biosynthetic process; GO:0008152 metabolic process; GO:0006915 apoptotic process; GO:0010558 negative regulation of macromolecule b…	GO:0043229 intracellular organelle; GO:0030054 cell junction; GO:0005737 cytoplasm; GO:0044446 intracellular organelle part; GO:0031981 nuclear lumen; GO:0044424 intracellular part; GO:0005623 cell; GO:0044422 organelle part; GO:0043226 organelle; GO:0043231 intracellular membrane-bounded organelle; GO:0031974 membrane-enclosed lumen; GO:0005654 nucleoplasm; GO:0005634 nucleus; GO:0070013 intrace…	GO:0000989 transcription factor activity, transcription factor binding; GO:0019904 protein domain specific binding; GO:0005515 protein binding; GO:0003714 transcription corepressor activity; GO:0003712 transcription cofactor activity; GO:0000988 transcription factor activity, protein binding; GO:0005488 binding;	K05626
P54725	123	0.302	Down	0.000136488	S	UV excision repair protein RAD23 homolog A	RAD23A	0.751325	1.87e-35	70.473	EDKS(0.751)PS(0.24)EES(0.009)APTTSPESVSGSVPSSGSSGR	4	-0.47572	4	1.711	1.71	1.503	0.568	0.459	mitochondria_x000D_	GO:0070646 protein modification by small protein removal; GO:0006289 nucleotide-excision repair; GO:0044764 multi-organism cellular process; GO:0044237 cellular metabolic process; GO:0008152 metabolic process; GO:0019538 protein metabolic process; GO:0043170 macromolecule metabolic process; GO:0044419 interspecies interaction between organisms; GO:1903362 regulation of cellular protein catabolic …	GO:0005737 cytoplasm; GO:0032991 macromolecular complex; GO:0044424 intracellular part; GO:0005623 cell; GO:0044422 organelle part; GO:0043228 non-membrane-bounded organelle; GO:1905369 endopeptidase complex; GO:0005856 cytoskeleton; GO:0031974 membrane-enclosed lumen; GO:0005815 microtubule organizing center; GO:0005654 nucleoplasm; GO:1902494 catalytic complex; GO:0070013 intracellular organell…	GO:0002020 protease binding; GO:0097159 organic cyclic compound binding; GO:1901363 heterocyclic compound binding; GO:0003677 DNA binding; GO:0031593 polyubiquitin binding; GO:1990381 ubiquitin-specific protease binding; GO:0005488 binding; GO:0003676 nucleic acid binding; GO:0003697 single-stranded DNA binding; GO:0043130 ubiquitin binding; GO:0003684 damaged DNA binding; GO:0005515 protein bind…	K10839	RAD23; UV excision repair protein RAD23	hsa04141 Protein processing in endoplasmic reticulum - Homo sapiens (human); hsa03420 Nucleotide excision repair - Homo sapiens (human);	IPR006636; IPR015940; IPR029071; IPR000626; IPR015360; IPR009060;	Heat shock chaperonin-binding; Ubiquitin-associated domain; Ubiquitin-related domain; Ubiquitin domain; XPC-binding domain; UBA-like; _x000D_
P55040	289	1.633	Up	0.00096321	S	GTP-binding protein GEM	GEM	0.821264	5.96e-05	62.088	S(0.171)KS(0.821)CHDLS(0.008)VL	2	-1.2409	1	0.726	0.78	0.718	1.241	1.096	nucleus_x000D_	GO:0051640 organelle localization; GO:0050794 regulation of cellular process; GO:0044700 single organism signaling; GO:0016043 cellular component organization; GO:0007166 cell surface receptor signaling pathway; GO:0007067 mitotic nuclear division; GO:0048285 organelle fission; GO:0044699 single-organism process; GO:0051310 metaphase plate congression; GO:0050896 response to stimulus; GO:1903047 …	GO:0043229 intracellular organelle; GO:0016020 membrane; GO:0051233 spindle midzone; GO:0043232 intracellular non-membrane-bounded organelle; GO:0071944 cell periphery; GO:0044430 cytoskeletal part; GO:0044446 intracellular organelle part; GO:0030496 midbody; GO:0044424 intracellular part; GO:0005623 cell; GO:0009898 cytoplasmic side of plasma membrane; GO:0098562 cytoplasmic side of membrane; GO…	GO:1901265 nucleoside phosphate binding; GO:0016817 hydrolase activity, acting on acid anhydrides; GO:0016787 hydrolase activity; GO:0005515 protein binding; GO:1901363 heterocyclic compound binding; GO:0097159 organic cyclic compound binding; GO:0016462 pyrophosphatase activity; GO:0019003 GDP binding; GO:0003824 catalytic activity; GO:0032553 ribonucleotide binding; GO:0005488 binding; GO:00039…	K07846			IPR005225; IPR027417;	Small GTP-binding protein domain; P-loop containing nucleoside triphosphate hydrolase; _x000D_
P55196	216	1.64	Up	0.0028782	S	Afadin	AFDN	0.997358	1.61e-06	83.204	T(0.003)IS(0.997)NPEVVMK	2	0.8543	2	0.821	0.715	0.688	1.215	1.329	nucleus_x000D_	GO:0050794 regulation of cellular process; GO:0044700 single organism signaling; GO:0016043 cellular component organization; GO:0048869 cellular developmental process; GO:0045216 cell-cell junction organization; GO:0044699 single-organism process; GO:0050896 response to stimulus; GO:0045446 endothelial cell differentiation; GO:0048468 cell development; GO:0022610 biological adhesion; GO:0007165 s…	GO:0043229 intracellular organelle; GO:0016020 membrane; GO:0071944 cell periphery; GO:0030054 cell junction; GO:0044446 intracellular organelle part; GO:0005737 cytoplasm; GO:0070161 anchoring junction; GO:0031981 nuclear lumen; GO:0044424 intracellular part; GO:0016604 nuclear body; GO:0005911 cell-cell junction; GO:0005829 cytosol; GO:0005623 cell; GO:0044422 organelle part; GO:0005886 plasma …	GO:0031267 small GTPase binding; GO:0050839 cell adhesion molecule binding; GO:0017016 Ras GTPase binding; GO:0005488 binding; GO:0045296 cadherin binding; GO:0005515 protein binding; GO:0008022 protein C-terminus binding; GO:0051020 GTPase binding; GO:0019899 enzyme binding;	K05702	AF6; afadin	hsa04024 cAMP signaling pathway - Homo sapiens (human); hsa04670 Leukocyte transendothelial migration - Homo sapiens (human); hsa04015 Rap1 signaling pathway - Homo sapiens (human); hsa04520 Adherens junction - Homo sapiens (human); hsa04530 Tight junction - Homo sapiens (human); hsa04014 Ras signaling pathway - Homo sapiens (human);	IPR002710; IPR008984; IPR029071; IPR001478; IPR000253; IPR000159;	Dilute domain; SMAD/FHA domain; Ubiquitin-related domain; PDZ domain; Forkhead-associated (FHA) domain; Ras-associating (RA) domain; _x000D_
P56181	105	1.599	Up	0.0112164	S	"NADH dehydrogenase [ubiquinone] flavoprotein 3, mitochondrial"	NDUFV3	0.991889	0.000506	41.542	MPQPS(0.001)S(0.007)GRES(0.992)PRH	3	-0.7544	1	0.86	0.767	0.633	1.122	1.145	mitochondria_x000D_	GO:0044085 cellular component biogenesis; GO:0009116 nucleoside metabolic process; GO:0042278 purine nucleoside metabolic process; GO:0009167 purine ribonucleoside monophosphate metabolic process; GO:0009117 nucleotide metabolic process; GO:0044699 single-organism process; GO:0044237 cellular metabolic process; GO:0006796 phosphate-containing compound metabolic process; GO:0008152 metabolic proce…	GO:0016020 membrane; GO:0098800 inner mitochondrial membrane protein complex; GO:0031090 organelle membrane; GO:0098796 membrane protein complex; GO:0005737 cytoplasm; GO:0045271 respiratory chain complex I; GO:0032991 macromolecular complex; GO:0098798 mitochondrial protein complex; GO:0044424 intracellular part; GO:0005747 mitochondrial respiratory chain complex I; GO:0044455 mitochondrial memb…	GO:0097159 organic cyclic compound binding; GO:1901363 heterocyclic compound binding; GO:0016651 oxidoreductase activity, acting on NAD(P)H; GO:0003723 RNA binding; GO:0003954 NADH dehydrogenase activity; GO:0003824 catalytic activity; GO:0005488 binding; GO:0003676 nucleic acid binding; GO:0050136 NADH dehydrogenase (quinone) activity; GO:0016655 oxidoreductase activity, acting on NAD(P)H, quino…	K03944	NDUFV3; NADH dehydrogenase (ubiquinone) flavoprotein 3	hsa05010 Alzheimer's disease - Homo sapiens (human); hsa04723 Retrograde endocannabinoid signaling - Homo sapiens (human); hsa04932 Non-alcoholic fatty liver disease (NAFLD) - Homo sapiens (human); hsa01100 Metabolic pathways - Homo sapiens (human); hsa00190 Oxidative phosphorylation - Homo sapiens (human); hsa05016 Huntington's disease - Homo sapiens (human); hsa04714 Thermogenesis - Homo sapien…			Respiratory chain complex I (lambda subunit) mitochondrial; Respiratory chain complex I (incomplete intermediate), mitochondrial; Respiratory chain complex I (holoenzyme), mitochondrial;
P61313	34	0.616	Down	0.0044823	S	60S ribosomal protein L15	RPL15	1	0.00108	76.17	QLS(1)ALHR	2	0.21993	2	1.21	1.425	1.188	0.881	0.755	nucleus_x000D_	GO:0044085 cellular component biogenesis; GO:0022613 ribonucleoprotein complex biogenesis; GO:0072594 establishment of protein localization to organelle; GO:0006518 peptide metabolic process; GO:0009058 biosynthetic process; GO:0044764 multi-organism cellular process; GO:0044237 cellular metabolic process; GO:0015031 protein transport; GO:0051234 establishment of localization; GO:0006605 protein …	GO:0016020 membrane; GO:0044421 extracellular region part; GO:0030016 myofibril; GO:0031982 vesicle; GO:0005737 cytoplasm; GO:0032991 macromolecular complex; GO:0099512 supramolecular fiber; GO:0044424 intracellular part; GO:0099080 supramolecular complex; GO:0005623 cell; GO:0044422 organelle part; GO:0043228 non-membrane-bounded organelle; GO:0070062 extracellular exosome; GO:0044391 ribosomal …	GO:0097159 organic cyclic compound binding; GO:1901363 heterocyclic compound binding; GO:0050839 cell adhesion molecule binding; GO:0003723 RNA binding; GO:0005488 binding; GO:0045296 cadherin binding; GO:0003676 nucleic acid binding; GO:0005515 protein binding; GO:0005198 structural molecule activity; GO:0003735 structural constituent of ribosome;	K02877	RP-L15e; large subunit ribosomal protein L15e	hsa03010 Ribosome - Homo sapiens (human);	IPR012678; IPR024794;	Ribosomal protein L23/L15e core domain; Ribosomal protein L15e core domain; _x000D_	Ribosome, cytoplasmic; TRBP containing complex (DICER, RPL7A, EIF6, MOV10 and subunits of the 60S ribosomal particle); Nop56p-associated pre-rRNA complex; 60S ribosomal subunit, cytoplasmic;
P62195	120	1.949	Up	0.00187736	S	26S proteasome regulatory subunit 8	PSMC5	0.785442	0.00412	48.981	NDS(0.785)Y(0.002)T(0.213)LHK	3	0.56384	1	0.693	0.641	0.639	1.357	1.416	cytoplasm_x000D_	GO:0044700 single organism signaling; GO:0010941 regulation of cell death; GO:0010608 posttranscriptional regulation of gene expression; GO:0051443 positive regulation of ubiquitin-protein transferase activity; GO:0009891 positive regulation of biosynthetic process; GO:0031347 regulation of defense response; GO:0010564 regulation of cell cycle process; GO:0044237 cellular metabolic process; GO:19…	GO:0016020 membrane; GO:0005615 extracellular space; GO:0044421 extracellular region part; GO:0031410 cytoplasmic vesicle; GO:0005838 proteasome regulatory particle; GO:0005737 cytoplasm; GO:0031982 vesicle; GO:0032991 macromolecular complex; GO:0044424 intracellular part; GO:0005623 cell; GO:0044422 organelle part; GO:1905369 endopeptidase complex; GO:0031974 membrane-enclosed lumen; GO:0070062 …	GO:1901265 nucleoside phosphate binding; GO:0005102 receptor binding; GO:0016817 hydrolase activity, acting on acid anhydrides; GO:0005515 protein binding; GO:0016787 hydrolase activity; GO:0051427 hormone receptor binding; GO:0016887 ATPase activity; GO:0097159 organic cyclic compound binding; GO:1901363 heterocyclic compound binding; GO:0016462 pyrophosphatase activity; GO:0032553 ribonucleotid…	K03066	PSMC5; 26S proteasome regulatory subunit T6	hsa03050 Proteasome - Homo sapiens (human); hsa05169 Epstein-Barr virus infection - Homo sapiens (human);	IPR003593; IPR003959; IPR027417;	"AAA+ ATPase domain; ATPase, AAA-type, core; P-loop containing nucleoside triphosphate hydrolase; "_x000D_	PA700-20S-PA28 complex; PA700 complex; 26S proteasome;
P62851	82	2.08	Up	0.0007227	S	40S ribosomal protein S25	RPS25	1	0.0016	74.92	IRGS(1)LAR	3	-0.24904	1	0.619	0.648	0.616	1.232	1.507	nucleus_x000D_	GO:0044085 cellular component biogenesis; GO:0022613 ribonucleoprotein complex biogenesis; GO:0072594 establishment of protein localization to organelle; GO:0006518 peptide metabolic process; GO:0009058 biosynthetic process; GO:0044764 multi-organism cellular process; GO:0044237 cellular metabolic process; GO:0015031 protein transport; GO:0051234 establishment of localization; GO:0006605 protein …	GO:0044421 extracellular region part; GO:0031982 vesicle; GO:0015935 small ribosomal subunit; GO:0005737 cytoplasm; GO:0032991 macromolecular complex; GO:0044424 intracellular part; GO:0005623 cell; GO:0044422 organelle part; GO:0043228 non-membrane-bounded organelle; GO:0070062 extracellular exosome; GO:0031974 membrane-enclosed lumen; GO:0005654 nucleoplasm; GO:0070013 intracellular organelle l…	GO:0097159 organic cyclic compound binding; GO:1901363 heterocyclic compound binding; GO:0003723 RNA binding; GO:0005515 protein binding; GO:0005488 binding; GO:0003676 nucleic acid binding;	K02975	RP-S25e; small subunit ribosomal protein S25e	hsa03010 Ribosome - Homo sapiens (human);			Ribosome, cytoplasmic; 40S ribosomal subunit, cytoplasmic;
P62913	140	2.538	Up	0.0040228	S	60S ribosomal protein L11	RPL11	1	0.00889	47.894	PGFS(1)IADK	2	-0.39574	1	0.62	0.497	0.504	1.73	1.304	cytoplasm_x000D_	GO:0044085 cellular component biogenesis; GO:0022613 ribonucleoprotein complex biogenesis; GO:0006518 peptide metabolic process; GO:0072594 establishment of protein localization to organelle; GO:0022618 ribonucleoprotein complex assembly; GO:0009058 biosynthetic process; GO:0044764 multi-organism cellular process; GO:0044237 cellular metabolic process; GO:0015031 protein transport; GO:0042273 rib…	GO:0016020 membrane; GO:0044421 extracellular region part; GO:0031982 vesicle; GO:0005737 cytoplasm; GO:0032991 macromolecular complex; GO:0044424 intracellular part; GO:0005623 cell; GO:0044422 organelle part; GO:0043228 non-membrane-bounded organelle; GO:0070062 extracellular exosome; GO:0031974 membrane-enclosed lumen; GO:0005654 nucleoplasm; GO:0070013 intracellular organelle lumen; GO:004439…	GO:0097159 organic cyclic compound binding; GO:1901363 heterocyclic compound binding; GO:0003723 RNA binding; GO:0005488 binding; GO:0003676 nucleic acid binding; GO:0005515 protein binding; GO:0005198 structural molecule activity; GO:0003735 structural constituent of ribosome; GO:0019843 rRNA binding;	K02868	RP-L11e; large subunit ribosomal protein L11e	hsa03010 Ribosome - Homo sapiens (human);	IPR022803; IPR031309; IPR031310;	"Ribosomal protein L5 domain; Ribosomal protein L5, C-terminal; Ribosomal protein L5, N-terminal; "_x000D_	Ribosome, cytoplasmic; TRBP containing complex (DICER, RPL7A, EIF6, MOV10 and subunits of the 60S ribosomal particle); Nop56p-associated pre-rRNA complex; 60S ribosomal subunit, cytoplasmic;
P62979	65	4.098	Up	0.00029754	S	Ubiquitin-40S ribosomal protein S27a	RPS27A	0.854184	0.000119	77.062	ES(0.854)T(0.146)LHLVLR	3	-0.42987	2	0.424	0.291	0.392	1.463	1.626	extracellular_x000D_	GO:0044700 single organism signaling; GO:0036508 protein alpha-1,2-demannosylation; GO:0010608 posttranscriptional regulation of gene expression; GO:1901185 negative regulation of ERBB signaling pathway; GO:0051443 positive regulation of ubiquitin-protein transferase activity; GO:0010564 regulation of cell cycle process; GO:0044237 cellular metabolic process; GO:0044264 cellular polysaccharide me…	GO:0016020 membrane; GO:0019867 outer membrane; GO:0044421 extracellular region part; GO:0031090 organelle membrane; GO:0015935 small ribosomal subunit; GO:0005737 cytoplasm; GO:0044433 cytoplasmic vesicle part; GO:0032991 macromolecular complex; GO:0005623 cell; GO:0044422 organelle part; GO:0043228 non-membrane-bounded organelle; GO:0070062 extracellular exosome; GO:0005654 nucleoplasm; GO:0043…	GO:0097159 organic cyclic compound binding; GO:1901363 heterocyclic compound binding; GO:0003723 RNA binding; GO:0005488 binding; GO:0043167 ion binding; GO:0003676 nucleic acid binding; GO:0046872 metal ion binding; GO:0043169 cation binding; GO:0005515 protein binding; GO:0005198 structural molecule activity; GO:0003735 structural constituent of ribosome;	K02977	RP-S27Ae; small subunit ribosomal protein S27Ae	hsa03010 Ribosome - Homo sapiens (human);	IPR002906; IPR011332; IPR029071; IPR000626;	Ribosomal protein S27a; Zinc-binding ribosomal protein; Ubiquitin-related domain; Ubiquitin domain; _x000D_	Ribosome, cytoplasmic; 40S ribosomal subunit, cytoplasmic;
P68871	10	1.99	Up	0.000140946	S	Hemoglobin subunit beta	HBB	0.998714	1.3e-09	102.4	S(0.999)AVT(0.001)ALWGK	2	-0.068713	2	0.608	0.642	0.69	1.343	1.309	cytoplasm_x000D_	GO:0044085 cellular component biogenesis; GO:0015671 oxygen transport; GO:0010941 regulation of cell death; GO:0007596 blood coagulation; GO:0065008 regulation of biological quality; GO:0045321 leukocyte activation; GO:0045428 regulation of nitric oxide biosynthetic process; GO:0070293 renal absorption; GO:0009891 positive regulation of biosynthetic process; GO:0044699 single-organism process; GO…	GO:1904724 tertiary granule lumen; GO:0005615 extracellular space; GO:0044421 extracellular region part; GO:0031410 cytoplasmic vesicle; GO:0005737 cytoplasm; GO:0031982 vesicle; GO:0044433 cytoplasmic vesicle part; GO:0032991 macromolecular complex; GO:0044424 intracellular part; GO:0005623 cell; GO:1904813 ficolin-1-rich granule lumen; GO:0044422 organelle part; GO:0070062 extracellular exosome…	GO:0005506 iron ion binding; GO:0019825 oxygen binding; GO:0043167 ion binding; GO:0022892 substrate-specific transporter activity; GO:0030492 hemoglobin binding; GO:0005515 protein binding; GO:1901363 heterocyclic compound binding; GO:0097159 organic cyclic compound binding; GO:0020037 heme binding; GO:0046914 transition metal ion binding; GO:0005488 binding; GO:0046872 metal ion binding; GO:004…	K13823	HBB; hemoglobin subunit beta	hsa05144 Malaria - Homo sapiens (human); hsa05143 African trypanosomiasis - Homo sapiens (human);	IPR009050; IPR000971; IPR012292;	Globin-like; Globin; Globin/Protoglobin; _x000D_
P69891	140	0.58	Down	0.0107787	S	Hemoglobin subunit gamma-1	HBG1	0.998611	2.54e-12	73.834	MVTAVAS(0.999)ALS(0.001)SR	3	0.075178	5	1.062	1.549	1.307	0.69	0.807	cytoplasm_x000D_	GO:0015671 oxygen transport; GO:0044707 single-multicellular organism process; GO:0007596 blood coagulation; GO:0065008 regulation of biological quality; GO:0015669 gas transport; GO:0050878 regulation of body fluid levels; GO:0006950 response to stress; GO:0044699 single-organism process; GO:0050896 response to stimulus; GO:0032501 multicellular organismal process; GO:0007599 hemostasis; GO:0051…	GO:0044464 cell part; GO:0005622 intracellular; GO:0005833 hemoglobin complex; GO:0005737 cytoplasm; GO:0032991 macromolecular complex; GO:0044424 intracellular part; GO:0044445 cytosolic part; GO:0043234 protein complex; GO:0005623 cell; GO:0005829 cytosol; GO:0044444 cytoplasmic part;	GO:0097159 organic cyclic compound binding; GO:1901363 heterocyclic compound binding; GO:0020037 heme binding; GO:0005506 iron ion binding; GO:0046914 transition metal ion binding; GO:0019825 oxygen binding; GO:0005488 binding; GO:0043167 ion binding; GO:0022892 substrate-specific transporter activity; GO:0046872 metal ion binding; GO:0043169 cation binding; GO:0005344 oxygen transporter activity…	K13824			IPR009050; IPR000971; IPR012292;	Globin-like; Globin; Globin/Protoglobin; _x000D_
P69891	143	0.58	Down	0.005923	S	Hemoglobin subunit gamma-1	HBG1	0.818205	2.04e-09	67.136	MVTAVAS(0.148)ALS(0.818)S(0.034)R	2	0.34946	3	1.575	1.139	1.224	0.784	0.734	cytoplasm_x000D_	GO:0015671 oxygen transport; GO:0044707 single-multicellular organism process; GO:0007596 blood coagulation; GO:0065008 regulation of biological quality; GO:0015669 gas transport; GO:0050878 regulation of body fluid levels; GO:0006950 response to stress; GO:0044699 single-organism process; GO:0050896 response to stimulus; GO:0032501 multicellular organismal process; GO:0007599 hemostasis; GO:0051…	GO:0044464 cell part; GO:0005622 intracellular; GO:0005833 hemoglobin complex; GO:0005737 cytoplasm; GO:0032991 macromolecular complex; GO:0044424 intracellular part; GO:0044445 cytosolic part; GO:0043234 protein complex; GO:0005623 cell; GO:0005829 cytosol; GO:0044444 cytoplasmic part;	GO:0097159 organic cyclic compound binding; GO:1901363 heterocyclic compound binding; GO:0020037 heme binding; GO:0005506 iron ion binding; GO:0046914 transition metal ion binding; GO:0019825 oxygen binding; GO:0005488 binding; GO:0043167 ion binding; GO:0022892 substrate-specific transporter activity; GO:0046872 metal ion binding; GO:0043169 cation binding; GO:0005344 oxygen transporter activity…	K13824			IPR009050; IPR000971; IPR012292;	Globin-like; Globin; Globin/Protoglobin; _x000D_
P69892	140	0.508	Down	0.0022398	S	Hemoglobin subunit gamma-2	HBG2	0.999514	2.32e-12	79.652	MVTGVAS(1)ALSSR	2	-0.032893	7	1.187	1.459	1.489	0.614	0.756	cytoplasm_x000D_	GO:0015671 oxygen transport; GO:0044707 single-multicellular organism process; GO:0007596 blood coagulation; GO:0065008 regulation of biological quality; GO:0015669 gas transport; GO:0050878 regulation of body fluid levels; GO:0006950 response to stress; GO:0044699 single-organism process; GO:0050896 response to stimulus; GO:0032501 multicellular organismal process; GO:0007599 hemostasis; GO:0051…	GO:0072562 blood microparticle; GO:0044421 extracellular region part; GO:0005615 extracellular space; GO:0044464 cell part; GO:0005622 intracellular; GO:0005833 hemoglobin complex; GO:0005737 cytoplasm; GO:0032991 macromolecular complex; GO:0044445 cytosolic part; GO:0044424 intracellular part; GO:0043234 protein complex; GO:0005623 cell; GO:0005829 cytosol; GO:0005576 extracellular region; GO:00…	GO:0097159 organic cyclic compound binding; GO:1901363 heterocyclic compound binding; GO:0020037 heme binding; GO:0005506 iron ion binding; GO:0046914 transition metal ion binding; GO:0019825 oxygen binding; GO:0005488 binding; GO:0043167 ion binding; GO:0022892 substrate-specific transporter activity; GO:0046872 metal ion binding; GO:0043169 cation binding; GO:0005344 oxygen transporter activity…	K13824			IPR009050; IPR000971; IPR012292;	Globin-like; Globin; Globin/Protoglobin; _x000D_
P69892	143	0.554	Down	0.00039989	S	Hemoglobin subunit gamma-2	HBG2	0.952686	6.87e-44	136.14	MVTGVASALS(0.953)S(0.047)R	2	-0.11765	4	1.227	1.31	1.461	0.714	0.741	cytoplasm_x000D_	GO:0015671 oxygen transport; GO:0044707 single-multicellular organism process; GO:0007596 blood coagulation; GO:0065008 regulation of biological quality; GO:0015669 gas transport; GO:0050878 regulation of body fluid levels; GO:0006950 response to stress; GO:0044699 single-organism process; GO:0050896 response to stimulus; GO:0032501 multicellular organismal process; GO:0007599 hemostasis; GO:0051…	GO:0072562 blood microparticle; GO:0044421 extracellular region part; GO:0005615 extracellular space; GO:0044464 cell part; GO:0005622 intracellular; GO:0005833 hemoglobin complex; GO:0005737 cytoplasm; GO:0032991 macromolecular complex; GO:0044445 cytosolic part; GO:0044424 intracellular part; GO:0043234 protein complex; GO:0005623 cell; GO:0005829 cytosol; GO:0005576 extracellular region; GO:00…	GO:0097159 organic cyclic compound binding; GO:1901363 heterocyclic compound binding; GO:0020037 heme binding; GO:0005506 iron ion binding; GO:0046914 transition metal ion binding; GO:0019825 oxygen binding; GO:0005488 binding; GO:0043167 ion binding; GO:0022892 substrate-specific transporter activity; GO:0046872 metal ion binding; GO:0043169 cation binding; GO:0005344 oxygen transporter activity…	K13824			IPR009050; IPR000971; IPR012292;	Globin-like; Globin; Globin/Protoglobin; _x000D_
P69892	14	0.422	Down	0.00010382	S	Hemoglobin subunit gamma-2	HBG2	0.987098	6.85e-14	110.39	ATIT(0.013)S(0.987)LWGK	2	-0.17655	2	1.35	1.52	1.555	0.659	0.583	cytoplasm_x000D_	GO:0015671 oxygen transport; GO:0044707 single-multicellular organism process; GO:0007596 blood coagulation; GO:0065008 regulation of biological quality; GO:0015669 gas transport; GO:0050878 regulation of body fluid levels; GO:0006950 response to stress; GO:0044699 single-organism process; GO:0050896 response to stimulus; GO:0032501 multicellular organismal process; GO:0007599 hemostasis; GO:0051…	GO:0072562 blood microparticle; GO:0044421 extracellular region part; GO:0005615 extracellular space; GO:0044464 cell part; GO:0005622 intracellular; GO:0005833 hemoglobin complex; GO:0005737 cytoplasm; GO:0032991 macromolecular complex; GO:0044445 cytosolic part; GO:0044424 intracellular part; GO:0043234 protein complex; GO:0005623 cell; GO:0005829 cytosol; GO:0005576 extracellular region; GO:00…	GO:0097159 organic cyclic compound binding; GO:1901363 heterocyclic compound binding; GO:0020037 heme binding; GO:0005506 iron ion binding; GO:0046914 transition metal ion binding; GO:0019825 oxygen binding; GO:0005488 binding; GO:0043167 ion binding; GO:0022892 substrate-specific transporter activity; GO:0046872 metal ion binding; GO:0043169 cation binding; GO:0005344 oxygen transporter activity…	K13824			IPR009050; IPR000971; IPR012292;	Globin-like; Globin; Globin/Protoglobin; _x000D_
P69905	4	0.632	Down	0.00107882	S	Hemoglobin subunit alpha	HBA1	1	0.000126	74.841	VLS(1)PADK	2	1.3349	31	1.134	1.341	1.306	0.775	0.816	cytoplasm_x000D_	GO:0044085 cellular component biogenesis; GO:0050794 regulation of cellular process; GO:0015671 oxygen transport; GO:0016043 cellular component organization; GO:0010941 regulation of cell death; GO:0015669 gas transport; GO:1901700 response to oxygen-containing compound; GO:0044699 single-organism process; GO:0050896 response to stimulus; GO:0044237 cellular metabolic process; GO:0051259 protein …	GO:0016020 membrane; GO:0005615 extracellular space; GO:0044421 extracellular region part; GO:0031410 cytoplasmic vesicle; GO:0015935 small ribosomal subunit; GO:0031982 vesicle; GO:0005737 cytoplasm; GO:0044433 cytoplasmic vesicle part; GO:0032991 macromolecular complex; GO:0044424 intracellular part; GO:0005623 cell; GO:0044422 organelle part; GO:0043228 non-membrane-bounded organelle; GO:00319…	GO:0097159 organic cyclic compound binding; GO:1901363 heterocyclic compound binding; GO:0020037 heme binding; GO:0005506 iron ion binding; GO:0046914 transition metal ion binding; GO:0019825 oxygen binding; GO:0005488 binding; GO:0043167 ion binding; GO:0022892 substrate-specific transporter activity; GO:0046872 metal ion binding; GO:0043169 cation binding; GO:0005515 protein binding; GO:0005344…	K13822	HBA; hemoglobin subunit alpha	hsa05144 Malaria - Homo sapiens (human); hsa05143 African trypanosomiasis - Homo sapiens (human);	IPR009050; IPR000971; IPR012292;	Globin-like; Globin; Globin/Protoglobin; _x000D_
P78527	694	2.278	Up	0.00173556	S	DNA-dependent protein kinase catalytic subunit	PRKDC	0.985812	0.000124	47.774	S(0.014)LKHS(0.986)PEDPEK	3	0.25257	1	0.517	0.677	0.561	1.521	1.168	cytoplasm_x000D_	GO:0044700 single organism signaling; GO:0010941 regulation of cell death; GO:1902807 negative regulation of cell cycle G1/S phase transition; GO:0048732 gland development; GO:0090342 regulation of cell aging; GO:0022414 reproductive process; GO:0035282 segmentation; GO:0043009 chordate embryonic development; GO:0002698 negative regulation of immune effector process; GO:0009891 positive regulatio…	GO:0016020 membrane; GO:0070419 nonhomologous end joining complex; GO:0000784 nuclear chromosome, telomeric region; GO:0000781 chromosome, telomeric region; GO:0044421 extracellular region part; GO:0005737 cytoplasm; GO:0032991 macromolecular complex; GO:0044424 intracellular part; GO:0005623 cell; GO:0044422 organelle part; GO:0044427 chromosomal part; GO:0043228 non-membrane-bounded organelle; …	GO:0004677 DNA-dependent protein kinase activity; GO:1901265 nucleoside phosphate binding; GO:0016773 phosphotransferase activity, alcohol group as acceptor; GO:0003690 double-stranded DNA binding; GO:0005515 protein binding; GO:0004672 protein kinase activity; GO:1901363 heterocyclic compound binding; GO:0097159 organic cyclic compound binding; GO:0016301 kinase activity; GO:0032553 ribonucleoti…	K06642	PRKDC; DNA-dependent protein kinase catalytic subunit [EC:2.7.11.1]	hsa03450 Non-homologous end-joining - Homo sapiens (human); hsa04110 Cell cycle - Homo sapiens (human);	IPR000403; IPR011989; IPR011009; IPR012582; IPR003151; IPR014009; IPR016024; IPR003152;	"Phosphatidylinositol 3-/4-kinase, catalytic domain; Armadillo-like helical; Protein kinase-like domain; NUC194; PIK-related kinase, FAT; PIK-related kinase; Armadillo-type fold; FATC domain; "_x000D_	DNA-PK-Ku complex; DHX9-ADAR-vigilin-DNA-PK-Ku antigen complex; Vigilin-DNA-PK-Ku antigen complex; Artemis-DNA-PK complex; DNA-PK-Ku-eIF2-NF90-NF45 complex; CDC5L complex; NCOA6-DNA-PK-Ku-PARP1 complex; MGC1-DNA-PKcs-Ku complex; DNA-PK-Ku antigen complex;
P78559	2022	3.955	Up	1.7416e-06	S	Microtubule-associated protein 1A	MAP1A	0.999195	1.48e-06	88.338	ELSS(0.001)PIS(0.999)PK	3	0.14411	2	0.372	0.397	0.369	1.592	1.457	nucleus_x000D_	GO:0000226 microtubule cytoskeleton organization; GO:0016043 cellular component organization; GO:0007010 cytoskeleton organization; GO:0007017 microtubule-based process; GO:0009987 cellular process; GO:0006996 organelle organization; GO:0071840 cellular component organization or biogenesis;	GO:0043229 intracellular organelle; GO:0099513 polymeric cytoskeletal fiber; GO:0005874 microtubule; GO:0043232 intracellular non-membrane-bounded organelle; GO:0044430 cytoskeletal part; GO:0005737 cytoplasm; GO:0044446 intracellular organelle part; GO:0032991 macromolecular complex; GO:0099512 supramolecular fiber; GO:0044424 intracellular part; GO:0005875 microtubule associated complex; GO:009…	GO:0015631 tubulin binding; GO:0005515 protein binding; GO:0008092 cytoskeletal protein binding; GO:0005198 structural molecule activity; GO:0008017 microtubule binding; GO:0005488 binding;	K10429			IPR001279;	Metallo-beta-lactamase; _x000D_
P78559	1600	3.351	Up	4.3479e-05	S	Microtubule-associated protein 1A	MAP1A	1	0.00488	41.242	MLEEKS(1)PEK	3	0.0069244	1	0.434	0.414	0.455	1.626	1.396	nucleus_x000D_	GO:0000226 microtubule cytoskeleton organization; GO:0016043 cellular component organization; GO:0007010 cytoskeleton organization; GO:0007017 microtubule-based process; GO:0009987 cellular process; GO:0006996 organelle organization; GO:0071840 cellular component organization or biogenesis;	GO:0043229 intracellular organelle; GO:0099513 polymeric cytoskeletal fiber; GO:0005874 microtubule; GO:0043232 intracellular non-membrane-bounded organelle; GO:0044430 cytoskeletal part; GO:0005737 cytoplasm; GO:0044446 intracellular organelle part; GO:0032991 macromolecular complex; GO:0099512 supramolecular fiber; GO:0044424 intracellular part; GO:0005875 microtubule associated complex; GO:009…	GO:0015631 tubulin binding; GO:0005515 protein binding; GO:0008092 cytoskeletal protein binding; GO:0005198 structural molecule activity; GO:0008017 microtubule binding; GO:0005488 binding;	K10429			IPR001279;	Metallo-beta-lactamase; _x000D_
P78559	2019	2.596	Up	2.0416e-05	S	Microtubule-associated protein 1A	MAP1A	0.95874	1e-05	85.813	ELS(0.018)S(0.959)PIS(0.023)PK	2	-0.95292	1	0.541	0.517	0.538	1.305	1.486	nucleus_x000D_	GO:0000226 microtubule cytoskeleton organization; GO:0016043 cellular component organization; GO:0007010 cytoskeleton organization; GO:0007017 microtubule-based process; GO:0009987 cellular process; GO:0006996 organelle organization; GO:0071840 cellular component organization or biogenesis;	GO:0043229 intracellular organelle; GO:0099513 polymeric cytoskeletal fiber; GO:0005874 microtubule; GO:0043232 intracellular non-membrane-bounded organelle; GO:0044430 cytoskeletal part; GO:0005737 cytoplasm; GO:0044446 intracellular organelle part; GO:0032991 macromolecular complex; GO:0099512 supramolecular fiber; GO:0044424 intracellular part; GO:0005875 microtubule associated complex; GO:009…	GO:0015631 tubulin binding; GO:0005515 protein binding; GO:0008092 cytoskeletal protein binding; GO:0005198 structural molecule activity; GO:0008017 microtubule binding; GO:0005488 binding;	K10429			IPR001279;	Metallo-beta-lactamase; _x000D_
Q01433	190	2.037	Up	0.0020982	S	AMP deaminase 2	AMPD2	0.884351	1.12e-23	115.91	T(0.041)DS(0.884)DS(0.075)DLQLYK	2	-0.62571	2	0.632	0.713	0.563	1.172	1.225	mitochondria_x000D_	GO:0065008 regulation of biological quality; GO:0009116 nucleoside metabolic process; GO:0042278 purine nucleoside metabolic process; GO:0009167 purine ribonucleoside monophosphate metabolic process; GO:0048869 cellular developmental process; GO:0009117 nucleotide metabolic process; GO:0044699 single-organism process; GO:0009058 biosynthetic process; GO:0009156 ribonucleoside monophosphate biosyn…	GO:0044464 cell part; GO:0005622 intracellular; GO:0005737 cytoplasm; GO:0044424 intracellular part; GO:0005829 cytosol; GO:0005623 cell; GO:0044444 cytoplasmic part;	GO:0047623 adenosine-phosphate deaminase activity; GO:0016814 hydrolase activity, acting on carbon-nitrogen (but not peptide) bonds, in cyclic amidines; GO:0003824 catalytic activity; GO:0005488 binding; GO:0043167 ion binding; GO:0019239 deaminase activity; GO:0043169 cation binding; GO:0046872 metal ion binding; GO:0005515 protein binding; GO:0016787 hydrolase activity; GO:0003876 AMP deaminase…	K01490	AMPD; AMP deaminase [EC:3.5.4.6]	hsa00230 Purine metabolism - Homo sapiens (human); hsa01100 Metabolic pathways - Homo sapiens (human);	IPR001365; IPR032466;	Adenosine/AMP deaminase domain; Metal-dependent hydrolase; _x000D_
Q02241	867	0.634	Down	0.00038328	S	Kinesin-like protein KIF23	KIF23	0.965838	4.84e-07	40.622	Y(0.031)MLT(0.002)HQELAS(0.966)DGEIET(0.002)K	3	-1.7793	1	1.269	1.285	1.226	0.746	0.797	nucleus_x000D_	GO:0044085 cellular component biogenesis; GO:0051256 mitotic spindle midzone assembly; GO:0007067 mitotic nuclear division; GO:0051231 spindle elongation; GO:0044699 single-organism process; GO:0032506 cytokinetic process; GO:0000912 assembly of actomyosin apparatus involved in cytokinesis; GO:0010564 regulation of cell cycle process; GO:0051234 establishment of localization; GO:0010970 transport…	GO:0044421 extracellular region part; GO:0005874 microtubule; GO:0030054 cell junction; GO:0005737 cytoplasm; GO:0032991 macromolecular complex; GO:0099512 supramolecular fiber; GO:0044424 intracellular part; GO:0005623 cell; GO:0099080 supramolecular complex; GO:0044422 organelle part; GO:0043228 non-membrane-bounded organelle; GO:0031974 membrane-enclosed lumen; GO:0072686 mitotic spindle; GO:0…	GO:1901265 nucleoside phosphate binding; GO:0003774 motor activity; GO:0016817 hydrolase activity, acting on acid anhydrides; GO:0005515 protein binding; GO:0016787 hydrolase activity; GO:0016887 ATPase activity; GO:1901363 heterocyclic compound binding; GO:0097159 organic cyclic compound binding; GO:0016462 pyrophosphatase activity; GO:0008092 cytoskeletal protein binding; GO:0032553 ribonucleot…	K17387	KIF23; kinesin family member 23	hsa05206 MicroRNAs in cancer - Homo sapiens (human);	IPR032384; IPR027417; IPR001752;	"Kinesin-like protein Kif23, Arf6-interacting domain; P-loop containing nucleoside triphosphate hydrolase; Kinesin motor domain; "_x000D_	CEN complex;
Q04637	1187	0.66	Down	0.00022341	S	Eukaryotic translation initiation factor 4 gamma 1	EIF4G1	0.83232	0.00349	49.934	S(0.168)FS(0.832)KEVEER	2	0.7281	1	1.315	1.201	1.198	0.83	0.799	nucleus_x000D_	GO:0065008 regulation of biological quality; GO:0010941 regulation of cell death; GO:0006518 peptide metabolic process; GO:0032270 positive regulation of cellular protein metabolic process; GO:0010608 posttranscriptional regulation of gene expression; GO:1905616 regulation of miRNA mediated inhibition of translation; GO:0010564 regulation of cell cycle process; GO:0044237 cellular metabolic proce…	GO:0043229 intracellular organelle; GO:0016020 membrane; GO:0005737 cytoplasm; GO:0032991 macromolecular complex; GO:0044424 intracellular part; GO:0005829 cytosol; GO:0005623 cell; GO:0043231 intracellular membrane-bounded organelle; GO:0043226 organelle; GO:0005634 nucleus; GO:0005622 intracellular; GO:0044464 cell part; GO:1990904 ribonucleoprotein complex; GO:0030529 intracellular ribonucleop…	GO:1901265 nucleoside phosphate binding; GO:0003743 translation initiation factor activity; GO:0005515 protein binding; GO:1901363 heterocyclic compound binding; GO:0097159 organic cyclic compound binding; GO:0032947 protein complex scaffold; GO:0003729 mRNA binding; GO:0032553 ribonucleotide binding; GO:0005488 binding; GO:0031369 translation initiation factor binding; GO:0032550 purine ribonucl…	K03260	EIF4G; translation initiation factor 4G	hsa03013 RNA transport - Homo sapiens (human); hsa05416 Viral myocarditis - Homo sapiens (human);	IPR003307; IPR003891; IPR003890; IPR016024; IPR016021;	"W2 domain; Initiation factor eIF-4 gamma, MA3; MIF4G-like, type 3; Armadillo-type fold; MIF4G-like domain; "_x000D_	MNK1-eIF4F complex; PABPC1-HSPA8-HNRPD-EIF4G1 complex;
Q05397	570	0.628	Down	0.00038319	Y	Focal adhesion kinase 1	PTK2	0.999735	0.00733	60.91	Y(1)MEDSTYYK	3	-0.95766	1	1.346	1.197	1.257	0.759	0.8	nucleus_x000D_	GO:0044085 cellular component biogenesis; GO:0044700 single organism signaling; GO:0010941 regulation of cell death; GO:0090130 tissue migration; GO:0022414 reproductive process; GO:0018212 peptidyl-tyrosine modification; GO:0044237 cellular metabolic process; GO:0010594 regulation of endothelial cell migration; GO:1903364 positive regulation of cellular protein catabolic process; GO:0008152 meta…	GO:0016020 membrane; GO:0016324 apical plasma membrane; GO:0005938 cell cortex; GO:0019898 extrinsic component of membrane; GO:0071944 cell periphery; GO:0030054 cell junction; GO:0099568 cytoplasmic region; GO:0005737 cytoplasm; GO:0044424 intracellular part; GO:0031234 extrinsic component of cytoplasmic side of plasma membrane; GO:0005623 cell; GO:0009898 cytoplasmic side of plasma membrane; GO…	GO:1901265 nucleoside phosphate binding; GO:0016773 phosphotransferase activity, alcohol group as acceptor; GO:0005102 receptor binding; GO:0005085 guanyl-nucleotide exchange factor activity; GO:0019901 protein kinase binding; GO:0004713 protein tyrosine kinase activity; GO:0005515 protein binding; GO:0004672 protein kinase activity; GO:0098772 molecular function regulator; GO:0004871 signal tran…	K05725	PTK2; focal adhesion kinase 1 [EC:2.7.10.2]	hsa05100 Bacterial invasion of epithelial cells - Homo sapiens (human); hsa04370 VEGF signaling pathway - Homo sapiens (human); hsa05165 Human papillomavirus infection - Homo sapiens (human); hsa05222 Small cell lung cancer - Homo sapiens (human); hsa04670 Leukocyte transendothelial migration - Homo sapiens (human); hsa05205 Proteoglycans in cancer - Homo sapiens (human); hsa05418 Fluid shear str…	IPR019748; IPR001245; IPR011009; IPR019749; IPR000719; IPR011993; IPR029071; IPR020635; IPR005189; IPR000299;	"FERM central domain; Serine-threonine/tyrosine-protein kinase catalytic domain; Protein kinase-like domain; Band 4.1 domain; Protein kinase domain; PH domain-like; Ubiquitin-related domain; Tyrosine-protein kinase, catalytic domain; Focal adhesion kinase, targeting (FAT) domain; FERM domain; "_x000D_	ITGA2b-ITGB3-CD47-FAK complex; Polycystin-1 multiprotein complex (ACTN1, CDH1, SRC, JUP, VCL, CTNNB1, PXN, BCAR1, PKD1, PTK2, TLN1); FAK-beta5 integrin complex, VEGF induced; PXN-ITGB5-PTK2 complex; CAS-SRC-FAK complex;
Q06210	261	1.631	Up	0.017865	S	Glutamine--fructose-6-phosphate aminotransferase [isomerizing] 1	GFPT1	0.826559	1e-15	72.898	VDS(0.827)T(0.146)T(0.027)CLFPVEEK	3	-0.40981	1	0.839	0.676	0.713	1.127	1.035	mitochondria_x000D_	GO:0009226 nucleotide-sugar biosynthetic process; GO:0044700 single organism signaling; GO:0044699 single-organism process; GO:0009058 biosynthetic process; GO:0006002 fructose 6-phosphate metabolic process; GO:0044237 cellular metabolic process; GO:0006796 phosphate-containing compound metabolic process; GO:0030968 endoplasmic reticulum unfolded protein response; GO:0007165 signal transduction; …	GO:0044421 extracellular region part; GO:0031982 vesicle; GO:0005737 cytoplasm; GO:0044424 intracellular part; GO:0005829 cytosol; GO:0005623 cell; GO:0005576 extracellular region; GO:0043226 organelle; GO:0070062 extracellular exosome; GO:0005622 intracellular; GO:0044464 cell part; GO:1903561 extracellular vesicle; GO:0043227 membrane-bounded organelle; GO:0043230 extracellular organelle; GO:00…	GO:0016769 transferase activity, transferring nitrogenous groups; GO:0097367 carbohydrate derivative binding; GO:0070548 L-glutamine aminotransferase activity; GO:0003824 catalytic activity; GO:0005488 binding; GO:0030246 carbohydrate binding; GO:0008483 transaminase activity; GO:0016740 transferase activity; GO:0004360 glutamine-fructose-6-phosphate transaminase (isomerizing) activity;	K00820	glmS; glucosamine---fructose-6-phosphate aminotransferase (isomerizing) [EC:2.6.1.16]	hsa01100 Metabolic pathways - Homo sapiens (human); hsa00250 Alanine, aspartate and glutamate metabolism - Homo sapiens (human); hsa00520 Amino sugar and nucleotide sugar metabolism - Homo sapiens (human); hsa04931 Insulin resistance - Homo sapiens (human);	IPR029055; IPR001347; IPR017932;	"Nucleophile aminohydrolases, N-terminal; Sugar isomerase (SIS); Glutamine amidotransferase type 2 domain; "_x000D_
Q08945	657	1.691	Up	0.00079764	S	FACT complex subunit SSRP1	SSRP1	0.997434	0.00645	60.102	QLS(0.997)ES(0.003)FK	2	-0.33078	1	0.724	0.705	0.745	1.329	1.246	nucleus_x000D_	GO:0097659 nucleic acid-templated transcription; GO:0023051 regulation of signaling; GO:0009058 biosynthetic process; GO:0006354 DNA-templated transcription, elongation; GO:0044237 cellular metabolic process; GO:2001141 regulation of RNA biosynthetic process; GO:0008152 metabolic process; GO:0010646 regulation of cell communication; GO:0043170 macromolecule metabolic process; GO:0051716 cellular …	GO:0043229 intracellular organelle; GO:0043232 intracellular non-membrane-bounded organelle; GO:0044446 intracellular organelle part; GO:0031981 nuclear lumen; GO:0044424 intracellular part; GO:0005730 nucleolus; GO:0005623 cell; GO:0044422 organelle part; GO:0043228 non-membrane-bounded organelle; GO:0043226 organelle; GO:0043231 intracellular membrane-bounded organelle; GO:0031974 membrane-encl…	GO:0097159 organic cyclic compound binding; GO:1901363 heterocyclic compound binding; GO:0003677 DNA binding; GO:0003723 RNA binding; GO:0005515 protein binding; GO:0003682 chromatin binding; GO:0005488 binding; GO:0003676 nucleic acid binding;	K09272			IPR013719; IPR011993; IPR009071; IPR024954;	Domain of unknown function DUF1747; PH domain-like; High mobility group box domain; SSRP1 domain; _x000D_	H2AX complex, isolated from cells without IR exposure; FACT complex, UV-activated; FACT complex; CEN complex; FACT-NEK9 complex; Toposome;
Q12888	1317	1.814	Up	0.000178485	S	TP53-binding protein 1	TP53BP1	0.803531	3.68e-51	112.58	T(0.05)S(0.05)S(0.804)GT(0.089)S(0.008)LSAMHSSGSSGK	3	0.49548	2	0.642	0.705	0.722	1.253	1.194	nucleus_x000D_	GO:0097659 nucleic acid-templated transcription; GO:0009891 positive regulation of biosynthetic process; GO:0009058 biosynthetic process; GO:0044237 cellular metabolic process; GO:2001141 regulation of RNA biosynthetic process; GO:0008152 metabolic process; GO:0000077 DNA damage checkpoint; GO:0009893 positive regulation of metabolic process; GO:0051173 positive regulation of nitrogen compound me…	GO:0005737 cytoplasm; GO:0032991 macromolecular complex; GO:0044424 intracellular part; GO:0016604 nuclear body; GO:0005623 cell; GO:0000777 condensed chromosome kinetochore; GO:0044422 organelle part; GO:0043228 non-membrane-bounded organelle; GO:0044427 chromosomal part; GO:0000793 condensed chromosome; GO:0031974 membrane-enclosed lumen; GO:0005654 nucleoplasm; GO:0070013 intracellular organel…	GO:0042393 histone binding; GO:0003677 DNA binding; GO:0035064 methylated histone binding; GO:0005515 protein binding; GO:0003712 transcription cofactor activity; GO:0001102 RNA polymerase II activating transcription factor binding; GO:0033613 activating transcription factor binding; GO:1901363 heterocyclic compound binding; GO:0097159 organic cyclic compound binding; GO:0002039 p53 binding; GO:0…	K20915	TP53BP1; tumor suppressor p53-binding protein 1	hsa04621 NOD-like receptor signaling pathway - Homo sapiens (human);	IPR015125; IPR014722; IPR001357;	Tumour suppressor p53-binding protein-1 Tudor domain; Ribosomal protein L2 domain 2; BRCT domain; _x000D_	PTIP-DNA damage response complex; MDC1-H2AFX-TP53BP1 complex; 53BP1-containing complex; MDC1-p53BP1-SMC1 complex;
Q13242	204	1.656	Up	0.0122411	S	Serine/arginine-rich splicing factor 9	SRSF9	0.986671	0.00021	76.326	GRDS(0.987)PY(0.013)QSR	3	-0.22472	3	0.743	0.736	0.724	1.352	1.127	cyto_nucl_x000D_	GO:0044085 cellular component biogenesis; GO:0050658 RNA transport; GO:0022613 ribonucleoprotein complex biogenesis; GO:0022618 ribonucleoprotein complex assembly; GO:0097659 nucleic acid-templated transcription; GO:0050686 negative regulation of mRNA processing; GO:0009058 biosynthetic process; GO:0051168 nuclear export; GO:0051169 nuclear transport; GO:0051253 negative regulation of RNA metabol…	GO:0043229 intracellular organelle; GO:0043232 intracellular non-membrane-bounded organelle; GO:0044446 intracellular organelle part; GO:0031981 nuclear lumen; GO:0044424 intracellular part; GO:0005730 nucleolus; GO:0005623 cell; GO:0044422 organelle part; GO:0043228 non-membrane-bounded organelle; GO:0043226 organelle; GO:0043231 intracellular membrane-bounded organelle; GO:0031974 membrane-encl…	GO:0097159 organic cyclic compound binding; GO:1901363 heterocyclic compound binding; GO:0003723 RNA binding; GO:1901265 nucleoside phosphate binding; GO:0005488 binding; GO:0003676 nucleic acid binding; GO:0005515 protein binding; GO:0000166 nucleotide binding; GO:0036094 small molecule binding;	K21123	SFRS9; splicing factor, arginine/serine-rich 9	hsa03040 Spliceosome - Homo sapiens (human); hsa05168 Herpes simplex infection - Homo sapiens (human);	IPR000504; IPR012677;	RNA recognition motif domain; Nucleotide-binding alpha-beta plait domain; _x000D_	SRp30c-SRp55 complex; TRA2B1-SRp30c-SRp55 complex; Spliceosome;
Q13428	381	1.556	Up	0.00055853	S	Treacle protein	TCOF1	0.999479	1.81e-27	83.064	TSQVGAAS(0.001)APAKES(0.999)PR	3	-0.60518	5	0.755	0.824	0.719	1.238	1.166	nucleus_x000D_	GO:0032502 developmental process; GO:0006810 transport; GO:0044707 single-multicellular organism process; GO:0048731 system development; GO:0044767 single-organism developmental process; GO:0044699 single-organism process; GO:0007275 multicellular organism development; GO:0051179 localization; GO:0032501 multicellular organismal process; GO:0048856 anatomical structure development; GO:0001501 ske…	GO:0043229 intracellular organelle; GO:0043232 intracellular non-membrane-bounded organelle; GO:0005737 cytoplasm; GO:0044446 intracellular organelle part; GO:0031981 nuclear lumen; GO:0044452 nucleolar part; GO:0044424 intracellular part; GO:0005730 nucleolus; GO:0005829 cytosol; GO:0005623 cell; GO:0001650 fibrillar center; GO:0044422 organelle part; GO:0043228 non-membrane-bounded organelle; G…	GO:0097159 organic cyclic compound binding; GO:1901363 heterocyclic compound binding; GO:0003723 RNA binding; GO:0005488 binding; GO:0003676 nucleic acid binding; GO:0005515 protein binding; GO:0005215 transporter activity;	K14562	TCOF1; Treacher Collins syndrome protein	hsa03008 Ribosome biogenesis in eukaryotes - Homo sapiens (human);	IPR003993; IPR006594;	"Treacher Collins syndrome, treacle; LIS1 homology motif; "_x000D_	Nop56p-associated pre-rRNA complex;
Q13492	16	3.735	Up	0.0083959	S	Phosphatidylinositol-binding clathrin assembly protein	PICALM	0.978638	2.16e-09	58.024	ITAAQHS(0.979)VT(0.019)GS(0.002)AVSK	3	-0.11855	2	0.475	0.477	0.248	1.32	2.013	nucleus_x000D_	GO:0060627 regulation of vesicle-mediated transport; GO:0044085 cellular component biogenesis; GO:0021700 developmental maturation; GO:0010941 regulation of cell death; GO:0065008 regulation of biological quality; GO:0032270 positive regulation of cellular protein metabolic process; GO:0035459 cargo loading into vesicle; GO:0009891 positive regulation of biosynthetic process; GO:0032989 cellular …	GO:0016020 membrane; GO:0031410 cytoplasmic vesicle; GO:0071944 cell periphery; GO:0005737 cytoplasm; GO:0031982 vesicle; GO:0043025 neuronal cell body; GO:0044424 intracellular part; GO:0005623 cell; GO:0042734 presynaptic membrane; GO:0098590 plasma membrane region; GO:0030136 clathrin-coated vesicle; GO:0044425 membrane part; GO:0098793 presynapse; GO:0005622 intracellular; GO:0044464 cell par…	GO:0098748 endocytic adaptor activity; GO:0030674 protein binding, bridging; GO:0005545 1-phosphatidylinositol binding; GO:0043167 ion binding; GO:0005515 protein binding; GO:0035615 clathrin adaptor activity; GO:0050839 cell adhesion molecule binding; GO:0030276 clathrin binding; GO:0005488 binding; GO:0045296 cadherin binding; GO:0035091 phosphatidylinositol binding; GO:0005543 phospholipid bin…	K20044			IPR013809; IPR008942; IPR011417; IPR014712;	"ENTH domain; ENTH/VHS; AP180 N-terminal homology (ANTH) domain; Phosphoinositide-binding clathrin adaptor, domain 2; "_x000D_
Q13501	269	1.649	Up	0.00062036	T	Sequestosome-1	SQSTM1	0.915992	1.84e-45	115.85	S(0.084)RLT(0.916)PVSPESSSTEEK	3	-0.75018	3	0.74	0.797	0.675	1.187	1.2	nucleus_x000D_	GO:0044085 cellular component biogenesis; GO:0044700 single organism signaling; GO:0065008 regulation of biological quality; GO:0010941 regulation of cell death; GO:0032270 positive regulation of cellular protein metabolic process; GO:0009891 positive regulation of biosynthetic process; GO:0006914 autophagy; GO:0010821 regulation of mitochondrion organization; GO:0044237 cellular metabolic proces…	GO:0044421 extracellular region part; GO:0005783 endoplasmic reticulum; GO:0031410 cytoplasmic vesicle; GO:0000932 P-body; GO:0031982 vesicle; GO:0005737 cytoplasm; GO:0036126 sperm flagellum; GO:0097729 9+2 motile cilium; GO:0044754 autolysosome; GO:0032991 macromolecular complex; GO:0044424 intracellular part; GO:0016604 nuclear body; GO:0005623 cell; GO:0044422 organelle part; GO:0036464 cytop…	GO:0031593 polyubiquitin binding; GO:0016773 phosphotransferase activity, alcohol group as acceptor; GO:1990782 protein tyrosine kinase binding; GO:0031625 ubiquitin protein ligase binding; GO:0005102 receptor binding; GO:0046983 protein dimerization activity; GO:0043167 ion binding; GO:0019901 protein kinase binding; GO:0005515 protein binding; GO:0004672 protein kinase activity; GO:0008270 zinc…	K14381	SQSTM1; sequestosome 1	hsa04380 Osteoclast differentiation - Homo sapiens (human); hsa05418 Fluid shear stress and atherosclerosis - Homo sapiens (human); hsa04218 Cellular senescence - Homo sapiens (human); hsa04137 Mitophagy - animal - Homo sapiens (human); hsa04217 Necroptosis - Homo sapiens (human);	IPR000270; IPR015940; IPR000433; IPR009060; IPR033741;	"PB1 domain; Ubiquitin-associated domain; Zinc finger, ZZ-type; UBA-like; Sequestosome-1, UBA domain; "_x000D_	MAP2K5-PRKCI-SQSTM1 complex;
Q13501	272	1.708	Up	0.00057778	S	Sequestosome-1	SQSTM1	0.959039	3.83e-13	66.826	LT(0.038)PVS(0.959)PES(0.002)SSTEEK	3	0.42385	3	0.695	0.772	0.692	1.141	1.236	nucleus_x000D_	GO:0044085 cellular component biogenesis; GO:0044700 single organism signaling; GO:0065008 regulation of biological quality; GO:0010941 regulation of cell death; GO:0032270 positive regulation of cellular protein metabolic process; GO:0009891 positive regulation of biosynthetic process; GO:0006914 autophagy; GO:0010821 regulation of mitochondrion organization; GO:0044237 cellular metabolic proces…	GO:0044421 extracellular region part; GO:0005783 endoplasmic reticulum; GO:0031410 cytoplasmic vesicle; GO:0000932 P-body; GO:0031982 vesicle; GO:0005737 cytoplasm; GO:0036126 sperm flagellum; GO:0097729 9+2 motile cilium; GO:0044754 autolysosome; GO:0032991 macromolecular complex; GO:0044424 intracellular part; GO:0016604 nuclear body; GO:0005623 cell; GO:0044422 organelle part; GO:0036464 cytop…	GO:0031593 polyubiquitin binding; GO:0016773 phosphotransferase activity, alcohol group as acceptor; GO:1990782 protein tyrosine kinase binding; GO:0031625 ubiquitin protein ligase binding; GO:0005102 receptor binding; GO:0046983 protein dimerization activity; GO:0043167 ion binding; GO:0019901 protein kinase binding; GO:0005515 protein binding; GO:0004672 protein kinase activity; GO:0008270 zinc…	K14381	SQSTM1; sequestosome 1	hsa04380 Osteoclast differentiation - Homo sapiens (human); hsa05418 Fluid shear stress and atherosclerosis - Homo sapiens (human); hsa04218 Cellular senescence - Homo sapiens (human); hsa04137 Mitophagy - animal - Homo sapiens (human); hsa04217 Necroptosis - Homo sapiens (human);	IPR000270; IPR015940; IPR000433; IPR009060; IPR033741;	"PB1 domain; Ubiquitin-associated domain; Zinc finger, ZZ-type; UBA-like; Sequestosome-1, UBA domain; "_x000D_	MAP2K5-PRKCI-SQSTM1 complex;
Q13610	485	1.62	Up	0.00078146	S	Periodic tryptophan protein 1 homolog	PWP1	0.953469	1.04e-08	83.692	NS(0.007)S(0.953)IS(0.04)GPFGSR	2	0.24309	1	0.795	0.736	0.71	1.114	1.261	mitochondria_x000D_	GO:0097659 nucleic acid-templated transcription; GO:0023051 regulation of signaling; GO:0009058 biosynthetic process; GO:0044237 cellular metabolic process; GO:0031400 negative regulation of protein modification process; GO:0032259 methylation; GO:0033137 negative regulation of peptidyl-serine phosphorylation; GO:0008213 protein alkylation; GO:0008152 metabolic process; GO:0010646 regulation of c…	GO:0043229 intracellular organelle; GO:0043232 intracellular non-membrane-bounded organelle; GO:0005737 cytoplasm; GO:0044446 intracellular organelle part; GO:0012505 endomembrane system; GO:0031981 nuclear lumen; GO:0044424 intracellular part; GO:0005730 nucleolus; GO:0005623 cell; GO:0044422 organelle part; GO:0043228 non-membrane-bounded organelle; GO:0043231 intracellular membrane-bounded org…	GO:0042393 histone binding; GO:0005515 protein binding; GO:1990889 H4K20me3 modified histone binding; GO:0035064 methylated histone binding; GO:0005488 binding;	K14791			IPR017986; IPR015943;	WD40-repeat-containing domain; WD40/YVTN repeat-like-containing domain; _x000D_	Nop56p-associated pre-rRNA complex;
Q13625	480	0.548	Down	0.0021575	S	Apoptosis-stimulating of p53 protein 2	TP53BP2	0.956563	2.43e-05	66.004	KNQS(0.957)S(0.043)EDILR	2	0.82497	2	1.497	1.35	1.182	0.761	0.663	nucleus_x000D_	GO:0044700 single organism signaling; GO:0065008 regulation of biological quality; GO:0010941 regulation of cell death; GO:0006839 mitochondrial transport; GO:0023051 regulation of signaling; GO:0044699 single-organism process; GO:0010821 regulation of mitochondrion organization; GO:1900119 positive regulation of execution phase of apoptosis; GO:1903749 positive regulation of establishment of pro…	GO:0043229 intracellular organelle; GO:0044446 intracellular organelle part; GO:0005737 cytoplasm; GO:0031981 nuclear lumen; GO:0044424 intracellular part; GO:0005623 cell; GO:0044422 organelle part; GO:0005739 mitochondrion; GO:0031974 membrane-enclosed lumen; GO:0043231 intracellular membrane-bounded organelle; GO:0043226 organelle; GO:0005654 nucleoplasm; GO:0005634 nucleus; GO:0070013 intrace…	GO:0005070 SH3/SH2 adaptor activity; GO:0042802 identical protein binding; GO:0002039 p53 binding; GO:0030674 protein binding, bridging; GO:0035591 signaling adaptor activity; GO:0005488 binding; GO:0051059 NF-kappaB binding; GO:0005515 protein binding; GO:0019904 protein domain specific binding; GO:0060090 binding, bridging; GO:0017124 SH3 domain binding; GO:0008134 transcription factor binding;	K16823	TP53BP2; apoptosis-stimulating of p53 protein 2	hsa04390 Hippo signaling pathway - Homo sapiens (human);	IPR013315; IPR001452; IPR020683; IPR029071;	"Spectrin alpha chain, SH3 domain; SH3 domain; Ankyrin repeat-containing domain; Ubiquitin-related domain; "_x000D_
Q13625	698	0.665	Down	0.0025164	S	Apoptosis-stimulating of p53 protein 2	TP53BP2	0.977625	0.0106	40.475	IPRPLS(0.978)PT(0.022)K	2	-0.28921	1	1.299	1.174	1.229	0.891	0.829	nucleus_x000D_	GO:0044700 single organism signaling; GO:0065008 regulation of biological quality; GO:0010941 regulation of cell death; GO:0006839 mitochondrial transport; GO:0023051 regulation of signaling; GO:0044699 single-organism process; GO:0010821 regulation of mitochondrion organization; GO:1900119 positive regulation of execution phase of apoptosis; GO:1903749 positive regulation of establishment of pro…	GO:0043229 intracellular organelle; GO:0044446 intracellular organelle part; GO:0005737 cytoplasm; GO:0031981 nuclear lumen; GO:0044424 intracellular part; GO:0005623 cell; GO:0044422 organelle part; GO:0005739 mitochondrion; GO:0031974 membrane-enclosed lumen; GO:0043231 intracellular membrane-bounded organelle; GO:0043226 organelle; GO:0005654 nucleoplasm; GO:0005634 nucleus; GO:0070013 intrace…	GO:0005070 SH3/SH2 adaptor activity; GO:0042802 identical protein binding; GO:0002039 p53 binding; GO:0030674 protein binding, bridging; GO:0035591 signaling adaptor activity; GO:0005488 binding; GO:0051059 NF-kappaB binding; GO:0005515 protein binding; GO:0019904 protein domain specific binding; GO:0060090 binding, bridging; GO:0017124 SH3 domain binding; GO:0008134 transcription factor binding;	K16823	TP53BP2; apoptosis-stimulating of p53 protein 2	hsa04390 Hippo signaling pathway - Homo sapiens (human);	IPR013315; IPR001452; IPR020683; IPR029071;	"Spectrin alpha chain, SH3 domain; SH3 domain; Ankyrin repeat-containing domain; Ubiquitin-related domain; "_x000D_
Q13637	71	1.53	Up	0.00123517	S	Ras-related protein Rab-32	RAB32	1	0.0232	41.117	VLNWDS(1)R	2	0.093654	1	0.841	0.716	0.771	1.132	1.225	cytoplasm_x000D_	GO:0044085 cellular component biogenesis; GO:0050794 regulation of cellular process; GO:0044700 single organism signaling; GO:0016043 cellular component organization; GO:0021700 developmental maturation; GO:0048869 cellular developmental process; GO:0043485 endosome to pigment granule transport; GO:0048066 developmental pigmentation; GO:0044699 single-organism process; GO:0050931 pigment cell dif…	GO:0016020 membrane; GO:0019867 outer membrane; GO:0005783 endoplasmic reticulum; GO:0031090 organelle membrane; GO:0031410 cytoplasmic vesicle; GO:0031982 vesicle; GO:0005737 cytoplasm; GO:0044433 cytoplasmic vesicle part; GO:0044424 intracellular part; GO:0005623 cell; GO:0044422 organelle part; GO:0048770 pigment granule; GO:0005769 early endosome; GO:0005740 mitochondrial envelope; GO:0005622…	GO:1901265 nucleoside phosphate binding; GO:0016817 hydrolase activity, acting on acid anhydrides; GO:0016787 hydrolase activity; GO:0005515 protein binding; GO:1901363 heterocyclic compound binding; GO:0097159 organic cyclic compound binding; GO:0035650 AP-1 adaptor complex binding; GO:0016462 pyrophosphatase activity; GO:0032553 ribonucleotide binding; GO:0003824 catalytic activity; GO:0005488 …	K07918			IPR005225; IPR027417;	Small GTP-binding protein domain; P-loop containing nucleoside triphosphate hydrolase; _x000D_
Q14103	127	1.839	Up	0.00058174	T	Heterogeneous nuclear ribonucleoprotein D0	HNRNPD	1	6.63e-05	76.073	FGEVVDCT(1)LK	2	0.50825	4	0.651	0.668	0.732	1.355	1.274	nucleus_x000D_	GO:0065008 regulation of biological quality; GO:0048732 gland development; GO:0032270 positive regulation of cellular protein metabolic process; GO:0051973 positive regulation of telomerase activity; GO:0043489 RNA stabilization; GO:0097659 nucleic acid-templated transcription; GO:0010608 posttranscriptional regulation of gene expression; GO:0007420 brain development; GO:0009891 positive regulati…	GO:0043229 intracellular organelle; GO:0044421 extracellular region part; GO:0044446 intracellular organelle part; GO:0031982 vesicle; GO:0005737 cytoplasm; GO:0032991 macromolecular complex; GO:0031981 nuclear lumen; GO:0044424 intracellular part; GO:0005829 cytosol; GO:0005623 cell; GO:0005576 extracellular region; GO:0044422 organelle part; GO:0031974 membrane-enclosed lumen; GO:0043231 intrac…	GO:0003723 RNA binding; GO:0003677 DNA binding; GO:0017091 AU-rich element binding; GO:1901265 nucleoside phosphate binding; GO:0003690 double-stranded DNA binding; GO:0003730 mRNA 3'-UTR binding; GO:1990837 sequence-specific double-stranded DNA binding; GO:0042162 telomeric DNA binding; GO:0005515 protein binding; GO:0000166 nucleotide binding; GO:0003682 chromatin binding; GO:0035925 mRNA 3'-UT…	K13044			IPR000504; IPR012677; IPR012956;	"RNA recognition motif domain; Nucleotide-binding alpha-beta plait domain; CARG-binding factor, N-terminal; "_x000D_	PIN1-AUF1 complex; PABPC1-HSPA8-HNRPD-EIF4G1 complex; Multiprotein complex (mRNA turnover);
Q14151	513	1.87	Up	0.0066385	S	Scaffold attachment factor B2	SAFB2	1	0.00443	56.258	HHS(1)VEIK	3	-0.0041532	1	0.57	0.814	0.639	1.389	1.119	nucleus_x000D_	GO:0022414 reproductive process; GO:0097659 nucleic acid-templated transcription; GO:0048869 cellular developmental process; GO:0008584 male gonad development; GO:0023051 regulation of signaling; GO:0044699 single-organism process; GO:0009058 biosynthetic process; GO:0044237 cellular metabolic process; GO:2001141 regulation of RNA biosynthetic process; GO:0008152 metabolic process; GO:0010646 reg…	GO:0043229 intracellular organelle; GO:0044421 extracellular region part; GO:0031982 vesicle; GO:0044446 intracellular organelle part; GO:0005737 cytoplasm; GO:0031981 nuclear lumen; GO:0044424 intracellular part; GO:0016604 nuclear body; GO:0005623 cell; GO:0005576 extracellular region; GO:0044422 organelle part; GO:0070062 extracellular exosome; GO:0031974 membrane-enclosed lumen; GO:0043226 or…	GO:0097159 organic cyclic compound binding; GO:1901363 heterocyclic compound binding; GO:0003677 DNA binding; GO:0003723 RNA binding; GO:0042802 identical protein binding; GO:1901265 nucleoside phosphate binding; GO:0003690 double-stranded DNA binding; GO:0005488 binding; GO:0003676 nucleic acid binding; GO:0005515 protein binding; GO:0000166 nucleotide binding; GO:0043565 sequence-specific DNA b…				IPR003034; IPR000504; IPR012677;	SAP domain; RNA recognition motif domain; Nucleotide-binding alpha-beta plait domain; _x000D_
Q14186	23	0.665	Down	0.0076795	S	Transcription factor Dp-1	TFDP1	1	0.000378	44.511	VFIDQNLS(1)PGK	3	-0.39537	2	1.201	1.343	1.15	0.885	0.712	cytoplasm_x000D_	GO:0044700 single organism signaling; GO:1902807 negative regulation of cell cycle G1/S phase transition; GO:0065008 regulation of biological quality; GO:0010941 regulation of cell death; GO:0097659 nucleic acid-templated transcription; GO:0009891 positive regulation of biosynthetic process; GO:0010564 regulation of cell cycle process; GO:0044237 cellular metabolic process; GO:0010821 regulation …	GO:0043229 intracellular organelle; GO:0044446 intracellular organelle part; GO:0005737 cytoplasm; GO:0031981 nuclear lumen; GO:0032991 macromolecular complex; GO:0044424 intracellular part; GO:0005667 transcription factor complex; GO:0005829 cytosol; GO:0005623 cell; GO:0044422 organelle part; GO:0005739 mitochondrion; GO:0031974 membrane-enclosed lumen; GO:0043231 intracellular membrane-bounded…	GO:0000981 RNA polymerase II transcription factor activity, sequence-specific DNA binding; GO:0003677 DNA binding; GO:0005515 protein binding; GO:0003712 transcription cofactor activity; GO:0003700 transcription factor activity, sequence-specific DNA binding; GO:1901363 heterocyclic compound binding; GO:0097159 organic cyclic compound binding; GO:0005488 binding; GO:0003676 nucleic acid binding; …	K04683	TFDP1; transcription factor Dp-1	hsa04350 TGF-beta signaling pathway - Homo sapiens (human); hsa04110 Cell cycle - Homo sapiens (human);	IPR003316; IPR014889; IPR011991;	"E2F/DP family, winged-helix DNA-binding domain; Transcription factor DP, C-terminal; Winged helix-turn-helix DNA-binding domain; "_x000D_	GABP(gamma)1-E2F1-DP1 complex; E2F5-RB2-DP1 complex; E2F-6 complex; SMAD3-E2F4/5-p107-DP1 complex; SMAD3/4-E2F4/5-p107-DP1 complex;
Q14241	413	1.642	Up	0.0085233	S	Elongin-A	ELOA	0.98376	0.0211	42.599	S(0.016)LGS(0.984)LPK	2	1.2946	1	0.689	0.634	0.893	1.257	1.174	nucleus_x000D_	GO:0050794 regulation of cellular process; GO:0006725 cellular aromatic compound metabolic process; GO:0060255 regulation of macromolecule metabolic process; GO:0097659 nucleic acid-templated transcription; GO:0019219 regulation of nucleobase-containing compound metabolic process; GO:0009058 biosynthetic process; GO:0006354 DNA-templated transcription, elongation; GO:0044237 cellular metabolic pr…	GO:0016020 membrane; GO:0043229 intracellular organelle; GO:0005615 extracellular space; GO:0044421 extracellular region part; GO:0044446 intracellular organelle part; GO:0032991 macromolecular complex; GO:0031224 intrinsic component of membrane; GO:0031981 nuclear lumen; GO:0044424 intracellular part; GO:0005623 cell; GO:0016021 integral component of membrane; GO:0005576 extracellular region; GO…	GO:0005515 protein binding; GO:0005488 binding;	K15076			IPR001810; IPR017923; IPR003617;	"F-box domain; Transcription factor IIS, N-terminal; Transcription elongation factor, TFIIS/CRSP70, N-terminal, sub-type; "_x000D_
Q14739	99	0.66	Down	0.0072377	S	Lamin-B receptor	LBR	0.903966	8.77e-15	102.52	S(0.015)AS(0.904)AS(0.081)HQADIK	2	0.14389	2	1.127	1.435	1.144	0.834	0.781	plasma membrane_x000D_	GO:0008203 cholesterol metabolic process; GO:0044711 single-organism biosynthetic process; GO:1901615 organic hydroxy compound metabolic process; GO:1902652 secondary alcohol metabolic process; GO:0006066 alcohol metabolic process; GO:0055114 oxidation-reduction process; GO:0044281 small molecule metabolic process; GO:1902653 secondary alcohol biosynthetic process; GO:0008202 steroid metabolic pr…	GO:0043229 intracellular organelle; GO:0016020 membrane; GO:0031090 organelle membrane; GO:0005635 nuclear envelope; GO:0031967 organelle envelope; GO:0044446 intracellular organelle part; GO:0031224 intrinsic component of membrane; GO:0012505 endomembrane system; GO:0044424 intracellular part; GO:0005623 cell; GO:0016021 integral component of membrane; GO:0044422 organelle part; GO:0043231 intra…	GO:0016627 oxidoreductase activity, acting on the CH-CH group of donors; GO:0097159 organic cyclic compound binding; GO:1901363 heterocyclic compound binding; GO:0070087 chromo shadow domain binding; GO:0003677 DNA binding; GO:0003723 RNA binding; GO:0016628 oxidoreductase activity, acting on the CH-CH group of donors, NAD or NADP as acceptor; GO:0003824 catalytic activity; GO:0005521 lamin bindi…	K19532			IPR019023; IPR002999;	Lamin-B receptor of TUDOR domain; Tudor domain; _x000D_
Q14739	86	0.663	Down	0.0192434	S	Lamin-B receptor	LBR	1	0.0161	41.876	S(1)PGRPPK	3	-0.83046	2	1.011	1.275	1.409	0.765	0.803	plasma membrane_x000D_	GO:0008203 cholesterol metabolic process; GO:0044711 single-organism biosynthetic process; GO:1901615 organic hydroxy compound metabolic process; GO:1902652 secondary alcohol metabolic process; GO:0006066 alcohol metabolic process; GO:0055114 oxidation-reduction process; GO:0044281 small molecule metabolic process; GO:1902653 secondary alcohol biosynthetic process; GO:0008202 steroid metabolic pr…	GO:0043229 intracellular organelle; GO:0016020 membrane; GO:0031090 organelle membrane; GO:0005635 nuclear envelope; GO:0031967 organelle envelope; GO:0044446 intracellular organelle part; GO:0031224 intrinsic component of membrane; GO:0012505 endomembrane system; GO:0044424 intracellular part; GO:0005623 cell; GO:0016021 integral component of membrane; GO:0044422 organelle part; GO:0043231 intra…	GO:0016627 oxidoreductase activity, acting on the CH-CH group of donors; GO:0097159 organic cyclic compound binding; GO:1901363 heterocyclic compound binding; GO:0070087 chromo shadow domain binding; GO:0003677 DNA binding; GO:0003723 RNA binding; GO:0016628 oxidoreductase activity, acting on the CH-CH group of donors, NAD or NADP as acceptor; GO:0003824 catalytic activity; GO:0005521 lamin bindi…	K19532			IPR019023; IPR002999;	Lamin-B receptor of TUDOR domain; Tudor domain; _x000D_
Q14839	1535	0.645	Down	0.002658	S	Chromodomain-helicase-DNA-binding protein 4	CHD4	0.978408	2.62e-05	61.11	MS(0.002)QPGS(0.978)PS(0.02)PK	2	-0.17289	3	1.187	1.235	1.326	0.74	0.779	nucleus_x000D_	GO:0044085 cellular component biogenesis; GO:0097659 nucleic acid-templated transcription; GO:0023051 regulation of signaling; GO:0032392 DNA geometric change; GO:0044699 single-organism process; GO:0009058 biosynthetic process; GO:0051253 negative regulation of RNA metabolic process; GO:0044237 cellular metabolic process; GO:2001141 regulation of RNA biosynthetic process; GO:0008152 metabolic pr…	GO:0016020 membrane; GO:0005737 cytoplasm; GO:0032991 macromolecular complex; GO:0017053 transcriptional repressor complex; GO:0044424 intracellular part; GO:0070603 SWI/SNF superfamily-type complex; GO:0005623 cell; GO:0000118 histone deacetylase complex; GO:0044422 organelle part; GO:0090568 nuclear transcriptional repressor complex; GO:0044427 chromosomal part; GO:0043228 non-membrane-bounded …	GO:1901265 nucleoside phosphate binding; GO:0008026 ATP-dependent helicase activity; GO:0016817 hydrolase activity, acting on acid anhydrides; GO:0005515 protein binding; GO:0016787 hydrolase activity; GO:0016887 ATPase activity; GO:0097159 organic cyclic compound binding; GO:1901363 heterocyclic compound binding; GO:0008092 cytoskeletal protein binding; GO:0016462 pyrophosphatase activity; GO:00…	K11643	CHD4; chromodomain-helicase-DNA-binding protein 4 [EC:3.6.4.12]	hsa05165 Human papillomavirus infection - Homo sapiens (human); hsa05203 Viral carcinogenesis - Homo sapiens (human);	IPR009463; IPR001965; IPR027417; IPR009462; IPR000953; IPR012958; IPR000330; IPR023780; IPR013083; IPR014001; IPR016197; IPR011011; IPR001650; IPR012957; IPR019787;	"Domain of unknown function DUF1087; Zinc finger, PHD-type; P-loop containing nucleoside triphosphate hydrolase; Domain of unknown function DUF1086; Chromo/chromo shadow domain; CHD, N-terminal; SNF2-related, N-terminal domain; Chromo domain; Zinc finger, RING/FYVE/PHD-type; Helicase superfamily 1/2, ATP-binding domain; Chromo domain-like; Zinc finger, FYVE/PHD-type; Helicase, C-terminal; CHD, C-…	Mi2/NuRD complex; Emerin complex 32; PID complex; LARC complex (LCR-associated remodeling complex); NuRD.1 complex; Anti-HDAC2 complex; MTA2 complex; MeCP1 complex; NRD complex (Nucleosome remodeling and deacetylation complex); Mi2/NuRD-BCL6-MTA3 complex; ATR-HDAC2-CHD4 complex;
Q14993	81	0.421	Down	0.00054119	S	Collagen alpha-1(XIX) chain	COL19A1	1	0.0113	45.368	LGS(1)ALLIR	2	3.7679	1	1.36	1.526	1.542	0.629	0.538	mitochondria_x000D_	GO:0014706 striated muscle tissue development; GO:0016043 cellular component organization; GO:0044707 single-multicellular organism process; GO:0048869 cellular developmental process; GO:0044236 multicellular organism metabolic process; GO:0044699 single-organism process; GO:0071704 organic substance metabolic process; GO:0022610 biological adhesion; GO:0008152 metabolic process; GO:0044243 multi…	GO:0005788 endoplasmic reticulum lumen; GO:0043229 intracellular organelle; GO:0044421 extracellular region part; GO:0005783 endoplasmic reticulum; GO:0005737 cytoplasm; GO:0044446 intracellular organelle part; GO:0032991 macromolecular complex; GO:0012505 endomembrane system; GO:0044424 intracellular part; GO:0005623 cell; GO:0005576 extracellular region; GO:0005581 collagen trimer; GO:0044422 o…	GO:0005201 extracellular matrix structural constituent; GO:0005515 protein binding; GO:0060090 binding, bridging; GO:0030674 protein binding, bridging; GO:0005198 structural molecule activity; GO:0005488 binding;				IPR001791; IPR013320;	Laminin G domain; Concanavalin A-like lectin/glucanase domain; _x000D_
Q15027	739	1.906	Up	0.00040475	T	"Arf-GAP with coiled-coil, ANK repeat and PH domain-containing protein 1"	ACAP1	1	6.85e-06	95.741	SHDLHT(1)L	3	-0.10869	1	0.693	0.637	0.669	1.375	1.144	nucleus_x000D_	GO:0043547 positive regulation of GTPase activity; GO:0071702 organic substance transport; GO:0015031 protein transport; GO:0043085 positive regulation of catalytic activity; GO:0051234 establishment of localization; GO:0006810 transport; GO:0045184 establishment of protein localization; GO:0051336 regulation of hydrolase activity; GO:0051345 positive regulation of hydrolase activity; GO:0050790 …	GO:0010008 endosome membrane; GO:0097708 intracellular vesicle; GO:0016020 membrane; GO:0043229 intracellular organelle; GO:0098588 bounding membrane of organelle; GO:0031090 organelle membrane; GO:0031410 cytoplasmic vesicle; GO:0044446 intracellular organelle part; GO:0005737 cytoplasm; GO:0031982 vesicle; GO:0044433 cytoplasmic vesicle part; GO:0044440 endosomal part; GO:0012505 endomembrane s…	GO:0030234 enzyme regulator activity; GO:0060589 nucleoside-triphosphatase regulator activity; GO:0005488 binding; GO:0030695 GTPase regulator activity; GO:0043167 ion binding; GO:0043169 cation binding; GO:0046872 metal ion binding; GO:0005515 protein binding; GO:0098772 molecular function regulator; GO:0008047 enzyme activator activity; GO:0005096 GTPase activator activity;	K12489	ACAP; Arf-GAP with coiled-coil, ANK repeat and PH domain-containing protein	hsa04144 Endocytosis - Homo sapiens (human);	IPR000909; IPR027267; IPR011993; IPR020683; IPR001849;	"Phosphatidylinositol-specific phospholipase C, X domain; Arfaptin homology (AH) domain/BAR domain; PH domain-like; Ankyrin repeat-containing domain; Pleckstrin homology domain; "_x000D_
Q15052	225	1.555	Up	0.0076241	S	Rho guanine nucleotide exchange factor 6	ARHGEF6	0.999952	0.000698	54.343	SSERPLS(1)PK	3	0.40397	2	0.789	0.752	0.761	1.001	1.248	cytoplasm_x000D_	GO:0044700 single organism signaling; GO:0044085 cellular component biogenesis; GO:0097581 lamellipodium organization; GO:0010941 regulation of cell death; GO:0023051 regulation of signaling; GO:0044699 single-organism process; GO:0044237 cellular metabolic process; GO:0006796 phosphate-containing compound metabolic process; GO:0031098 stress-activated protein kinase signaling cascade; GO:0008152…	GO:0031252 cell leading edge; GO:0042995 cell projection; GO:0005622 intracellular; GO:0044464 cell part; GO:0005737 cytoplasm; GO:0030027 lamellipodium; GO:0044424 intracellular part; GO:0005829 cytosol; GO:0005623 cell; GO:0044444 cytoplasmic part;	GO:0030234 enzyme regulator activity; GO:0005085 guanyl-nucleotide exchange factor activity; GO:0060589 nucleoside-triphosphatase regulator activity; GO:0005488 binding; GO:0030695 GTPase regulator activity; GO:0005515 protein binding; GO:0005088 Ras guanyl-nucleotide exchange factor activity; GO:0098772 molecular function regulator; GO:0008047 enzyme activator activity; GO:0005096 GTPase activat…	K05729	ARHGEF6; Rho guanine nucleotide exchange factor 6	hsa05212 Pancreatic cancer - Homo sapiens (human); hsa04810 Regulation of actin cytoskeleton - Homo sapiens (human);	IPR001452; IPR011993; IPR032409; IPR001715; IPR000219; IPR001849;	"SH3 domain; PH domain-like; Rho guanine nucleotide exchange factor, coiled-coil domain; Calponin homology domain; Dbl homology (DH) domain; Pleckstrin homology domain; "_x000D_	ILK-PARVB-ARHGEF6 complex; PARVB-ARHGEF6 complex;
Q15057	775	3.911	Up	7.9682e-05	S	"Arf-GAP with coiled-coil, ANK repeat and PH domain-containing protein 2"	ACAP2	1	0.00146	68.557	FQQDS(1)QKF	3	-0.015203	2	0.402	0.406	0.34	1.546	1.328	cyto_nucl_x000D_	GO:0051716 cellular response to stimulus; GO:1990089 response to nerve growth factor; GO:0043547 positive regulation of GTPase activity; GO:1990090 cellular response to nerve growth factor stimulus; GO:0071310 cellular response to organic substance; GO:0071363 cellular response to growth factor stimulus; GO:0010033 response to organic substance; GO:0050896 response to stimulus; GO:0043085 positiv…	GO:0010008 endosome membrane; GO:0043229 intracellular organelle; GO:0097708 intracellular vesicle; GO:0016020 membrane; GO:0098588 bounding membrane of organelle; GO:0031410 cytoplasmic vesicle; GO:0031090 organelle membrane; GO:0005737 cytoplasm; GO:0044446 intracellular organelle part; GO:0031982 vesicle; GO:0044433 cytoplasmic vesicle part; GO:0044440 endosomal part; GO:0012505 endomembrane s…	GO:0031267 small GTPase binding; GO:0060589 nucleoside-triphosphatase regulator activity; GO:0030695 GTPase regulator activity; GO:0043167 ion binding; GO:0005515 protein binding; GO:0098772 molecular function regulator; GO:0017137 Rab GTPase binding; GO:0030234 enzyme regulator activity; GO:0017016 Ras GTPase binding; GO:0005488 binding; GO:0046872 metal ion binding; GO:0043169 cation binding; G…	K12489	ACAP; Arf-GAP with coiled-coil, ANK repeat and PH domain-containing protein	hsa04144 Endocytosis - Homo sapiens (human);	IPR027267; IPR011993; IPR020683; IPR001849;	Arfaptin homology (AH) domain/BAR domain; PH domain-like; Ankyrin repeat-containing domain; Pleckstrin homology domain; _x000D_
Q15424	288	1.844	Up	0.0037238	S	Scaffold attachment factor B1	SAFB	1	0.000774	55.314	ADS(1)LLAVVK	2	0.52265	1	0.58	0.787	0.678	1.385	1.211	nucleus_x000D_	GO:0044700 single organism signaling; GO:0065008 regulation of biological quality; GO:0097659 nucleic acid-templated transcription; GO:0009891 positive regulation of biosynthetic process; GO:0044699 single-organism process; GO:0009058 biosynthetic process; GO:0044237 cellular metabolic process; GO:0071383 cellular response to steroid hormone stimulus; GO:0030520 intracellular estrogen receptor si…	GO:0031974 membrane-enclosed lumen; GO:0043226 organelle; GO:0043231 intracellular membrane-bounded organelle; GO:0043229 intracellular organelle; GO:0005654 nucleoplasm; GO:0005634 nucleus; GO:0070013 intracellular organelle lumen; GO:0044464 cell part; GO:0005622 intracellular; GO:0044446 intracellular organelle part; GO:0031981 nuclear lumen; GO:0044424 intracellular part; GO:0043227 membrane-…	GO:0003677 DNA binding; GO:0003723 RNA binding; GO:1901265 nucleoside phosphate binding; GO:0003690 double-stranded DNA binding; GO:0005515 protein binding; GO:0003682 chromatin binding; GO:0000166 nucleotide binding; GO:0043565 sequence-specific DNA binding; GO:0001047 core promoter binding; GO:1901363 heterocyclic compound binding; GO:0097159 organic cyclic compound binding; GO:0000975 regulato…				IPR003034; IPR000504; IPR012677;	SAP domain; RNA recognition motif domain; Nucleotide-binding alpha-beta plait domain; _x000D_
Q15555	200	1.668	Up	0.00196235	S	Microtubule-associated protein RP/EB family member 2	MAPRE2	0.940449	1.4e-05	48.216	S(0.003)HHANS(0.94)PT(0.056)AGAAK	3	0.31112	2	0.639	0.802	0.75	1.272	1.212	cytoplasm_x000D_	GO:0050794 regulation of cellular process; GO:0044700 single organism signaling; GO:0016043 cellular component organization; GO:0000278 mitotic cell cycle; GO:0051716 cellular response to stimulus; GO:0007067 mitotic nuclear division; GO:0048285 organelle fission; GO:0044763 single-organism cellular process; GO:0044699 single-organism process; GO:0008283 cell proliferation; GO:0023052 signaling; …	GO:0043229 intracellular organelle; GO:0099513 polymeric cytoskeletal fiber; GO:0005874 microtubule; GO:0035371 microtubule plus-end; GO:0043232 intracellular non-membrane-bounded organelle; GO:0044430 cytoskeletal part; GO:0005737 cytoplasm; GO:0044446 intracellular organelle part; GO:1990752 microtubule end; GO:0099512 supramolecular fiber; GO:0044424 intracellular part; GO:0099080 supramolecul…	GO:0015631 tubulin binding; GO:0005515 protein binding; GO:0008092 cytoskeletal protein binding; GO:0042802 identical protein binding; GO:0008017 microtubule binding; GO:0005488 binding;	K10436			IPR001715; IPR004953;	"Calponin homology domain; EB1, C-terminal; "_x000D_
Q15744	188	1.687	Up	0.00116022	S	CCAAT/enhancer-binding protein epsilon	CEBPE	1	6.25e-05	55.04	APS(1)PAGPLHK	3	-0.036435	1	0.812	0.676	0.691	1.257	1.162	nucleus_x000D_	GO:0097659 nucleic acid-templated transcription; GO:0048869 cellular developmental process; GO:0009891 positive regulation of biosynthetic process; GO:0098542 defense response to other organism; GO:0044699 single-organism process; GO:0009058 biosynthetic process; GO:0044237 cellular metabolic process; GO:0051234 establishment of localization; GO:0006909 phagocytosis; GO:0009607 response to biotic…	GO:0031974 membrane-enclosed lumen; GO:0043226 organelle; GO:0043231 intracellular membrane-bounded organelle; GO:0043229 intracellular organelle; GO:0005654 nucleoplasm; GO:0005634 nucleus; GO:0070013 intracellular organelle lumen; GO:0044464 cell part; GO:0005622 intracellular; GO:0044446 intracellular organelle part; GO:0031981 nuclear lumen; GO:0044424 intracellular part; GO:0043227 membrane-…	GO:0000981 RNA polymerase II transcription factor activity, sequence-specific DNA binding; GO:0001228 transcriptional activator activity, RNA polymerase II transcription regulatory region sequence-specific binding; GO:0003677 DNA binding; GO:0046982 protein heterodimerization activity; GO:0000976 transcription regulatory region sequence-specific DNA binding; GO:0001077 transcriptional activator a…	K10051	CEBPE; CCAAT/enhancer binding protein (C/EBP), epsilon	hsa05221 Acute myeloid leukemia - Homo sapiens (human); hsa05202 Transcriptional misregulation in cancer - Homo sapiens (human);	IPR004827;	Basic-leucine zipper domain; _x000D_	CEBPE-E2F1-RB1 complex;
Q15811	1144	0.293	Down	0.000102251	T	Intersectin-1	ITSN1	0.806502	0.00218	83.862	IT(0.807)PT(0.193)EPPK	2	0.2588	2	1.463	1.634	1.849	0.518	0.485	cyto_nucl_x000D_	GO:0044700 single organism signaling; GO:0010941 regulation of cell death; GO:0051896 regulation of protein kinase B signaling; GO:0007166 cell surface receptor signaling pathway; GO:0023051 regulation of signaling; GO:1902533 positive regulation of intracellular signal transduction; GO:0043523 regulation of neuron apoptotic process; GO:0044699 single-organism process; GO:0099504 synaptic vesicle…	GO:0097708 intracellular vesicle; GO:0043229 intracellular organelle; GO:0031252 cell leading edge; GO:0016020 membrane; GO:0042995 cell projection; GO:0031410 cytoplasmic vesicle; GO:0071944 cell periphery; GO:0030054 cell junction; GO:0005737 cytoplasm; GO:0031982 vesicle; GO:0012505 endomembrane system; GO:0044424 intracellular part; GO:0005829 cytosol; GO:0005623 cell; GO:0045202 synapse; GO:…	GO:0005085 guanyl-nucleotide exchange factor activity; GO:0043167 ion binding; GO:0005515 protein binding; GO:0019207 kinase regulator activity; GO:0098772 molecular function regulator; GO:0070064 proline-rich region binding; GO:0019209 kinase activator activity; GO:0032947 protein complex scaffold; GO:0030234 enzyme regulator activity; GO:0005488 binding; GO:0043169 cation binding; GO:0046872 me…	K20045			IPR011992; IPR002048; IPR000219; IPR001849; IPR001452; IPR000261; IPR011993; IPR000008;	EF-hand domain pair; EF-hand domain; Dbl homology (DH) domain; Pleckstrin homology domain; SH3 domain; EH domain; PH domain-like; C2 domain; _x000D_
Q16555	514	1.808	Up	7.5351e-05	T	Dihydropyrimidinase-related protein 2	DPYSL2	0.866587	0.00517	56.936	T(0.051)VT(0.867)PAS(0.064)S(0.018)AK	2	0.5438	2	0.653	0.713	0.71	1.203	1.264	cyto_nucl_x000D_	GO:0044700 single organism signaling; GO:0065008 regulation of biological quality; GO:0007420 brain development; GO:0048869 cellular developmental process; GO:0048666 neuron development; GO:0032989 cellular component morphogenesis; GO:0022008 neurogenesis; GO:0044699 single-organism process; GO:0044237 cellular metabolic process; GO:0051234 establishment of localization; GO:0001558 regulation of …	GO:0043229 intracellular organelle; GO:0016020 membrane; GO:0044421 extracellular region part; GO:0043232 intracellular non-membrane-bounded organelle; GO:0071944 cell periphery; GO:0031982 vesicle; GO:0005737 cytoplasm; GO:0044424 intracellular part; GO:0005623 cell; GO:0005829 cytosol; GO:0005576 extracellular region; GO:0005886 plasma membrane; GO:0043228 non-membrane-bounded organelle; GO:000…	GO:0008092 cytoskeletal protein binding; GO:0042802 identical protein binding; GO:0003824 catalytic activity; GO:0008017 microtubule binding; GO:0005488 binding; GO:0015631 tubulin binding; GO:0016812 hydrolase activity, acting on carbon-nitrogen (but not peptide) bonds, in cyclic amides; GO:0004157 dihydropyrimidinase activity; GO:0016787 hydrolase activity; GO:0005515 protein binding; GO:001681…	K07528	DPYSL2; dihydropyrimidinase-like 2	hsa04360 Axon guidance - Homo sapiens (human);	IPR032466; IPR006680; IPR011059;	"Metal-dependent hydrolase; Amidohydrolase-related; Metal-dependent hydrolase, composite domain; "_x000D_
Q16659	189	2.25	Up	0.00027809	S	Mitogen-activated protein kinase 6	MAPK6	0.999899	2.85e-05	63.091	GHLS(1)EGLVTK	2	0.47998	1	0.536	0.656	0.582	1.284	1.285	cytoplasm_x000D_	GO:0044700 single organism signaling; GO:0045666 positive regulation of neuron differentiation; GO:0048869 cellular developmental process; GO:0022008 neurogenesis; GO:0044699 single-organism process; GO:0044237 cellular metabolic process; GO:0006796 phosphate-containing compound metabolic process; GO:0051130 positive regulation of cellular component organization; GO:0008152 metabolic process; GO:…	GO:0043229 intracellular organelle; GO:0043232 intracellular non-membrane-bounded organelle; GO:0044446 intracellular organelle part; GO:0005737 cytoplasm; GO:0032991 macromolecular complex; GO:0031981 nuclear lumen; GO:0044424 intracellular part; GO:0005623 cell; GO:0005829 cytosol; GO:0044422 organelle part; GO:0043228 non-membrane-bounded organelle; GO:0005856 cytoskeleton; GO:0043231 intracel…	GO:1901265 nucleoside phosphate binding; GO:0016773 phosphotransferase activity, alcohol group as acceptor; GO:0019901 protein kinase binding; GO:0046983 protein dimerization activity; GO:0005515 protein binding; GO:0004672 protein kinase activity; GO:0004702 signal transducer, downstream of receptor, with serine/threonine kinase activity; GO:0004871 signal transducer activity; GO:0097159 organic…	K06855	MAPK4_6; mitogen-activated protein kinase 4/6 [EC:2.7.11.24]	hsa04657 IL-17 signaling pathway - Homo sapiens (human);	IPR000719; IPR011009;	Protein kinase domain; Protein kinase-like domain; _x000D_
Q16891	388	3.097	Up	2.4022e-05	S	MICOS complex subunit MIC60	IMMT	0.999265	0.000582	49.448	GMS(0.999)VS(0.001)DLADK	2	0.32784	2	0.483	0.452	0.453	1.571	1.343	mitochondria_x000D_	GO:0042407 cristae formation; GO:0016043 cellular component organization; GO:0065008 regulation of biological quality; GO:0072503 cellular divalent inorganic cation homeostasis; GO:0007006 mitochondrial membrane organization; GO:0030003 cellular cation homeostasis; GO:0044699 single-organism process; GO:0055082 cellular chemical homeostasis; GO:0042592 homeostatic process; GO:0055080 cation homeo…	GO:0016020 membrane; GO:0098800 inner mitochondrial membrane protein complex; GO:0031090 organelle membrane; GO:0098796 membrane protein complex; GO:0005737 cytoplasm; GO:0031305 integral component of mitochondrial inner membrane; GO:0032991 macromolecular complex; GO:0031224 intrinsic component of membrane; GO:0098798 mitochondrial protein complex; GO:0044424 intracellular part; GO:0044455 mitoc…	GO:0097159 organic cyclic compound binding; GO:1901363 heterocyclic compound binding; GO:0003723 RNA binding; GO:0005515 protein binding; GO:0005488 binding; GO:0003676 nucleic acid binding;	K17785
Q16891	113	1.997	Up	0.000175211	S	MICOS complex subunit MIC60	IMMT	0.963234	0.000229	73.632	IS(0.037)S(0.963)VSEVMK	2	0.08986	3	0.693	0.592	0.653	1.238	1.337	mitochondria_x000D_	GO:0042407 cristae formation; GO:0016043 cellular component organization; GO:0065008 regulation of biological quality; GO:0072503 cellular divalent inorganic cation homeostasis; GO:0007006 mitochondrial membrane organization; GO:0030003 cellular cation homeostasis; GO:0044699 single-organism process; GO:0055082 cellular chemical homeostasis; GO:0042592 homeostatic process; GO:0055080 cation homeo…	GO:0016020 membrane; GO:0098800 inner mitochondrial membrane protein complex; GO:0031090 organelle membrane; GO:0098796 membrane protein complex; GO:0005737 cytoplasm; GO:0031305 integral component of mitochondrial inner membrane; GO:0032991 macromolecular complex; GO:0031224 intrinsic component of membrane; GO:0098798 mitochondrial protein complex; GO:0044424 intracellular part; GO:0044455 mitoc…	GO:0097159 organic cyclic compound binding; GO:1901363 heterocyclic compound binding; GO:0003723 RNA binding; GO:0005515 protein binding; GO:0005488 binding; GO:0003676 nucleic acid binding;	K17785
Q1KMD3	597	2.168	Up	0.00155783	S	Heterogeneous nuclear ribonucleoprotein U-like protein 2	HNRNPUL2	1	0.00633	44.425	ANFS(1)LPEK	3	-0.011669	1	0.618	0.668	0.541	1.352	1.48	nucleus_x000D_		GO:0043229 intracellular organelle; GO:0016020 membrane; GO:0044446 intracellular organelle part; GO:0031981 nuclear lumen; GO:0044424 intracellular part; GO:0005623 cell; GO:0044422 organelle part; GO:0043226 organelle; GO:0043231 intracellular membrane-bounded organelle; GO:0031974 membrane-enclosed lumen; GO:0005654 nucleoplasm; GO:0005634 nucleus; GO:0070013 intracellular organelle lumen; GO:…	GO:0097159 organic cyclic compound binding; GO:1901363 heterocyclic compound binding; GO:0003723 RNA binding; GO:0005515 protein binding; GO:0005488 binding; GO:0003676 nucleic acid binding;				IPR003034; IPR027417; IPR001870; IPR013320; IPR003877;	SAP domain; P-loop containing nucleoside triphosphate hydrolase; B30.2/SPRY domain; Concanavalin A-like lectin/glucanase domain; SPRY domain; _x000D_
Q2KHR2	202	1.545	Up	0.0020799	S	DNA-binding protein RFX7	RFX7	0.962603	0.00193	51.286	T(0.037)LPS(0.963)PIDAK	2	0.43468	1	0.77	0.758	0.785	1.084	1.329	nucleus_x000D_	GO:0050794 regulation of cellular process; GO:0010468 regulation of gene expression; GO:0006355 regulation of transcription, DNA-templated; GO:0031326 regulation of cellular biosynthetic process; GO:0080090 regulation of primary metabolic process; GO:0060255 regulation of macromolecule metabolic process; GO:0019219 regulation of nucleobase-containing compound metabolic process; GO:0006357 regulat…	GO:0043226 organelle; GO:0043231 intracellular membrane-bounded organelle; GO:0043229 intracellular organelle; GO:0005634 nucleus; GO:0044464 cell part; GO:0005622 intracellular; GO:0044424 intracellular part; GO:0043227 membrane-bounded organelle; GO:0005623 cell;	GO:0003677 DNA binding; GO:0000976 transcription regulatory region sequence-specific DNA binding; GO:0003690 double-stranded DNA binding; GO:1990837 sequence-specific double-stranded DNA binding; GO:0001012 RNA polymerase II regulatory region DNA binding; GO:0043565 sequence-specific DNA binding; GO:0000987 core promoter proximal region sequence-specific DNA binding; GO:0003700 transcription fact…				IPR011991; IPR003150;	Winged helix-turn-helix DNA-binding domain; DNA-binding RFX-type winged-helix domain; _x000D_
Q4G0F5	304	1.912	Up	0.00060491	S	Vacuolar protein sorting-associated protein 26B	VPS26B	0.997247	5.45e-12	73.279	S(0.003)MS(0.997)HQAAIASQR	2	0.5289	3	0.625	0.696	0.675	1.155	1.253	cytoplasm_x000D_	GO:0050794 regulation of cellular process; GO:0046907 intracellular transport; GO:0031329 regulation of cellular catabolic process; GO:0016192 vesicle-mediated transport; GO:0009894 regulation of catabolic process; GO:0071702 organic substance transport; GO:0031323 regulation of cellular metabolic process; GO:0010506 regulation of autophagy; GO:0015031 protein transport; GO:0051641 cellular local…	GO:0097708 intracellular vesicle; GO:0043229 intracellular organelle; GO:0016020 membrane; GO:0030904 retromer complex; GO:0005770 late endosome; GO:0031410 cytoplasmic vesicle; GO:0030906 retromer, cargo-selective complex; GO:0098796 membrane protein complex; GO:0005737 cytoplasm; GO:0031982 vesicle; GO:0012505 endomembrane system; GO:0032991 macromolecular complex; GO:0044424 intracellular part…	GO:0022892 substrate-specific transporter activity; GO:0005515 protein binding; GO:0008565 protein transporter activity; GO:0005488 binding; GO:0005215 transporter activity;	K18466	VPS26; vacuolar protein sorting-associated protein 26	hsa04144 Endocytosis - Homo sapiens (human);			Retromer complex (SNX1, SNX2, VPS35, VPS29, VPS26B);
Q53EL6	457	1.649	Up	0.00020065	S	Programmed cell death protein 4	PDCD4	1	0.00414	45.433	FVS(1)EGDGGR	2	-0.083559	3	0.708	0.777	0.726	1.221	1.268	nucleus_x000D_	GO:0051093 negative regulation of developmental process; GO:0010941 regulation of cell death; GO:0032872 regulation of stress-activated MAPK cascade; GO:2000351 regulation of endothelial cell apoptotic process; GO:0009968 negative regulation of signal transduction; GO:0048869 cellular developmental process; GO:0023051 regulation of signaling; GO:0044699 single-organism process; GO:0043506 regulat…	GO:0043226 organelle; GO:0043231 intracellular membrane-bounded organelle; GO:0043229 intracellular organelle; GO:0005634 nucleus; GO:0044464 cell part; GO:0005622 intracellular; GO:0005737 cytoplasm; GO:0044424 intracellular part; GO:0043227 membrane-bounded organelle; GO:0005623 cell; GO:0005829 cytosol; GO:0044444 cytoplasmic part;	GO:0097159 organic cyclic compound binding; GO:1901363 heterocyclic compound binding; GO:0003723 RNA binding; GO:0005515 protein binding; GO:0005488 binding; GO:0003676 nucleic acid binding;	K16865	PDCD4; programmed cell death protein 4	hsa05205 Proteoglycans in cancer - Homo sapiens (human); hsa05206 MicroRNAs in cancer - Homo sapiens (human);	IPR003891; IPR016024; IPR016021;	"Initiation factor eIF-4 gamma, MA3; Armadillo-type fold; MIF4G-like domain; "_x000D_	Emerin complex 52;
Q53EL6	93	1.84	Up	1.66213e-05	T	Programmed cell death protein 4	PDCD4	0.960016	7.26e-05	67.879	SGLT(0.001)VPT(0.96)S(0.038)PK	3	0.4764	9	0.699	0.685	0.667	1.286	1.21	nucleus_x000D_	GO:0051093 negative regulation of developmental process; GO:0010941 regulation of cell death; GO:0032872 regulation of stress-activated MAPK cascade; GO:2000351 regulation of endothelial cell apoptotic process; GO:0009968 negative regulation of signal transduction; GO:0048869 cellular developmental process; GO:0023051 regulation of signaling; GO:0044699 single-organism process; GO:0043506 regulat…	GO:0043226 organelle; GO:0043231 intracellular membrane-bounded organelle; GO:0043229 intracellular organelle; GO:0005634 nucleus; GO:0044464 cell part; GO:0005622 intracellular; GO:0005737 cytoplasm; GO:0044424 intracellular part; GO:0043227 membrane-bounded organelle; GO:0005623 cell; GO:0005829 cytosol; GO:0044444 cytoplasmic part;	GO:0097159 organic cyclic compound binding; GO:1901363 heterocyclic compound binding; GO:0003723 RNA binding; GO:0005515 protein binding; GO:0005488 binding; GO:0003676 nucleic acid binding;	K16865	PDCD4; programmed cell death protein 4	hsa05205 Proteoglycans in cancer - Homo sapiens (human); hsa05206 MicroRNAs in cancer - Homo sapiens (human);	IPR003891; IPR016024; IPR016021;	"Initiation factor eIF-4 gamma, MA3; Armadillo-type fold; MIF4G-like domain; "_x000D_	Emerin complex 52;
Q53EL6	94	2.705	Up	0.00102173	S	Programmed cell death protein 4	PDCD4	0.870868	3.15e-06	79.492	SGLT(0.001)VPT(0.128)S(0.871)PK	2	0.074347	1	0.446	0.476	0.619	1.522	1.237	nucleus_x000D_	GO:0051093 negative regulation of developmental process; GO:0010941 regulation of cell death; GO:0032872 regulation of stress-activated MAPK cascade; GO:2000351 regulation of endothelial cell apoptotic process; GO:0009968 negative regulation of signal transduction; GO:0048869 cellular developmental process; GO:0023051 regulation of signaling; GO:0044699 single-organism process; GO:0043506 regulat…	GO:0043226 organelle; GO:0043231 intracellular membrane-bounded organelle; GO:0043229 intracellular organelle; GO:0005634 nucleus; GO:0044464 cell part; GO:0005622 intracellular; GO:0005737 cytoplasm; GO:0044424 intracellular part; GO:0043227 membrane-bounded organelle; GO:0005623 cell; GO:0005829 cytosol; GO:0044444 cytoplasmic part;	GO:0097159 organic cyclic compound binding; GO:1901363 heterocyclic compound binding; GO:0003723 RNA binding; GO:0005515 protein binding; GO:0005488 binding; GO:0003676 nucleic acid binding;	K16865	PDCD4; programmed cell death protein 4	hsa05205 Proteoglycans in cancer - Homo sapiens (human); hsa05206 MicroRNAs in cancer - Homo sapiens (human);	IPR003891; IPR016024; IPR016021;	"Initiation factor eIF-4 gamma, MA3; Armadillo-type fold; MIF4G-like domain; "_x000D_	Emerin complex 52;
Q53QZ3	243	2.773	Up	4.0109e-05	S	Rho GTPase-activating protein 15	ARHGAP15	0.995759	3.3e-31	124.47	LHHS(0.001)AS(0.996)DT(0.003)SDK	3	0.21695	3	0.462	0.549	0.503	1.443	1.371	nucleus_x000D_	GO:0050794 regulation of cellular process; GO:0044700 single organism signaling; GO:0065008 regulation of biological quality; GO:0023051 regulation of signaling; GO:0044699 single-organism process; GO:0050896 response to stimulus; GO:0007165 signal transduction; GO:0010646 regulation of cell communication; GO:0007154 cell communication; GO:0051345 positive regulation of hydrolase activity; GO:000…	GO:0016020 membrane; GO:0044464 cell part; GO:0005622 intracellular; GO:0005737 cytoplasm; GO:0044424 intracellular part; GO:0005623 cell; GO:0005829 cytosol; GO:0044444 cytoplasmic part;	GO:0098772 molecular function regulator; GO:0030234 enzyme regulator activity; GO:0008047 enzyme activator activity; GO:0060589 nucleoside-triphosphatase regulator activity; GO:0005096 GTPase activator activity; GO:0030695 GTPase regulator activity;	K20637			IPR011993; IPR008936; IPR001849; IPR000198;	PH domain-like; Rho GTPase activation protein; Pleckstrin homology domain; Rho GTPase-activating protein domain; _x000D_
Q5JPI9	21	0.643	Down	0.00030453	S	EEF1A lysine methyltransferase 2	EEF1AKMT2	0.933044	5.76e-19	69.528	S(0.054)DKGS(0.933)PGEDGFVPS(0.013)ALGTR	3	-0.052754	1	1.243	1.234	1.278	0.817	0.749	cytoplasm_x000D_	GO:0044267 cellular protein metabolic process; GO:0044238 primary metabolic process; GO:0044237 cellular metabolic process; GO:0032259 methylation; GO:0018022 peptidyl-lysine methylation; GO:0071704 organic substance metabolic process; GO:0018193 peptidyl-amino acid modification; GO:0018205 peptidyl-lysine modification; GO:0008152 metabolic process; GO:0008213 protein alkylation; GO:0006479 prote…	GO:0044464 cell part; GO:0005622 intracellular; GO:0005737 cytoplasm; GO:0044424 intracellular part; GO:0005623 cell; GO:0005829 cytosol; GO:0044444 cytoplasmic part;	GO:0008757 S-adenosylmethionine-dependent methyltransferase activity; GO:0008168 methyltransferase activity; GO:0008276 protein methyltransferase activity; GO:0003824 catalytic activity; GO:0016279 protein-lysine N-methyltransferase activity; GO:0016278 lysine N-methyltransferase activity; GO:0016741 transferase activity, transferring one-carbon groups; GO:0008170 N-methyltransferase activity; GO…				IPR025714; IPR029063;	Methyltransferase domain; S-adenosyl-L-methionine-dependent methyltransferase; _x000D_
Q5JSH3	219	1.581	Up	0.0048561	T	WD repeat-containing protein 44	WDR44	0.99979	2.41e-05	48.899	HLT(1)PEPDIVASTK	3	0.88811	2	0.845	0.781	0.652	1.233	1.236	nucleus_x000D_		GO:0010008 endosome membrane; GO:0043229 intracellular organelle; GO:0097708 intracellular vesicle; GO:0016020 membrane; GO:0098588 bounding membrane of organelle; GO:0031410 cytoplasmic vesicle; GO:0031090 organelle membrane; GO:0005737 cytoplasm; GO:0044446 intracellular organelle part; GO:0031982 vesicle; GO:0044433 cytoplasmic vesicle part; GO:0044440 endosomal part; GO:0012505 endomembrane s…	GO:0005515 protein binding; GO:0005488 binding;	K20241			IPR017986; IPR015943;	WD40-repeat-containing domain; WD40/YVTN repeat-like-containing domain; _x000D_
Q5SW79	466	1.788	Up	0.00020259	S	Centrosomal protein of 170 kDa	CEP170	0.949519	2.47e-13	65.808	S(0.025)S(0.025)GS(0.95)LGHRPSQEMDK	3	-0.17587	3	0.641	0.745	0.704	1.271	1.236	nucleus_x000D_		GO:0016020 membrane; GO:0044450 microtubule organizing center part; GO:0005874 microtubule; GO:0031090 organelle membrane; GO:0005737 cytoplasm; GO:0099512 supramolecular fiber; GO:0044424 intracellular part; GO:0099080 supramolecular complex; GO:0005623 cell; GO:0044422 organelle part; GO:0043228 non-membrane-bounded organelle; GO:0005856 cytoskeleton; GO:0005815 microtubule organizing center; G…	GO:0005515 protein binding; GO:0005488 binding;	K16463			IPR008984; IPR000253; IPR029300;	"SMAD/FHA domain; Forkhead-associated (FHA) domain; CEP170, C-terminal; "_x000D_
Q5SW79	958	2.021	Up	0.0142844	S	Centrosomal protein of 170 kDa	CEP170	0.982971	0.00878	56.258	S(0.983)FT(0.001)S(0.001)LY(0.016)K	2	1.0911	1	0.464	0.772	0.68	1.387	1.397	nucleus_x000D_		GO:0016020 membrane; GO:0044450 microtubule organizing center part; GO:0005874 microtubule; GO:0031090 organelle membrane; GO:0005737 cytoplasm; GO:0099512 supramolecular fiber; GO:0044424 intracellular part; GO:0099080 supramolecular complex; GO:0005623 cell; GO:0044422 organelle part; GO:0043228 non-membrane-bounded organelle; GO:0005856 cytoskeleton; GO:0005815 microtubule organizing center; G…	GO:0005515 protein binding; GO:0005488 binding;	K16463			IPR008984; IPR000253; IPR029300;	"SMAD/FHA domain; Forkhead-associated (FHA) domain; CEP170, C-terminal; "_x000D_
Q5T5C0	782	1.731	Up	0.00122053	S	Syntaxin-binding protein 5	STXBP5	0.7623	0.000565	61.344	S(0.118)S(0.118)S(0.762)VT(0.001)S(0.001)IDK	2	4.024	1	0.735	0.629	0.777	1.251	1.276	nucleus_x000D_	GO:0050794 regulation of cellular process; GO:0060627 regulation of vesicle-mediated transport; GO:0065008 regulation of biological quality; GO:0060255 regulation of macromolecule metabolic process; GO:0030193 regulation of blood coagulation; GO:0044699 single-organism process; GO:0017157 regulation of exocytosis; GO:0051046 regulation of secretion; GO:0080134 regulation of response to stress; GO…	GO:0016020 membrane; GO:0031090 organelle membrane; GO:0031410 cytoplasmic vesicle; GO:0071944 cell periphery; GO:0030054 cell junction; GO:0005737 cytoplasm; GO:0031982 vesicle; GO:0044433 cytoplasmic vesicle part; GO:0032991 macromolecular complex; GO:0031224 intrinsic component of membrane; GO:0044424 intracellular part; GO:0005887 integral component of plasma membrane; GO:0005623 cell; GO:004…	GO:0017075 syntaxin-1 binding; GO:0000149 SNARE binding; GO:0031267 small GTPase binding; GO:0030234 enzyme regulator activity; GO:0017016 Ras GTPase binding; GO:0060589 nucleoside-triphosphatase regulator activity; GO:0005488 binding; GO:0030695 GTPase regulator activity; GO:0005515 protein binding; GO:0098772 molecular function regulator; GO:0051020 GTPase binding; GO:0019905 syntaxin binding; …	K08518			IPR017986; IPR015943; IPR001388; IPR013905; IPR013577;	"WD40-repeat-containing domain; WD40/YVTN repeat-like-containing domain; Synaptobrevin; Lethal giant larvae (Lgl)-like, C-terminal domain; Lethal giant larvae homologue 2; "_x000D_
Q5T5C0	785	2.005	Up	0.0030016	S	Syntaxin-binding protein 5	STXBP5	0.966376	2.93e-13	87.519	SSSVT(0.033)S(0.966)IDKESR	2	-0.77109	1	0.58	0.734	0.617	1.091	1.359	nucleus_x000D_	GO:0050794 regulation of cellular process; GO:0060627 regulation of vesicle-mediated transport; GO:0065008 regulation of biological quality; GO:0060255 regulation of macromolecule metabolic process; GO:0030193 regulation of blood coagulation; GO:0044699 single-organism process; GO:0017157 regulation of exocytosis; GO:0051046 regulation of secretion; GO:0080134 regulation of response to stress; GO…	GO:0016020 membrane; GO:0031090 organelle membrane; GO:0031410 cytoplasmic vesicle; GO:0071944 cell periphery; GO:0030054 cell junction; GO:0005737 cytoplasm; GO:0031982 vesicle; GO:0044433 cytoplasmic vesicle part; GO:0032991 macromolecular complex; GO:0031224 intrinsic component of membrane; GO:0044424 intracellular part; GO:0005887 integral component of plasma membrane; GO:0005623 cell; GO:004…	GO:0017075 syntaxin-1 binding; GO:0000149 SNARE binding; GO:0031267 small GTPase binding; GO:0030234 enzyme regulator activity; GO:0017016 Ras GTPase binding; GO:0060589 nucleoside-triphosphatase regulator activity; GO:0005488 binding; GO:0030695 GTPase regulator activity; GO:0005515 protein binding; GO:0098772 molecular function regulator; GO:0051020 GTPase binding; GO:0019905 syntaxin binding; …	K08518			IPR017986; IPR015943; IPR001388; IPR013905; IPR013577;	"WD40-repeat-containing domain; WD40/YVTN repeat-like-containing domain; Synaptobrevin; Lethal giant larvae (Lgl)-like, C-terminal domain; Lethal giant larvae homologue 2; "_x000D_
Q5TCZ1	421	1.617	Up	0.0079432	S	SH3 and PX domain-containing protein 2A	SH3PXD2A	0.81963	0.00236	47.894	AQIS(0.18)S(0.82)PNLR	3	0.40921	2	0.687	0.75	0.806	1.033	1.386	nucleus_x000D_	GO:0044085 cellular component biogenesis; GO:0006801 superoxide metabolic process; GO:0044707 single-multicellular organism process; GO:0016043 cellular component organization; GO:0030316 osteoclast differentiation; GO:0048869 cellular developmental process; GO:0044699 single-organism process; GO:0044237 cellular metabolic process; GO:0006949 syncytium formation; GO:0009653 anatomical structure m…	GO:0043229 intracellular organelle; GO:0042995 cell projection; GO:0043232 intracellular non-membrane-bounded organelle; GO:0044430 cytoskeletal part; GO:0030054 cell junction; GO:0044446 intracellular organelle part; GO:0005737 cytoplasm; GO:0032991 macromolecular complex; GO:0044424 intracellular part; GO:0002102 podosome; GO:0005623 cell; GO:0015629 actin cytoskeleton; GO:0044422 organelle par…	GO:0030234 enzyme regulator activity; GO:0005488 binding; GO:0035091 phosphatidylinositol binding; GO:0005543 phospholipid binding; GO:0043167 ion binding; GO:0008289 lipid binding; GO:0016176 superoxide-generating NADPH oxidase activator activity; GO:0005515 protein binding; GO:0043168 anion binding; GO:0098772 molecular function regulator; GO:0008047 enzyme activator activity;				IPR001452; IPR001683;	SH3 domain; Phox homologous domain; _x000D_
Q5TDH0	121	0.443	Down	0.00081835	S	Protein DDI1 homolog 2	DDI2	0.784339	9.52e-45	72.566	QPPGTQQS(0.014)HS(0.188)S(0.784)PGEIT(0.009)S(0.003)S(0.001)PQGLDNPALLR	3	0.10992	2	1.699	1.376	1.301	0.693	0.631	cytoskeleton_x000D_	GO:0006508 proteolysis; GO:0008152 metabolic process; GO:0043170 macromolecule metabolic process; GO:0019538 protein metabolic process; GO:0044238 primary metabolic process; GO:0071704 organic substance metabolic process;	GO:0043229 intracellular organelle; GO:0005737 cytoplasm; GO:0044446 intracellular organelle part; GO:0031981 nuclear lumen; GO:0044424 intracellular part; GO:0005829 cytosol; GO:0005623 cell; GO:0044422 organelle part; GO:0043226 organelle; GO:0043231 intracellular membrane-bounded organelle; GO:0031974 membrane-enclosed lumen; GO:0005654 nucleoplasm; GO:0005634 nucleus; GO:0070013 intracellular…	GO:0004175 endopeptidase activity; GO:0008233 peptidase activity; GO:0003824 catalytic activity; GO:0005488 binding; GO:0004190 aspartic-type endopeptidase activity; GO:0070011 peptidase activity, acting on L-amino acid peptides; GO:0070001 aspartic-type peptidase activity; GO:0005515 protein binding; GO:0016787 hydrolase activity;	K11885			IPR019103; IPR029071; IPR021109; IPR000626; IPR033882;	"Aspartic peptidase, DDI1-type; Ubiquitin-related domain; Aspartic peptidase domain; Ubiquitin domain; DNA damage inducible protein 1 ubiquitin-like domain; "_x000D_
Q5VVQ6	129	0.576	Down	0.0002431	S	Ubiquitin thioesterase OTU1	YOD1	0.9598	0.00107	76.605	S(0.96)S(0.04)PAFTK	2	-0.46134	6	1.235	1.39	1.311	0.725	0.743	nucleus_x000D_	GO:0044700 single organism signaling; GO:0070646 protein modification by small protein removal; GO:0090317 negative regulation of intracellular protein transport; GO:0044699 single-organism process; GO:0036503 ERAD pathway; GO:1905897 regulation of response to endoplasmic reticulum stress; GO:0044237 cellular metabolic process; GO:0030968 endoplasmic reticulum unfolded protein response; GO:190429…	GO:0043226 organelle; GO:0043231 intracellular membrane-bounded organelle; GO:0043229 intracellular organelle; GO:0005634 nucleus; GO:0044464 cell part; GO:0005622 intracellular; GO:0005737 cytoplasm; GO:0044424 intracellular part; GO:0043227 membrane-bounded organelle; GO:0005829 cytosol; GO:0005623 cell; GO:0044444 cytoplasmic part;	GO:0004843 thiol-dependent ubiquitin-specific protease activity; GO:0008233 peptidase activity; GO:0031625 ubiquitin protein ligase binding; GO:0043167 ion binding; GO:0019783 ubiquitin-like protein-specific protease activity; GO:0005515 protein binding; GO:0008234 cysteine-type peptidase activity; GO:0016787 hydrolase activity; GO:0036459 thiol-dependent ubiquitinyl hydrolase activity; GO:000382…	K13719	OTU1; ubiquitin thioesterase OTU1 [EC:3.1.2.-]	hsa04141 Protein processing in endoplasmic reticulum - Homo sapiens (human);	IPR029071; IPR003323; IPR007087;	"Ubiquitin-related domain; OTU domain; Zinc finger, C2H2; "_x000D_
Q5VZ89	1186	1.657	Up	0.035521	Y	DENN domain-containing protein 4C	DENND4C	0.987871	0.00197	78.556	S(0.002)S(0.01)LY(0.988)GIAK	2	0.2927	1	0.749	0.716	0.742	1.255	1.394	plasma membrane_x000D_	GO:0016043 cellular component organization; GO:0010256 endomembrane system organization; GO:0071310 cellular response to organic substance; GO:1901700 response to oxygen-containing compound; GO:0044699 single-organism process; GO:0050896 response to stimulus; GO:0015031 protein transport; GO:1990778 protein localization to cell periphery; GO:0051234 establishment of localization; GO:1901653 cellu…	GO:0097708 intracellular vesicle; GO:0043229 intracellular organelle; GO:0016020 membrane; GO:0031090 organelle membrane; GO:0031410 cytoplasmic vesicle; GO:0071944 cell periphery; GO:0044446 intracellular organelle part; GO:0005737 cytoplasm; GO:0031982 vesicle; GO:0044433 cytoplasmic vesicle part; GO:0012506 vesicle membrane; GO:0012505 endomembrane system; GO:0044424 intracellular part; GO:000…	GO:0005088 Ras guanyl-nucleotide exchange factor activity; GO:0098772 molecular function regulator; GO:0017112 Rab guanyl-nucleotide exchange factor activity; GO:0005085 guanyl-nucleotide exchange factor activity;	K20163			IPR005113; IPR005112; IPR001194;	uDENN domain; dDENN domain; DENN domain; _x000D_
Q5XPI4	9	2.357	Up	0.0029184	S	E3 ubiquitin-protein ligase RNF123	RNF123	0.998929	0.00292	63.076	GAGMS(0.999)FS(0.001)R	2	-0.39929	1	0.635	0.469	0.615	1.345	1.565	plasma membrane_x000D_	GO:0070646 protein modification by small protein removal; GO:0016567 protein ubiquitination; GO:0044267 cellular protein metabolic process; GO:0070647 protein modification by small protein conjugation or removal; GO:0016579 protein deubiquitination; GO:0044238 primary metabolic process; GO:0044237 cellular metabolic process; GO:0071704 organic substance metabolic process; GO:0008152 metabolic pro…	GO:0044464 cell part; GO:0005622 intracellular; GO:0005737 cytoplasm; GO:0044424 intracellular part; GO:0005829 cytosol; GO:0005623 cell; GO:0044444 cytoplasmic part;	GO:0046914 transition metal ion binding; GO:0003824 catalytic activity; GO:0005488 binding; GO:0043167 ion binding; GO:0043169 cation binding; GO:0046872 metal ion binding; GO:0005515 protein binding; GO:0008270 zinc ion binding; GO:0016740 transferase activity;	K12169			IPR001841; IPR013083; IPR001870; IPR013320; IPR003877;	"Zinc finger, RING-type; Zinc finger, RING/FYVE/PHD-type; B30.2/SPRY domain; Concanavalin A-like lectin/glucanase domain; SPRY domain; "_x000D_	Ubiquitin E3 ligase (UBADC1, RNF123);
Q68EM7	161	0.493	Down	0.00672	S	Rho GTPase-activating protein 17	ARHGAP17	0.844934	2.89e-35	127.29	S(0.845)S(0.155)GTNFQGLPSK	2	0.16737	1	1.302	1.495	1.387	0.611	0.571	nucleus_x000D_	GO:0050794 regulation of cellular process; GO:0044700 single organism signaling; GO:0051716 cellular response to stimulus; GO:1902531 regulation of intracellular signal transduction; GO:0043547 positive regulation of GTPase activity; GO:0023051 regulation of signaling; GO:0044699 single-organism process; GO:0023052 signaling; GO:0050896 response to stimulus; GO:0043085 positive regulation of cata…	GO:0043229 intracellular organelle; GO:0016020 membrane; GO:0071944 cell periphery; GO:0030054 cell junction; GO:0005737 cytoplasm; GO:0044424 intracellular part; GO:0005911 cell-cell junction; GO:0005829 cytosol; GO:0005623 cell; GO:0005923 bicellular tight junction; GO:0043296 apical junction complex; GO:0005886 plasma membrane; GO:0043231 intracellular membrane-bounded organelle; GO:0043226 or…	GO:0030234 enzyme regulator activity; GO:0060589 nucleoside-triphosphatase regulator activity; GO:0005488 binding; GO:0030695 GTPase regulator activity; GO:0005515 protein binding; GO:0019904 protein domain specific binding; GO:0098772 molecular function regulator; GO:0017124 SH3 domain binding; GO:0008047 enzyme activator activity; GO:0005096 GTPase activator activity;	K20638	ARHGAP17; Rho GTPase-activating protein 17	hsa04530 Tight junction - Homo sapiens (human);	IPR027267; IPR004148; IPR008936; IPR000198;	Arfaptin homology (AH) domain/BAR domain; BAR domain; Rho GTPase activation protein; Rho GTPase-activating protein domain; _x000D_	RICH1/AMOT polarity complex, Flag-Rich1 precipitated; RICH1-PAR3-aPKC polarity complex; RICH1/AMOT polarity complex, Flag-Amot precipitated;
Q6DN90	180	1.563	Up	0.016638	S	IQ motif and SEC7 domain-containing protein 1	IQSEC1	1	0.000972	43.594	MQFS(1)FEGPEK	3	-0.20883	1	0.785	0.85	0.66	1.286	1.296	cytoplasm_x000D_	GO:0050794 regulation of cellular process; GO:0016043 cellular component organization; GO:1902531 regulation of intracellular signal transduction; GO:0043547 positive regulation of GTPase activity; GO:0023051 regulation of signaling; GO:0044763 single-organism cellular process; GO:0044699 single-organism process; GO:0046578 regulation of Ras protein signal transduction; GO:0043085 positive regula…	GO:0016020 membrane; GO:0043229 intracellular organelle; GO:0043232 intracellular non-membrane-bounded organelle; GO:0044446 intracellular organelle part; GO:0005737 cytoplasm; GO:0031981 nuclear lumen; GO:0044424 intracellular part; GO:0005730 nucleolus; GO:0005623 cell; GO:0044422 organelle part; GO:0043228 non-membrane-bounded organelle; GO:0043226 organelle; GO:0043231 intracellular membrane-…	GO:0008289 lipid binding; GO:0005515 protein binding; GO:0098772 molecular function regulator; GO:0005086 ARF guanyl-nucleotide exchange factor activity; GO:0005085 guanyl-nucleotide exchange factor activity; GO:0005488 binding;	K12495	IQSEC; IQ motif and SEC7 domain-containing protein	hsa04144 Endocytosis - Homo sapiens (human);	IPR023394; IPR033742; IPR011993; IPR000904; IPR001849;	"Sec7 domain, alpha orthogonal bundle; IQ motif and SEC7 domain-containing protein, PH domain; PH domain-like; Sec7 domain; Pleckstrin homology domain; "_x000D_
Q6EEV6	28	1.883	Up	0.00075656	S	Small ubiquitin-related modifier 4	SUMO4	1	1.89e-08	62.287	VAGQDGS(1)VVQFK	3	-0.073532	2	0.589	0.701	0.725	1.323	1.25	cytoplasm_x000D_	GO:0016925 protein sumoylation; GO:0044267 cellular protein metabolic process; GO:0070647 protein modification by small protein conjugation or removal; GO:0044238 primary metabolic process; GO:0044237 cellular metabolic process; GO:0071704 organic substance metabolic process; GO:0018193 peptidyl-amino acid modification; GO:0018205 peptidyl-lysine modification; GO:0008152 metabolic process; GO:003…	GO:0043226 organelle; GO:0043231 intracellular membrane-bounded organelle; GO:0043229 intracellular organelle; GO:0005634 nucleus; GO:0044464 cell part; GO:0005622 intracellular; GO:0044424 intracellular part; GO:0043227 membrane-bounded organelle; GO:0005623 cell;	GO:0031386 protein tag; GO:0005515 protein binding; GO:0005488 binding;	K12160	SUMO; small ubiquitin-related modifier	hsa05418 Fluid shear stress and atherosclerosis - Homo sapiens (human); hsa03013 RNA transport - Homo sapiens (human);	IPR029071; IPR000626; IPR033950; IPR022617;	Ubiquitin-related domain; Ubiquitin domain; Sumo domain; Rad60/SUMO-like domain; _x000D_
Q6IBW4	284	0.615	Down	0.00075798	S	Condensin-2 complex subunit H2	NCAPH2	0.999972	6.12e-06	72.891	S(1)PQQSAALPR	2	-0.1328	2	1.272	1.329	1.228	0.853	0.778	nucleus_x000D_	GO:0030261 chromosome condensation; GO:0016043 cellular component organization; GO:0006323 DNA packaging; GO:0051276 chromosome organization; GO:0006996 organelle organization; GO:0009987 cellular process; GO:0071103 DNA conformation change; GO:0071840 cellular component organization or biogenesis;	GO:0043229 intracellular organelle; GO:0016020 membrane; GO:0044421 extracellular region part; GO:0043232 intracellular non-membrane-bounded organelle; GO:0030054 cell junction; GO:0044446 intracellular organelle part; GO:0031981 nuclear lumen; GO:0044424 intracellular part; GO:0005623 cell; GO:0005576 extracellular region; GO:0044422 organelle part; GO:0043228 non-membrane-bounded organelle; GO:…	GO:0005515 protein binding; GO:0005488 binding;	K11490			IPR009378; IPR031719; IPR031737;	"Condensin II complex subunit H2, N-terminal; Condensin II complex subunit H2, middle domain; Condensin-2 complex subunit H2, C-terminal; "_x000D_	Condensin II;
Q6PFW1	1152	0.603	Down	0.0099782	S	Inositol hexakisphosphate and diphosphoinositol-pentakisphosphate kinase 1	PPIP5K1	0.970959	2.39e-10	70.438	T(0.029)LHS(0.971)PPLQLQQR	3	-1.1554	1	1.064	1.493	1.297	0.729	0.845	nucleus_x000D_	GO:0016310 phosphorylation; GO:1901615 organic hydroxy compound metabolic process; GO:0006020 inositol metabolic process; GO:0006066 alcohol metabolic process; GO:0032958 inositol phosphate biosynthetic process; GO:0044699 single-organism process; GO:0009058 biosynthetic process; GO:0044237 cellular metabolic process; GO:0006796 phosphate-containing compound metabolic process; GO:0071704 organic …	GO:0043229 intracellular organelle; GO:0016020 membrane; GO:0071944 cell periphery; GO:0044446 intracellular organelle part; GO:0005737 cytoplasm; GO:0031981 nuclear lumen; GO:0044424 intracellular part; GO:0005623 cell; GO:0005829 cytosol; GO:0044422 organelle part; GO:0005886 plasma membrane; GO:0031974 membrane-enclosed lumen; GO:0043231 intracellular membrane-bounded organelle; GO:0043226 org…	GO:0000828 inositol hexakisphosphate kinase activity; GO:0033857 diphosphoinositol-pentakisphosphate kinase activity; GO:1901265 nucleoside phosphate binding; GO:0000827 inositol-1,3,4,5,6-pentakisphosphate kinase activity; GO:0016791 phosphatase activity; GO:0000832 inositol hexakisphosphate 5-kinase activity; GO:0016787 hydrolase activity; GO:0016776 phosphotransferase activity, phosphate group…	K13024	PPIP5K; inositol-hexakisphosphate/diphosphoinositol-pentakisphosphate 1-kinase [EC:2.7.4.24]	hsa04070 Phosphatidylinositol signaling system - Homo sapiens (human);
Q6PKG0	785	1.564	Up	0.0113156	T	La-related protein 1	LARP1	1	0.00856	48.568	T(1)PRT(1)PQLK	3	0.61072	1	0.786	0.864	0.641	1.147	1.118	nucleus_x000D_	GO:0044700 single organism signaling; GO:0065008 regulation of biological quality; GO:0006518 peptide metabolic process; GO:0032270 positive regulation of cellular protein metabolic process; GO:0043489 RNA stabilization; GO:0010608 posttranscriptional regulation of gene expression; GO:0009891 positive regulation of biosynthetic process; GO:0044237 cellular metabolic process; GO:0009605 response t…	GO:0010494 cytoplasmic stress granule; GO:0043229 intracellular organelle; GO:0016020 membrane; GO:0043232 intracellular non-membrane-bounded organelle; GO:0005737 cytoplasm; GO:0032991 macromolecular complex; GO:0044424 intracellular part; GO:0005623 cell; GO:0036464 cytoplasmic ribonucleoprotein granule; GO:0043228 non-membrane-bounded organelle; GO:0043226 organelle; GO:0044464 cell part; GO:0…	GO:0003723 RNA binding; GO:0000339 RNA cap binding; GO:0048027 mRNA 5'-UTR binding; GO:0090079 translation regulator activity, nucleic acid binding; GO:0003730 mRNA 3'-UTR binding; GO:0005515 protein binding; GO:0045182 translation regulator activity; GO:1901363 heterocyclic compound binding; GO:0097159 organic cyclic compound binding; GO:0003729 mRNA binding; GO:0050839 cell adhesion molecule bi…	K18757			IPR006630; IPR011991;	RNA-binding protein Lupus La; Winged helix-turn-helix DNA-binding domain; _x000D_
Q6PKG0	788	1.564	Up	0.0113156	T	La-related protein 1	LARP1	1	0.00856	48.568	T(1)PRT(1)PQLK	3	0.61072	1	0.786	0.864	0.641	1.147	1.118	nucleus_x000D_	GO:0044700 single organism signaling; GO:0065008 regulation of biological quality; GO:0006518 peptide metabolic process; GO:0032270 positive regulation of cellular protein metabolic process; GO:0043489 RNA stabilization; GO:0010608 posttranscriptional regulation of gene expression; GO:0009891 positive regulation of biosynthetic process; GO:0044237 cellular metabolic process; GO:0009605 response t…	GO:0010494 cytoplasmic stress granule; GO:0043229 intracellular organelle; GO:0016020 membrane; GO:0043232 intracellular non-membrane-bounded organelle; GO:0005737 cytoplasm; GO:0032991 macromolecular complex; GO:0044424 intracellular part; GO:0005623 cell; GO:0036464 cytoplasmic ribonucleoprotein granule; GO:0043228 non-membrane-bounded organelle; GO:0043226 organelle; GO:0044464 cell part; GO:0…	GO:0003723 RNA binding; GO:0000339 RNA cap binding; GO:0048027 mRNA 5'-UTR binding; GO:0090079 translation regulator activity, nucleic acid binding; GO:0003730 mRNA 3'-UTR binding; GO:0005515 protein binding; GO:0045182 translation regulator activity; GO:1901363 heterocyclic compound binding; GO:0097159 organic cyclic compound binding; GO:0003729 mRNA binding; GO:0050839 cell adhesion molecule bi…	K18757			IPR006630; IPR011991;	RNA-binding protein Lupus La; Winged helix-turn-helix DNA-binding domain; _x000D_
Q6PKG0	1040	4.301	Up	0.00037879	S	La-related protein 1	LARP1	1	3.34e-05	43.261	RHS(1)VVAGGGGGEGR	3	-0.28795	1	0.308	0.314		1.391	1.178	nucleus_x000D_	GO:0044700 single organism signaling; GO:0065008 regulation of biological quality; GO:0006518 peptide metabolic process; GO:0032270 positive regulation of cellular protein metabolic process; GO:0043489 RNA stabilization; GO:0010608 posttranscriptional regulation of gene expression; GO:0009891 positive regulation of biosynthetic process; GO:0044237 cellular metabolic process; GO:0009605 response t…	GO:0010494 cytoplasmic stress granule; GO:0043229 intracellular organelle; GO:0016020 membrane; GO:0043232 intracellular non-membrane-bounded organelle; GO:0005737 cytoplasm; GO:0032991 macromolecular complex; GO:0044424 intracellular part; GO:0005623 cell; GO:0036464 cytoplasmic ribonucleoprotein granule; GO:0043228 non-membrane-bounded organelle; GO:0043226 organelle; GO:0044464 cell part; GO:0…	GO:0003723 RNA binding; GO:0000339 RNA cap binding; GO:0048027 mRNA 5'-UTR binding; GO:0090079 translation regulator activity, nucleic acid binding; GO:0003730 mRNA 3'-UTR binding; GO:0005515 protein binding; GO:0045182 translation regulator activity; GO:1901363 heterocyclic compound binding; GO:0097159 organic cyclic compound binding; GO:0003729 mRNA binding; GO:0050839 cell adhesion molecule bi…	K18757			IPR006630; IPR011991;	RNA-binding protein Lupus La; Winged helix-turn-helix DNA-binding domain; _x000D_
Q6RI45	702	2.126	Up	0.0152814	S	Bromodomain and WD repeat-containing protein 3	BRWD3	0.950223	7.5e-05	56.569	RHS(0.95)S(0.05)QIEGVR	3	-0.34144	1	0.572	0.485	0.788	1.341	1.027	nucleus_x000D_	GO:0050794 regulation of cellular process; GO:0016043 cellular component organization; GO:0010468 regulation of gene expression; GO:0065008 regulation of biological quality; GO:0006355 regulation of transcription, DNA-templated; GO:0031326 regulation of cellular biosynthetic process; GO:0080090 regulation of primary metabolic process; GO:0060255 regulation of macromolecule metabolic process; GO:0…	GO:0043226 organelle; GO:0043231 intracellular membrane-bounded organelle; GO:0043229 intracellular organelle; GO:0005634 nucleus; GO:0044464 cell part; GO:0005622 intracellular; GO:0044424 intracellular part; GO:0043227 membrane-bounded organelle; GO:0005623 cell;	GO:0005515 protein binding; GO:0005488 binding;	K11798			IPR017986; IPR015943; IPR001487;	WD40-repeat-containing domain; WD40/YVTN repeat-like-containing domain; Bromodomain; _x000D_
Q6U841	238	3.485	Up	0.000103317	S	Sodium-driven chloride bicarbonate exchanger	SLC4A10	1	0.00189	71.614	S(1)FADIGK	3	0.28491	2	0.374	0.451	0.436	1.476	1.314	plasma membrane_x000D_	GO:0065008 regulation of biological quality; GO:0007420 brain development; GO:0048666 neuron development; GO:0048869 cellular developmental process; GO:0022008 neurogenesis; GO:0030641 regulation of cellular pH; GO:0030004 cellular monovalent inorganic cation homeostasis; GO:0044699 single-organism process; GO:0021884 forebrain neuron development; GO:0051234 establishment of localization; GO:0007…	GO:0097441 basilar dendrite; GO:0030425 dendrite; GO:0016323 basolateral plasma membrane; GO:0016020 membrane; GO:0031226 intrinsic component of plasma membrane; GO:0042995 cell projection; GO:0071944 cell periphery; GO:0097442 CA3 pyramidal cell dendrite; GO:0043025 neuronal cell body; GO:0031224 intrinsic component of membrane; GO:0005887 integral component of plasma membrane; GO:0005623 cell; …	GO:0022804 active transmembrane transporter activity; GO:0015291 secondary active transmembrane transporter activity; GO:0005452 inorganic anion exchanger activity; GO:0015075 ion transmembrane transporter activity; GO:0015293 symporter activity; GO:0015301 anion:anion antiporter activity; GO:0022892 substrate-specific transporter activity; GO:0015297 antiporter activity; GO:0015103 inorganic ani…	K13861			IPR011531; IPR013769; IPR016152;	"Bicarbonate transporter, C-terminal; Band 3 cytoplasmic domain; Phosphotransferase/anion transporter; "_x000D_
Q6UXV4	203	4.773	Up	0.000196295	S	MICOS complex subunit MIC27	APOOL	0.846745	5.16e-24	112.44	LGS(0.847)S(0.126)S(0.027)EIEVPAK	3	-0.045631	2	0.259	0.321	0.39	1.577	1.484	mitochondria_x000D_	GO:0042407 cristae formation; GO:0016043 cellular component organization; GO:0007006 mitochondrial membrane organization; GO:0016192 vesicle-mediated transport; GO:0044763 single-organism cellular process; GO:0002576 platelet degranulation; GO:0044802 single-organism membrane organization; GO:0044699 single-organism process; GO:0051234 establishment of localization; GO:0007007 inner mitochondrial…	GO:0034774 secretory granule lumen; GO:0016020 membrane; GO:0098800 inner mitochondrial membrane protein complex; GO:0031090 organelle membrane; GO:0031410 cytoplasmic vesicle; GO:0098796 membrane protein complex; GO:0031982 vesicle; GO:0005737 cytoplasm; GO:0031305 integral component of mitochondrial inner membrane; GO:0044433 cytoplasmic vesicle part; GO:0032991 macromolecular complex; GO:00312…	GO:0005515 protein binding; GO:0005488 binding;
Q6ZS17	732	0.646	Down	0.0020819	S	Rho family-interacting cell polarization regulator 1	RIPOR1	0.995791	4.07e-05	51.939	T(0.003)PHPS(0.996)PAHS(0.001)S(0.001)R	3	-0.20493	3	1.26	1.211	1.279	0.717	0.83	nucleus_x000D_		GO:0070062 extracellular exosome; GO:0043226 organelle; GO:0044421 extracellular region part; GO:0044464 cell part; GO:0005622 intracellular; GO:0005737 cytoplasm; GO:0031982 vesicle; GO:1903561 extracellular vesicle; GO:0044424 intracellular part; GO:0005623 cell; GO:0043227 membrane-bounded organelle; GO:0005576 extracellular region; GO:0043230 extracellular organelle;	GO:0005488 binding;				IPR011989; IPR031780; IPR016024;	"Armadillo-like helical; FAM65, N-terminal; Armadillo-type fold; "_x000D_
Q7L2J0	152	1.799	Up	0.0076556	S	7SK snRNA methylphosphate capping enzyme	MEPCE	1	0.000166	44.299	NS(1)CNVGGGGGGFK	2	0.25479	1	0.632	0.688	0.759	1.516	1.13	nucleus_x000D_	GO:2000045 regulation of G1/S transition of mitotic cell cycle; GO:0051253 negative regulation of RNA metabolic process; GO:0044237 cellular metabolic process; GO:0009451 RNA modification; GO:0010564 regulation of cell cycle process; GO:0032259 methylation; GO:2001141 regulation of RNA biosynthetic process; GO:0008152 metabolic process; GO:1902806 regulation of cell cycle G1/S phase transition; G…		GO:0097159 organic cyclic compound binding; GO:1901363 heterocyclic compound binding; GO:0003723 RNA binding; GO:0008757 S-adenosylmethionine-dependent methyltransferase activity; GO:0008168 methyltransferase activity; GO:0008173 RNA methyltransferase activity; GO:0003824 catalytic activity; GO:0005488 binding; GO:0003676 nucleic acid binding; GO:0016741 transferase activity, transferring one-car…	K15190			IPR025714; IPR029063; IPR024160; IPR010675;	"Methyltransferase domain; S-adenosyl-L-methionine-dependent methyltransferase; Bin3-type S-adenosyl-L-methionine binding domain; RNA methyltransferase bin3, C-terminal; "_x000D_
Q7L804	277	2.376	Up	0.000159789	S	Rab11 family-interacting protein 2	RAB11FIP2	0.976796	0.00416	55.353	T(0.007)LS(0.977)FDT(0.013)S(0.003)K	2	-0.0018935	2	0.529	0.599	0.578	1.231	1.466	nucleus_x000D_	GO:0044700 single organism signaling; GO:0065008 regulation of biological quality; GO:0009914 hormone transport; GO:0071331 cellular response to hexose stimulus; GO:0009746 response to hexose; GO:0042593 glucose homeostasis; GO:0044699 single-organism process; GO:0009749 response to glucose; GO:0048871 multicellular organismal homeostasis; GO:0015031 protein transport; GO:0051234 establishment of…	GO:0016020 membrane; GO:0031090 organelle membrane; GO:0031410 cytoplasmic vesicle; GO:0071944 cell periphery; GO:0005737 cytoplasm; GO:0031982 vesicle; GO:0044433 cytoplasmic vesicle part; GO:0055038 recycling endosome membrane; GO:0044424 intracellular part; GO:0005623 cell; GO:0044422 organelle part; GO:0055037 recycling endosome; GO:0031974 membrane-enclosed lumen; GO:0005654 nucleoplasm; GO:…	GO:0031267 small GTPase binding; GO:0042802 identical protein binding; GO:0017016 Ras GTPase binding; GO:0042803 protein homodimerization activity; GO:0005488 binding; GO:0019901 protein kinase binding; GO:0046983 protein dimerization activity; GO:0005515 protein binding; GO:0051020 GTPase binding; GO:0019900 kinase binding; GO:0017137 Rab GTPase binding; GO:0019899 enzyme binding;	K12484	RAB11FIP1_2_5; Rab11 family-interacting protein 1/2/5	hsa04144 Endocytosis - Homo sapiens (human);	IPR019018; IPR000008;	Rab-binding domain FIP-RBD; C2 domain; _x000D_
Q7RTP6	1649	0.528	Down	0.000198591	S	[F-actin]-monooxygenase MICAL3	MICAL3	0.983292	0.00148	43.761	RPDS(0.983)PT(0.013)RPT(0.004)LR	3	-0.41347	3	1.336	1.447	1.299	0.672	0.719	nucleus_x000D_	GO:0016043 cellular component organization; GO:0007015 actin filament organization; GO:0044699 single-organism process; GO:0051234 establishment of localization; GO:0043241 protein complex disassembly; GO:0030036 actin cytoskeleton organization; GO:0008152 metabolic process; GO:1902578 single-organism localization; GO:0043624 cellular protein complex disassembly; GO:0007010 cytoskeleton organizat…	GO:0016020 membrane; GO:0005938 cell cortex; GO:0071944 cell periphery; GO:0005737 cytoplasm; GO:0099568 cytoplasmic region; GO:0044424 intracellular part; GO:0005623 cell; GO:0044422 organelle part; GO:0043228 non-membrane-bounded organelle; GO:0031974 membrane-enclosed lumen; GO:0005856 cytoskeleton; GO:0005654 nucleoplasm; GO:0070013 intracellular organelle lumen; GO:0015630 microtubule cytosk…	GO:0031267 small GTPase binding; GO:0016709 oxidoreductase activity, acting on paired donors, with incorporation or reduction of molecular oxygen, NAD(P)H as one donor, and incorporation of one atom of oxygen; GO:1901265 nucleoside phosphate binding; GO:0050660 flavin adenine dinucleotide binding; GO:0043167 ion binding; GO:0016705 oxidoreductase activity, acting on paired donors, with incorporat…	K19947			IPR001781; IPR002938; IPR022735; IPR001715; IPR023753;	"Zinc finger, LIM-type; FAD-binding domain; Domain of unknown function DUF3585; Calponin homology domain; FAD/NAD(P)-binding domain; "_x000D_
Q7RTP6	1221	0.646	Down	0.000117101	S	[F-actin]-monooxygenase MICAL3	MICAL3	1	1.79e-08	100.84	AVHS(1)PIR	3	0.17481	3	1.253	1.258	1.238	0.77	0.8	nucleus_x000D_	GO:0016043 cellular component organization; GO:0007015 actin filament organization; GO:0044699 single-organism process; GO:0051234 establishment of localization; GO:0043241 protein complex disassembly; GO:0030036 actin cytoskeleton organization; GO:0008152 metabolic process; GO:1902578 single-organism localization; GO:0043624 cellular protein complex disassembly; GO:0007010 cytoskeleton organizat…	GO:0016020 membrane; GO:0005938 cell cortex; GO:0071944 cell periphery; GO:0005737 cytoplasm; GO:0099568 cytoplasmic region; GO:0044424 intracellular part; GO:0005623 cell; GO:0044422 organelle part; GO:0043228 non-membrane-bounded organelle; GO:0031974 membrane-enclosed lumen; GO:0005856 cytoskeleton; GO:0005654 nucleoplasm; GO:0070013 intracellular organelle lumen; GO:0015630 microtubule cytosk…	GO:0031267 small GTPase binding; GO:0016709 oxidoreductase activity, acting on paired donors, with incorporation or reduction of molecular oxygen, NAD(P)H as one donor, and incorporation of one atom of oxygen; GO:1901265 nucleoside phosphate binding; GO:0050660 flavin adenine dinucleotide binding; GO:0043167 ion binding; GO:0016705 oxidoreductase activity, acting on paired donors, with incorporat…	K19947			IPR001781; IPR002938; IPR022735; IPR001715; IPR023753;	"Zinc finger, LIM-type; FAD-binding domain; Domain of unknown function DUF3585; Calponin homology domain; FAD/NAD(P)-binding domain; "_x000D_
Q7Z6Z7	1084	1.558	Up	0.005118	S	E3 ubiquitin-protein ligase HUWE1	HUWE1	0.999971	2.21e-20	76.118	S(1)HHAASTTTAPTPAAR	3	0.70408	4	0.752	0.685	0.858	1.242	1.084	plasma membrane_x000D_	GO:0045321 leukocyte activation; GO:1903955 positive regulation of protein targeting to mitochondrion; GO:1903533 regulation of protein targeting; GO:0048869 cellular developmental process; GO:0044699 single-organism process; GO:0010821 regulation of mitochondrion organization; GO:0044237 cellular metabolic process; GO:1903749 positive regulation of establishment of protein localization to mitoch…	GO:0016020 membrane; GO:0034774 secretory granule lumen; GO:0044421 extracellular region part; GO:0031410 cytoplasmic vesicle; GO:0031982 vesicle; GO:0005737 cytoplasm; GO:0044433 cytoplasmic vesicle part; GO:0044424 intracellular part; GO:0005623 cell; GO:1904813 ficolin-1-rich granule lumen; GO:0044422 organelle part; GO:0070062 extracellular exosome; GO:0101002 ficolin-1-rich granule; GO:00319…	GO:0097159 organic cyclic compound binding; GO:1901363 heterocyclic compound binding; GO:0003677 DNA binding; GO:0003723 RNA binding; GO:0019787 ubiquitin-like protein transferase activity; GO:0003824 catalytic activity; GO:0005488 binding; GO:0004842 ubiquitin-protein transferase activity; GO:0003676 nucleic acid binding; GO:0005515 protein binding; GO:0016740 transferase activity;	K10592	HUWE1; E3 ubiquitin-protein ligase HUWE1 [EC:2.3.2.26]	hsa04120 Ubiquitin mediated proteolysis - Homo sapiens (human);	IPR025527; IPR004170; IPR015940; IPR010314; IPR000569; IPR016024; IPR010309; IPR009060;	"Domain of unknown function DUF4414; WWE domain; Ubiquitin-associated domain; E3 ubiquitin ligase, domain of unknown function DUF913; HECT domain; Armadillo-type fold; E3 ubiquitin ligase, domain of unknown function DUF908; UBA-like; "_x000D_	ARF-Mule complex;
Q86U38	7	2.174	Up	0.00147568	S	Nucleolar protein 9	NOP9	1	0.00527	40.352	GQGPRS(1)PHK	3	-0.34431	1	0.596	0.689	0.534	1.496	1.263	nucleus_x000D_			GO:0097159 organic cyclic compound binding; GO:1901363 heterocyclic compound binding; GO:0003723 RNA binding; GO:0005488 binding; GO:0003676 nucleic acid binding;	K14790			IPR011989; IPR016024;	Armadillo-like helical; Armadillo-type fold; _x000D_
Q86U86	947	1.557	Up	0.00061551	Y	Protein polybromo-1	PBRM1	0.999732	3.36e-13	108.56	TY(1)SQDCSFK	2	-0.095152	1	0.761	0.792	0.743	1.254	1.097	nucleus_x000D_	GO:0097659 nucleic acid-templated transcription; GO:0007067 mitotic nuclear division; GO:0044699 single-organism process; GO:0009058 biosynthetic process; GO:0044237 cellular metabolic process; GO:0008285 negative regulation of cell proliferation; GO:2001141 regulation of RNA biosynthetic process; GO:0008152 metabolic process; GO:0043170 macromolecule metabolic process; GO:0000278 mitotic cell cy…	GO:0043229 intracellular organelle; GO:0043232 intracellular non-membrane-bounded organelle; GO:0044446 intracellular organelle part; GO:0032991 macromolecular complex; GO:0031981 nuclear lumen; GO:0044424 intracellular part; GO:0070603 SWI/SNF superfamily-type complex; GO:0005623 cell; GO:0044422 organelle part; GO:0043228 non-membrane-bounded organelle; GO:0043226 organelle; GO:0043231 intracel…	GO:0097159 organic cyclic compound binding; GO:1901363 heterocyclic compound binding; GO:0003677 DNA binding; GO:0005515 protein binding; GO:0003682 chromatin binding; GO:0005488 binding; GO:0003676 nucleic acid binding;	K11757	PBRM1; protein polybromo-1	hsa05225 Hepatocellular carcinoma - Homo sapiens (human);	IPR001025; IPR009071; IPR001487;	Bromo adjacent homology (BAH) domain; High mobility group box domain; Bromodomain; _x000D_	PBAF complex (Polybromo- and BAF containing complex);
Q86YS7	295	0.497	Down	2.092e-06	S	C2 domain-containing protein 5	C2CD5	0.938534	5.8e-12	102.9	NQT(0.001)Y(0.016)S(0.014)FS(0.939)PS(0.03)K	3	0.30769	4	1.402	1.434	1.343	0.7	0.685	nucleus_x000D_	GO:0044700 single organism signaling; GO:0060627 regulation of vesicle-mediated transport; GO:0008286 insulin receptor signaling pathway; GO:0010256 endomembrane system organization; GO:0007166 cell surface receptor signaling pathway; GO:1903533 regulation of protein targeting; GO:0044699 single-organism process; GO:0031338 regulation of vesicle fusion; GO:0015031 protein transport; GO:0051234 es…	GO:0016020 membrane; GO:0005938 cell cortex; GO:0031090 organelle membrane; GO:0031410 cytoplasmic vesicle; GO:0071944 cell periphery; GO:0032587 ruffle membrane; GO:0031982 vesicle; GO:0005737 cytoplasm; GO:0099568 cytoplasmic region; GO:0044433 cytoplasmic vesicle part; GO:0044424 intracellular part; GO:0005623 cell; GO:0044422 organelle part; GO:0043228 non-membrane-bounded organelle; GO:00058…	GO:0005544 calcium-dependent phospholipid binding; GO:0005488 binding; GO:0005543 phospholipid binding; GO:0043167 ion binding; GO:0008289 lipid binding; GO:0043169 cation binding; GO:0046872 metal ion binding; GO:0043168 anion binding; GO:0005515 protein binding; GO:0005509 calcium ion binding;				IPR000008;	C2 domain; _x000D_
Q86YS7	260	0.592	Down	0.00161622	S	C2 domain-containing protein 5	C2CD5	0.929702	2.65e-09	52.185	LSSPAAFLPACNS(0.93)PS(0.07)K	3	-0.051488	2	1.37	1.339	1.189	0.729	0.724	nucleus_x000D_	GO:0044700 single organism signaling; GO:0060627 regulation of vesicle-mediated transport; GO:0008286 insulin receptor signaling pathway; GO:0010256 endomembrane system organization; GO:0007166 cell surface receptor signaling pathway; GO:1903533 regulation of protein targeting; GO:0044699 single-organism process; GO:0031338 regulation of vesicle fusion; GO:0015031 protein transport; GO:0051234 es…	GO:0016020 membrane; GO:0005938 cell cortex; GO:0031090 organelle membrane; GO:0031410 cytoplasmic vesicle; GO:0071944 cell periphery; GO:0032587 ruffle membrane; GO:0031982 vesicle; GO:0005737 cytoplasm; GO:0099568 cytoplasmic region; GO:0044433 cytoplasmic vesicle part; GO:0044424 intracellular part; GO:0005623 cell; GO:0044422 organelle part; GO:0043228 non-membrane-bounded organelle; GO:00058…	GO:0005544 calcium-dependent phospholipid binding; GO:0005488 binding; GO:0005543 phospholipid binding; GO:0043167 ion binding; GO:0008289 lipid binding; GO:0043169 cation binding; GO:0046872 metal ion binding; GO:0043168 anion binding; GO:0005515 protein binding; GO:0005509 calcium ion binding;				IPR000008;	C2 domain; _x000D_
Q86YS7	297	0.481	Down	0.00111628	S	C2 domain-containing protein 5	C2CD5	0.82909	1.3e-05	73.927	NQTY(0.028)S(0.002)FS(0.14)PS(0.829)K	2	0.47123	1	1.525	1.418	1.29	0.729	0.584	nucleus_x000D_	GO:0044700 single organism signaling; GO:0060627 regulation of vesicle-mediated transport; GO:0008286 insulin receptor signaling pathway; GO:0010256 endomembrane system organization; GO:0007166 cell surface receptor signaling pathway; GO:1903533 regulation of protein targeting; GO:0044699 single-organism process; GO:0031338 regulation of vesicle fusion; GO:0015031 protein transport; GO:0051234 es…	GO:0016020 membrane; GO:0005938 cell cortex; GO:0031090 organelle membrane; GO:0031410 cytoplasmic vesicle; GO:0071944 cell periphery; GO:0032587 ruffle membrane; GO:0031982 vesicle; GO:0005737 cytoplasm; GO:0099568 cytoplasmic region; GO:0044433 cytoplasmic vesicle part; GO:0044424 intracellular part; GO:0005623 cell; GO:0044422 organelle part; GO:0043228 non-membrane-bounded organelle; GO:00058…	GO:0005544 calcium-dependent phospholipid binding; GO:0005488 binding; GO:0005543 phospholipid binding; GO:0043167 ion binding; GO:0008289 lipid binding; GO:0043169 cation binding; GO:0046872 metal ion binding; GO:0043168 anion binding; GO:0005515 protein binding; GO:0005509 calcium ion binding;				IPR000008;	C2 domain; _x000D_
Q8IWX8	904	3.174	Up	0.0009215	S	Calcium homeostasis endoplasmic reticulum protein	CHERP	0.794238	0.00549	61.679	S(0.186)Y(0.02)S(0.794)FIAR	2	1.1367	1	0.421	0.447	0.495	1.606	1.604	nucleus_x000D_	GO:0051533 positive regulation of NFAT protein import into nucleus; GO:0065008 regulation of biological quality; GO:0072503 cellular divalent inorganic cation homeostasis; GO:1903533 regulation of protein targeting; GO:0051532 regulation of NFAT protein import into nucleus; GO:0044699 single-organism process; GO:0044237 cellular metabolic process; GO:0051234 establishment of localization; GO:0008…	GO:0043229 intracellular organelle; GO:0016020 membrane; GO:0042175 nuclear outer membrane-endoplasmic reticulum membrane network; GO:0005783 endoplasmic reticulum; GO:0098588 bounding membrane of organelle; GO:0031090 organelle membrane; GO:0044446 intracellular organelle part; GO:0005737 cytoplasm; GO:0016529 sarcoplasmic reticulum; GO:0031981 nuclear lumen; GO:0012505 endomembrane system; GO:0…	GO:0097159 organic cyclic compound binding; GO:1901363 heterocyclic compound binding; GO:0003723 RNA binding; GO:0005488 binding; GO:0003676 nucleic acid binding; GO:0044325 ion channel binding; GO:0005515 protein binding;	K12841	CHERP; calcium homeostasis endoplasmic reticulum protein	hsa03040 Spliceosome - Homo sapiens (human);	IPR006903; IPR000061; IPR006569; IPR000467; IPR008942;	RNA polymerase II-binding domain; SWAP/Surp; CID domain; G-patch domain; ENTH/VHS; _x000D_	17S U2 snRNP;
Q8IY33	660	0.611	Down	0.00066204	S	MICAL-like protein 2	MICALL2	0.999005	1.07e-14	64.705	PAS(0.001)PGPS(0.01)LPARS(0.99)PS(0.999)PPR	3	-0.18201	3	1.315	1.195	1.332	0.835	0.782	nucleus_x000D_	GO:0044085 cellular component biogenesis; GO:1903955 positive regulation of protein targeting to mitochondrion; GO:1903533 regulation of protein targeting; GO:0048666 neuron development; GO:0048869 cellular developmental process; GO:0045216 cell-cell junction organization; GO:0032989 cellular component morphogenesis; GO:0044699 single-organism process; GO:0022008 neurogenesis; GO:0010821 regulati…	GO:0016020 membrane; GO:0031410 cytoplasmic vesicle; GO:0071944 cell periphery; GO:0030054 cell junction; GO:0031982 vesicle; GO:0005737 cytoplasm; GO:0044424 intracellular part; GO:0005911 cell-cell junction; GO:0005623 cell; GO:0044422 organelle part; GO:0032432 actin filament bundle; GO:0055037 recycling endosome; GO:0043228 non-membrane-bounded organelle; GO:0005856 cytoskeleton; GO:0070160 o…	GO:0031267 small GTPase binding; GO:0051015 actin filament binding; GO:0043167 ion binding; GO:0044877 macromolecular complex binding; GO:0005515 protein binding; GO:0008270 zinc ion binding; GO:0017137 Rab GTPase binding; GO:0008092 cytoskeletal protein binding; GO:0046914 transition metal ion binding; GO:0017016 Ras GTPase binding; GO:0005488 binding; GO:0042805 actinin binding; GO:0003779 acti…	K21068	MICALL2; MICAL-like protein 2	hsa04530 Tight junction - Homo sapiens (human);	IPR001781; IPR022735; IPR001715;	"Zinc finger, LIM-type; Domain of unknown function DUF3585; Calponin homology domain; "_x000D_
Q8IY33	110	0.622	Down	0.0048037	S	MICAL-like protein 2	MICALL2	1	0.000506	50.353	S(1)PIGGMAGVK	2	0.067576	1	1.126	1.288	1.391	0.861	0.796	nucleus_x000D_	GO:0044085 cellular component biogenesis; GO:1903955 positive regulation of protein targeting to mitochondrion; GO:1903533 regulation of protein targeting; GO:0048666 neuron development; GO:0048869 cellular developmental process; GO:0045216 cell-cell junction organization; GO:0032989 cellular component morphogenesis; GO:0044699 single-organism process; GO:0022008 neurogenesis; GO:0010821 regulati…	GO:0016020 membrane; GO:0031410 cytoplasmic vesicle; GO:0071944 cell periphery; GO:0030054 cell junction; GO:0031982 vesicle; GO:0005737 cytoplasm; GO:0044424 intracellular part; GO:0005911 cell-cell junction; GO:0005623 cell; GO:0044422 organelle part; GO:0032432 actin filament bundle; GO:0055037 recycling endosome; GO:0043228 non-membrane-bounded organelle; GO:0005856 cytoskeleton; GO:0070160 o…	GO:0031267 small GTPase binding; GO:0051015 actin filament binding; GO:0043167 ion binding; GO:0044877 macromolecular complex binding; GO:0005515 protein binding; GO:0008270 zinc ion binding; GO:0017137 Rab GTPase binding; GO:0008092 cytoskeletal protein binding; GO:0046914 transition metal ion binding; GO:0017016 Ras GTPase binding; GO:0005488 binding; GO:0042805 actinin binding; GO:0003779 acti…	K21068	MICALL2; MICAL-like protein 2	hsa04530 Tight junction - Homo sapiens (human);	IPR001781; IPR022735; IPR001715;	"Zinc finger, LIM-type; Domain of unknown function DUF3585; Calponin homology domain; "_x000D_
Q8IY33	658	0.611	Down	0.00066204	S	MICAL-like protein 2	MICALL2	0.990211	1.07e-14	64.705	PAS(0.001)PGPS(0.01)LPARS(0.99)PS(0.999)PPR	3	-0.18201	3	1.315	1.195	1.332	0.835	0.782	nucleus_x000D_	GO:0044085 cellular component biogenesis; GO:1903955 positive regulation of protein targeting to mitochondrion; GO:1903533 regulation of protein targeting; GO:0048666 neuron development; GO:0048869 cellular developmental process; GO:0045216 cell-cell junction organization; GO:0032989 cellular component morphogenesis; GO:0044699 single-organism process; GO:0022008 neurogenesis; GO:0010821 regulati…	GO:0016020 membrane; GO:0031410 cytoplasmic vesicle; GO:0071944 cell periphery; GO:0030054 cell junction; GO:0031982 vesicle; GO:0005737 cytoplasm; GO:0044424 intracellular part; GO:0005911 cell-cell junction; GO:0005623 cell; GO:0044422 organelle part; GO:0032432 actin filament bundle; GO:0055037 recycling endosome; GO:0043228 non-membrane-bounded organelle; GO:0005856 cytoskeleton; GO:0070160 o…	GO:0031267 small GTPase binding; GO:0051015 actin filament binding; GO:0043167 ion binding; GO:0044877 macromolecular complex binding; GO:0005515 protein binding; GO:0008270 zinc ion binding; GO:0017137 Rab GTPase binding; GO:0008092 cytoskeletal protein binding; GO:0046914 transition metal ion binding; GO:0017016 Ras GTPase binding; GO:0005488 binding; GO:0042805 actinin binding; GO:0003779 acti…	K21068	MICALL2; MICAL-like protein 2	hsa04530 Tight junction - Homo sapiens (human);	IPR001781; IPR022735; IPR001715;	"Zinc finger, LIM-type; Domain of unknown function DUF3585; Calponin homology domain; "_x000D_
Q8IY33	653	0.635	Down	0.0066234	S	MICAL-like protein 2	MICALL2	0.870527	0.000334	46.069	PAS(0.129)PGPS(0.871)LPAR	2	-0.61532	1	1.109	1.208	1.451	0.792	0.752	nucleus_x000D_	GO:0044085 cellular component biogenesis; GO:1903955 positive regulation of protein targeting to mitochondrion; GO:1903533 regulation of protein targeting; GO:0048666 neuron development; GO:0048869 cellular developmental process; GO:0045216 cell-cell junction organization; GO:0032989 cellular component morphogenesis; GO:0044699 single-organism process; GO:0022008 neurogenesis; GO:0010821 regulati…	GO:0016020 membrane; GO:0031410 cytoplasmic vesicle; GO:0071944 cell periphery; GO:0030054 cell junction; GO:0031982 vesicle; GO:0005737 cytoplasm; GO:0044424 intracellular part; GO:0005911 cell-cell junction; GO:0005623 cell; GO:0044422 organelle part; GO:0032432 actin filament bundle; GO:0055037 recycling endosome; GO:0043228 non-membrane-bounded organelle; GO:0005856 cytoskeleton; GO:0070160 o…	GO:0031267 small GTPase binding; GO:0051015 actin filament binding; GO:0043167 ion binding; GO:0044877 macromolecular complex binding; GO:0005515 protein binding; GO:0008270 zinc ion binding; GO:0017137 Rab GTPase binding; GO:0008092 cytoskeletal protein binding; GO:0046914 transition metal ion binding; GO:0017016 Ras GTPase binding; GO:0005488 binding; GO:0042805 actinin binding; GO:0003779 acti…	K21068	MICALL2; MICAL-like protein 2	hsa04530 Tight junction - Homo sapiens (human);	IPR001781; IPR022735; IPR001715;	"Zinc finger, LIM-type; Domain of unknown function DUF3585; Calponin homology domain; "_x000D_
Q8IY92	1469	0.621	Down	0.002816	S	Structure-specific endonuclease subunit SLX4	SLX4	0.999901	4.9e-06	60.937	S(1)PGLLDTTPIR	2	-0.23295	1	1.386	1.177	1.252	0.802	0.711	nucleus_x000D_	GO:0044085 cellular component biogenesis; GO:0072396 response to cell cycle checkpoint signaling; GO:0065008 regulation of biological quality; GO:0022414 reproductive process; GO:0006289 nucleotide-excision repair; GO:0032204 regulation of telomere maintenance; GO:0044237 cellular metabolic process; GO:0009607 response to biotic stimulus; GO:0008152 metabolic process; GO:0044093 positive regulati…	GO:0000781 chromosome, telomeric region; GO:0030054 cell junction; GO:0005737 cytoplasm; GO:0032991 macromolecular complex; GO:0044424 intracellular part; GO:0005623 cell; GO:0044422 organelle part; GO:0044427 chromosomal part; GO:0043228 non-membrane-bounded organelle; GO:0031974 membrane-enclosed lumen; GO:0005654 nucleoplasm; GO:0070013 intracellular organelle lumen; GO:0044454 nuclear chromos…	GO:0004536 deoxyribonuclease activity; GO:0016888 endodeoxyribonuclease activity, producing 5'-phosphomonoesters; GO:0004520 endodeoxyribonuclease activity; GO:0005515 protein binding; GO:0016787 hydrolase activity; GO:0098772 molecular function regulator; GO:0016893 endonuclease activity, active with either ribo- or deoxyribonucleic acids and producing 5'-phosphomonoesters; GO:0017108 5'-flap en…	K10484	BTBD12; structure-specific endonuclease subunit SLX4 (BTB/POZ domain-containing protein 12)	hsa03460 Fanconi anemia pathway - Homo sapiens (human);	IPR011333; IPR000210;	SKP1/BTB/POZ domain; BTB/POZ domain; _x000D_
Q8IY92	1044	0.44	Down	0.00180059	S	Structure-specific endonuclease subunit SLX4	SLX4	1	2.93e-18	103.83	FLLGPPQGGS(1)PR	3	0.22359	2	1.496	1.215	1.664	0.566	0.676	nucleus_x000D_	GO:0044085 cellular component biogenesis; GO:0072396 response to cell cycle checkpoint signaling; GO:0065008 regulation of biological quality; GO:0022414 reproductive process; GO:0006289 nucleotide-excision repair; GO:0032204 regulation of telomere maintenance; GO:0044237 cellular metabolic process; GO:0009607 response to biotic stimulus; GO:0008152 metabolic process; GO:0044093 positive regulati…	GO:0000781 chromosome, telomeric region; GO:0030054 cell junction; GO:0005737 cytoplasm; GO:0032991 macromolecular complex; GO:0044424 intracellular part; GO:0005623 cell; GO:0044422 organelle part; GO:0044427 chromosomal part; GO:0043228 non-membrane-bounded organelle; GO:0031974 membrane-enclosed lumen; GO:0005654 nucleoplasm; GO:0070013 intracellular organelle lumen; GO:0044454 nuclear chromos…	GO:0004536 deoxyribonuclease activity; GO:0016888 endodeoxyribonuclease activity, producing 5'-phosphomonoesters; GO:0004520 endodeoxyribonuclease activity; GO:0005515 protein binding; GO:0016787 hydrolase activity; GO:0098772 molecular function regulator; GO:0016893 endonuclease activity, active with either ribo- or deoxyribonucleic acids and producing 5'-phosphomonoesters; GO:0017108 5'-flap en…	K10484	BTBD12; structure-specific endonuclease subunit SLX4 (BTB/POZ domain-containing protein 12)	hsa03460 Fanconi anemia pathway - Homo sapiens (human);	IPR011333; IPR000210;	SKP1/BTB/POZ domain; BTB/POZ domain; _x000D_
Q8IYB3	685	0.604	Down	0.0137596	S	Serine/arginine repetitive matrix protein 1	SRRM1	1	0.0157	54.066	RHS(1)PS(1)PR	3	0.54405	2	1.166	1.509	1.179	0.893	0.771	nucleus_x000D_	GO:0050658 RNA transport; GO:0097659 nucleic acid-templated transcription; GO:0009058 biosynthetic process; GO:0051168 nuclear export; GO:0051169 nuclear transport; GO:0044237 cellular metabolic process; GO:0015031 protein transport; GO:0051234 establishment of localization; GO:0006353 DNA-templated transcription, termination; GO:0071427 mRNA-containing ribonucleoprotein complex export from nucle…	GO:0043229 intracellular organelle; GO:0005737 cytoplasm; GO:0044446 intracellular organelle part; GO:0031981 nuclear lumen; GO:0032991 macromolecular complex; GO:0044424 intracellular part; GO:0005681 spliceosomal complex; GO:0016604 nuclear body; GO:0005829 cytosol; GO:0005623 cell; GO:0044422 organelle part; GO:0031974 membrane-enclosed lumen; GO:0043226 organelle; GO:0043231 intracellular mem…	GO:0097159 organic cyclic compound binding; GO:1901363 heterocyclic compound binding; GO:0003677 DNA binding; GO:0003723 RNA binding; GO:0005515 protein binding; GO:0005488 binding; GO:0003676 nucleic acid binding;	K13171	SRRM1; serine/arginine repetitive matrix protein 1	hsa03015 mRNA surveillance pathway - Homo sapiens (human); hsa03013 RNA transport - Homo sapiens (human);	IPR002483;	PWI domain; _x000D_	Exon junction complex (mRNA splicing-dependent); Exon junction complex; Splicing-associated factors complex; SRm160/300 complex; CDC5L complex; SRm160-SRm300 complex; Spliceosome; C complex spliceosome;
Q8IZP0	231	3.777	Up	0.00029906	S	Abl interactor 1	ABI1	0.999158	4.02e-09	100.09	T(0.001)AS(0.999)LNQRPR	2	0.79401	1	0.358	0.39	0.435	1.623	1.63	cyto_nucl_x000D_	GO:0044700 single organism signaling; GO:0032270 positive regulation of cellular protein metabolic process; GO:0007166 cell surface receptor signaling pathway; GO:0035282 segmentation; GO:0043009 chordate embryonic development; GO:0018212 peptidyl-tyrosine modification; GO:0032989 cellular component morphogenesis; GO:0044237 cellular metabolic process; GO:0072673 lamellipodium morphogenesis; GO:0…	GO:0016020 membrane; GO:0044421 extracellular region part; GO:0005783 endoplasmic reticulum; GO:0071944 cell periphery; GO:0030054 cell junction; GO:0031982 vesicle; GO:0005737 cytoplasm; GO:0032991 macromolecular complex; GO:0030426 growth cone; GO:0044424 intracellular part; GO:0098858 actin-based cell projection; GO:0005623 cell; GO:0032279 asymmetric synapse; GO:0043228 non-membrane-bounded o…	GO:0030295 protein kinase activator activity; GO:0044877 macromolecular complex binding; GO:0030296 protein tyrosine kinase activator activity; GO:0005515 protein binding; GO:0019887 protein kinase regulator activity; GO:0019207 kinase regulator activity; GO:0098772 molecular function regulator; GO:0017124 SH3 domain binding; GO:0050839 cell adhesion molecule binding; GO:0019209 kinase activator …				IPR000727; IPR001452; IPR012849;	"Target SNARE coiled-coil homology domain; SH3 domain; Abl-interactor, homeo-domain homologous domain; "_x000D_	ABI1-WASL complex; ABI1-WASF2 complex; Wave-2 complex;
Q8IZP0	225	1.761	Up	0.00147911	S	Abl interactor 1	ABI1	0.952423	0.000982	51.252	LGS(0.048)QHS(0.952)PGR	3	0.051673	1	0.732	0.617	0.767	1.221	1.319	cyto_nucl_x000D_	GO:0044700 single organism signaling; GO:0032270 positive regulation of cellular protein metabolic process; GO:0007166 cell surface receptor signaling pathway; GO:0035282 segmentation; GO:0043009 chordate embryonic development; GO:0018212 peptidyl-tyrosine modification; GO:0032989 cellular component morphogenesis; GO:0044237 cellular metabolic process; GO:0072673 lamellipodium morphogenesis; GO:0…	GO:0016020 membrane; GO:0044421 extracellular region part; GO:0005783 endoplasmic reticulum; GO:0071944 cell periphery; GO:0030054 cell junction; GO:0031982 vesicle; GO:0005737 cytoplasm; GO:0032991 macromolecular complex; GO:0030426 growth cone; GO:0044424 intracellular part; GO:0098858 actin-based cell projection; GO:0005623 cell; GO:0032279 asymmetric synapse; GO:0043228 non-membrane-bounded o…	GO:0030295 protein kinase activator activity; GO:0044877 macromolecular complex binding; GO:0030296 protein tyrosine kinase activator activity; GO:0005515 protein binding; GO:0019887 protein kinase regulator activity; GO:0019207 kinase regulator activity; GO:0098772 molecular function regulator; GO:0017124 SH3 domain binding; GO:0050839 cell adhesion molecule binding; GO:0019209 kinase activator …				IPR000727; IPR001452; IPR012849;	"Target SNARE coiled-coil homology domain; SH3 domain; Abl-interactor, homeo-domain homologous domain; "_x000D_	ABI1-WASL complex; ABI1-WASF2 complex; Wave-2 complex;
Q8IZP0	183	1.88	Up	3.9284e-05	S	Abl interactor 1	ABI1	0.993101	6.71e-16	71.148	TNPPTQKPPS(0.993)PPMS(0.006)GR	4	-0.21728	3	0.651	0.666	0.703	1.262	1.219	cyto_nucl_x000D_	GO:0044700 single organism signaling; GO:0032270 positive regulation of cellular protein metabolic process; GO:0007166 cell surface receptor signaling pathway; GO:0035282 segmentation; GO:0043009 chordate embryonic development; GO:0018212 peptidyl-tyrosine modification; GO:0032989 cellular component morphogenesis; GO:0044237 cellular metabolic process; GO:0072673 lamellipodium morphogenesis; GO:0…	GO:0016020 membrane; GO:0044421 extracellular region part; GO:0005783 endoplasmic reticulum; GO:0071944 cell periphery; GO:0030054 cell junction; GO:0031982 vesicle; GO:0005737 cytoplasm; GO:0032991 macromolecular complex; GO:0030426 growth cone; GO:0044424 intracellular part; GO:0098858 actin-based cell projection; GO:0005623 cell; GO:0032279 asymmetric synapse; GO:0043228 non-membrane-bounded o…	GO:0030295 protein kinase activator activity; GO:0044877 macromolecular complex binding; GO:0030296 protein tyrosine kinase activator activity; GO:0005515 protein binding; GO:0019887 protein kinase regulator activity; GO:0019207 kinase regulator activity; GO:0098772 molecular function regulator; GO:0017124 SH3 domain binding; GO:0050839 cell adhesion molecule binding; GO:0019209 kinase activator …				IPR000727; IPR001452; IPR012849;	"Target SNARE coiled-coil homology domain; SH3 domain; Abl-interactor, homeo-domain homologous domain; "_x000D_	ABI1-WASL complex; ABI1-WASF2 complex; Wave-2 complex;
Q8IZP0	187	1.969	Up	0.00031574	S	Abl interactor 1	ABI1	0.84214	3.88e-06	41.542	TNPPT(0.004)QKPPS(0.153)PPMS(0.842)GR	3	-0.4727	1	0.583	0.687	0.684	1.242	1.267	cyto_nucl_x000D_	GO:0044700 single organism signaling; GO:0032270 positive regulation of cellular protein metabolic process; GO:0007166 cell surface receptor signaling pathway; GO:0035282 segmentation; GO:0043009 chordate embryonic development; GO:0018212 peptidyl-tyrosine modification; GO:0032989 cellular component morphogenesis; GO:0044237 cellular metabolic process; GO:0072673 lamellipodium morphogenesis; GO:0…	GO:0016020 membrane; GO:0044421 extracellular region part; GO:0005783 endoplasmic reticulum; GO:0071944 cell periphery; GO:0030054 cell junction; GO:0031982 vesicle; GO:0005737 cytoplasm; GO:0032991 macromolecular complex; GO:0030426 growth cone; GO:0044424 intracellular part; GO:0098858 actin-based cell projection; GO:0005623 cell; GO:0032279 asymmetric synapse; GO:0043228 non-membrane-bounded o…	GO:0030295 protein kinase activator activity; GO:0044877 macromolecular complex binding; GO:0030296 protein tyrosine kinase activator activity; GO:0005515 protein binding; GO:0019887 protein kinase regulator activity; GO:0019207 kinase regulator activity; GO:0098772 molecular function regulator; GO:0017124 SH3 domain binding; GO:0050839 cell adhesion molecule binding; GO:0019209 kinase activator …				IPR000727; IPR001452; IPR012849;	"Target SNARE coiled-coil homology domain; SH3 domain; Abl-interactor, homeo-domain homologous domain; "_x000D_	ABI1-WASL complex; ABI1-WASF2 complex; Wave-2 complex;
Q8IZP0	222	2.086	Up	0.042217	S	Abl interactor 1	ABI1	0.992076	0.00197	45.829	LGS(0.992)QHS(0.008)PGR	3	-0.068435	1	0.489	0.936	0.453	1.282	1.604	cyto_nucl_x000D_	GO:0044700 single organism signaling; GO:0032270 positive regulation of cellular protein metabolic process; GO:0007166 cell surface receptor signaling pathway; GO:0035282 segmentation; GO:0043009 chordate embryonic development; GO:0018212 peptidyl-tyrosine modification; GO:0032989 cellular component morphogenesis; GO:0044237 cellular metabolic process; GO:0072673 lamellipodium morphogenesis; GO:0…	GO:0016020 membrane; GO:0044421 extracellular region part; GO:0005783 endoplasmic reticulum; GO:0071944 cell periphery; GO:0030054 cell junction; GO:0031982 vesicle; GO:0005737 cytoplasm; GO:0032991 macromolecular complex; GO:0030426 growth cone; GO:0044424 intracellular part; GO:0098858 actin-based cell projection; GO:0005623 cell; GO:0032279 asymmetric synapse; GO:0043228 non-membrane-bounded o…	GO:0030295 protein kinase activator activity; GO:0044877 macromolecular complex binding; GO:0030296 protein tyrosine kinase activator activity; GO:0005515 protein binding; GO:0019887 protein kinase regulator activity; GO:0019207 kinase regulator activity; GO:0098772 molecular function regulator; GO:0017124 SH3 domain binding; GO:0050839 cell adhesion molecule binding; GO:0019209 kinase activator …				IPR000727; IPR001452; IPR012849;	"Target SNARE coiled-coil homology domain; SH3 domain; Abl-interactor, homeo-domain homologous domain; "_x000D_	ABI1-WASL complex; ABI1-WASF2 complex; Wave-2 complex;
Q8IZQ1	2278	1.673	Up	0.00171742	S	WD repeat and FYVE domain-containing protein 3	WDFY3	0.97198	0.000187	74.611	VS(0.028)S(0.972)GFGLSK	2	0.41368	2	0.718	0.779	0.69	1.358	1.113	nucleus_x000D_	GO:0008152 metabolic process; GO:0035973 aggrephagy; GO:0044248 cellular catabolic process; GO:0006914 autophagy; GO:0009987 cellular process; GO:0009056 catabolic process; GO:0044237 cellular metabolic process; GO:0016236 macroautophagy;	GO:0016020 membrane; GO:0031090 organelle membrane; GO:0019898 extrinsic component of membrane; GO:0071944 cell periphery; GO:0005737 cytoplasm; GO:0044424 intracellular part; GO:0016604 nuclear body; GO:0005623 cell; GO:0044422 organelle part; GO:0005776 autophagosome; GO:0043228 non-membrane-bounded organelle; GO:0031974 membrane-enclosed lumen; GO:0031965 nuclear membrane; GO:0016605 PML body;…	GO:0005545 1-phosphatidylinositol binding; GO:0016758 transferase activity, transferring hexosyl groups; GO:0008378 galactosyltransferase activity; GO:0043167 ion binding; GO:0008194 UDP-glycosyltransferase activity; GO:0005515 protein binding; GO:0003831 beta-N-acetylglucosaminylglycopeptide beta-1,4-galactosyltransferase activity; GO:0035250 UDP-galactosyltransferase activity; GO:0003824 cataly…				IPR000409; IPR011989; IPR013320; IPR031570; IPR000306; IPR017455; IPR011993; IPR013083; IPR017986; IPR015943; IPR011011; IPR016024; IPR023362;	"BEACH domain; Armadillo-like helical; Concanavalin A-like lectin/glucanase domain; Domain of unknown function DUF4704; FYVE zinc finger; Zinc finger, FYVE-related; PH domain-like; Zinc finger, RING/FYVE/PHD-type; WD40-repeat-containing domain; WD40/YVTN repeat-like-containing domain; Zinc finger, FYVE/PHD-type; Armadillo-type fold; PH-BEACH domain; "_x000D_
Q8N183	134	1.97	Up	0.0047355	S	NADH dehydrogenase [ubiquinone] 1 alpha subcomplex assembly factor 2	NDUFAF2	0.998886	3.13e-05	60.255	GHAS(0.999)APY(0.001)FGK	3	-0.44993	3	0.581	0.771	0.598	1.302	1.099	cytoplasm_x000D_	GO:0044085 cellular component biogenesis; GO:0065008 regulation of biological quality; GO:0050796 regulation of insulin secretion; GO:0023051 regulation of signaling; GO:0044699 single-organism process; GO:0051046 regulation of secretion; GO:0044237 cellular metabolic process; GO:0008152 metabolic process; GO:0010646 regulation of cell communication; GO:0006091 generation of precursor metabolites…	GO:0043229 intracellular organelle; GO:0016020 membrane; GO:0044429 mitochondrial part; GO:0031090 organelle membrane; GO:0031967 organelle envelope; GO:0044446 intracellular organelle part; GO:0005737 cytoplasm; GO:0044424 intracellular part; GO:0005623 cell; GO:0044422 organelle part; GO:0005739 mitochondrion; GO:0005740 mitochondrial envelope; GO:0043231 intracellular membrane-bounded organell…	GO:0009055 electron carrier activity; GO:0016651 oxidoreductase activity, acting on NAD(P)H; GO:0003954 NADH dehydrogenase activity; GO:0003824 catalytic activity; GO:0050136 NADH dehydrogenase (quinone) activity; GO:0008137 NADH dehydrogenase (ubiquinone) activity; GO:0016655 oxidoreductase activity, acting on NAD(P)H, quinone or similar compound as acceptor; GO:0016491 oxidoreductase activity;	K18160	NDUFAF2; NADH dehydrogenase [ubiquinone] 1 alpha subcomplex assembly factor 2	hsa04714 Thermogenesis - Homo sapiens (human);
Q8N370	297	0.593	Down	0.0088631	S	Large neutral amino acids transporter small subunit 4	SLC43A2	0.807626	0.0005	43.594	LCLS(0.808)T(0.192)VDLEVK	3	-0.15205	1	1.437	1.414	1.047	0.77	0.729	plasma membrane_x000D_	GO:0034220 ion transmembrane transport; GO:0015807 L-amino acid transport; GO:0044699 single-organism process; GO:0071702 organic substance transport; GO:0046942 carboxylic acid transport; GO:0003333 amino acid transmembrane transport; GO:0015849 organic acid transport; GO:0098656 anion transmembrane transport; GO:0051234 establishment of localization; GO:0006810 transport; GO:0006820 anion trans…	GO:0016020 membrane; GO:0031226 intrinsic component of plasma membrane; GO:0044459 plasma membrane part; GO:0044425 membrane part; GO:0044464 cell part; GO:0071944 cell periphery; GO:0031224 intrinsic component of membrane; GO:0005887 integral component of plasma membrane; GO:0005623 cell; GO:0016021 integral component of membrane; GO:0005886 plasma membrane;	GO:0005342 organic acid transmembrane transporter activity; GO:0015175 neutral amino acid transmembrane transporter activity; GO:0015179 L-amino acid transmembrane transporter activity; GO:0015075 ion transmembrane transporter activity; GO:0022892 substrate-specific transporter activity; GO:0008514 organic anion transmembrane transporter activity; GO:0015171 amino acid transmembrane transporter a…	K08229			IPR020846;	Major facilitator superfamily domain; _x000D_
Q8N3D4	1273	1.58	Up	0.00494	S	EH domain-binding protein 1-like protein 1	EHBP1L1	0.999986	2.2e-14	111.27	AHGS(1)FSHVR	3	0.94245	9	0.789	0.78	0.71	1.231	1.331	mitochondria_x000D_		GO:0043226 organelle; GO:0097708 intracellular vesicle; GO:0043229 intracellular organelle; GO:0016020 membrane; GO:0031410 cytoplasmic vesicle; GO:0044464 cell part; GO:0005622 intracellular; GO:0005737 cytoplasm; GO:0031982 vesicle; GO:0005768 endosome; GO:0012505 endomembrane system; GO:0044424 intracellular part; GO:0005623 cell; GO:0043227 membrane-bounded organelle; GO:0044444 cytoplasmic p…	GO:0005515 protein binding; GO:0005488 binding;				IPR019448; IPR022735; IPR001715;	EEIG1/EHBP1 N-terminal domain; Domain of unknown function DUF3585; Calponin homology domain; _x000D_
Q8N6H7	432	1.575	Up	0.0080553	S	ADP-ribosylation factor GTPase-activating protein 2	ARFGAP2	0.949469	2.11e-05	68.515	AIS(0.949)S(0.051)DMFFGR	2	-0.20019	1	0.821	0.77	0.695	1.122	1.393	nucleus_x000D_	GO:0046907 intracellular transport; GO:0043547 positive regulation of GTPase activity; GO:0016192 vesicle-mediated transport; GO:0048193 Golgi vesicle transport; GO:0071702 organic substance transport; GO:0015031 protein transport; GO:0051641 cellular localization; GO:0043085 positive regulation of catalytic activity; GO:0051234 establishment of localization; GO:0045184 establishment of protein l…	GO:0043229 intracellular organelle; GO:0016020 membrane; GO:0098588 bounding membrane of organelle; GO:0031090 organelle membrane; GO:0071944 cell periphery; GO:0044446 intracellular organelle part; GO:0005737 cytoplasm; GO:0000139 Golgi membrane; GO:0012505 endomembrane system; GO:0044424 intracellular part; GO:0005829 cytosol; GO:0005623 cell; GO:0044422 organelle part; GO:0005886 plasma membra…	GO:0030234 enzyme regulator activity; GO:0060589 nucleoside-triphosphatase regulator activity; GO:0005488 binding; GO:0030695 GTPase regulator activity; GO:0043167 ion binding; GO:0043169 cation binding; GO:0046872 metal ion binding; GO:0098772 molecular function regulator; GO:0008047 enzyme activator activity; GO:0005096 GTPase activator activity;	K12493	ARFGAP2_3; ADP-ribosylation factor GTPase-activating protein 2/3	hsa04144 Endocytosis - Homo sapiens (human);
Q8NEY8	178	2.454	Up	0.0030181	S	Periphilin-1	PPHLN1	0.997982	0.000517	57.175	SVRPGAS(0.998)Y(0.002)K	3	1.3503	1	0.612	0.504	0.552	1.428	1.611	nucleus_x000D_	GO:0031424 keratinization; GO:0097659 nucleic acid-templated transcription; GO:0048869 cellular developmental process; GO:0044699 single-organism process; GO:0009058 biosynthetic process; GO:0044237 cellular metabolic process; GO:0009913 epidermal cell differentiation; GO:2001141 regulation of RNA biosynthetic process; GO:0008152 metabolic process; GO:0008544 epidermis development; GO:0043170 mac…	GO:0043229 intracellular organelle; GO:0043232 intracellular non-membrane-bounded organelle; GO:0005737 cytoplasm; GO:0044446 intracellular organelle part; GO:0012505 endomembrane system; GO:0031981 nuclear lumen; GO:0044424 intracellular part; GO:0005829 cytosol; GO:0005623 cell; GO:0044422 organelle part; GO:0043228 non-membrane-bounded organelle; GO:0043226 organelle; GO:0043231 intracellular …	GO:0097159 organic cyclic compound binding; GO:1901363 heterocyclic compound binding; GO:0003723 RNA binding; GO:0005515 protein binding; GO:0005488 binding; GO:0003676 nucleic acid binding;
Q8NEZ4	2828	0.64	Down	0.00030334	S	Histone-lysine N-methyltransferase 2C	KMT2C	0.981274	0.000235	73.435	TEVLS(0.981)PNS(0.019)K	2	-0.0042807	1	1.214	1.254	1.292	0.856	0.767	nucleus_x000D_	GO:0097659 nucleic acid-templated transcription; GO:0009058 biosynthetic process; GO:0044237 cellular metabolic process; GO:0032259 methylation; GO:2001141 regulation of RNA biosynthetic process; GO:0008213 protein alkylation; GO:0008152 metabolic process; GO:0043170 macromolecule metabolic process; GO:0019538 protein metabolic process; GO:0010468 regulation of gene expression; GO:0018130 heteroc…	GO:0043229 intracellular organelle; GO:0044446 intracellular organelle part; GO:0031981 nuclear lumen; GO:0032991 macromolecular complex; GO:0035097 histone methyltransferase complex; GO:0044424 intracellular part; GO:1990234 transferase complex; GO:0005623 cell; GO:0044422 organelle part; GO:0034708 methyltransferase complex; GO:0031974 membrane-enclosed lumen; GO:0043231 intracellular membrane-…	GO:0008757 S-adenosylmethionine-dependent methyltransferase activity; GO:0003677 DNA binding; GO:0003723 RNA binding; GO:0008168 methyltransferase activity; GO:0043167 ion binding; GO:0016279 protein-lysine N-methyltransferase activity; GO:0016278 lysine N-methyltransferase activity; GO:0016741 transferase activity, transferring one-carbon groups; GO:0005515 protein binding; GO:0008270 zinc ion b…	K09188	MLL3; histone-lysine N-methyltransferase MLL3 [EC:2.1.1.43]	hsa00310 Lysine degradation - Homo sapiens (human);	IPR001214; IPR001841; IPR001965; IPR003889; IPR003888; IPR003616; IPR009071; IPR013083; IPR011011; IPR019787;	"SET domain; Zinc finger, RING-type; Zinc finger, PHD-type; FY-rich, C-terminal; FY-rich, N-terminal; Post-SET domain; High mobility group box domain; Zinc finger, RING/FYVE/PHD-type; Zinc finger, FYVE/PHD-type; Zinc finger, PHD-finger; "_x000D_	UTX-MLL2/3 complex; ASCOM complex; PTIP-HMT complex;
Q8NFG4	62	0.665	Down	0.0042416	S	Folliculin	FLCN	0.999992	1.07e-49	106.39	AHS(1)PAEGASVESSSPGPK	3	-0.40998	6	1.166	1.387	1.144	0.775	0.866	nucleus_x000D_	GO:0044085 cellular component biogenesis; GO:0044700 single organism signaling; GO:0065008 regulation of biological quality; GO:0010941 regulation of cell death; GO:0032270 positive regulation of cellular protein metabolic process; GO:0051896 regulation of protein kinase B signaling; GO:0045980 negative regulation of nucleotide metabolic process; GO:0043009 chordate embryonic development; GO:0009…	GO:0016020 membrane; GO:0005929 cilium; GO:0043229 intracellular organelle; GO:0042995 cell projection; GO:0071944 cell periphery; GO:0005737 cytoplasm; GO:0044424 intracellular part; GO:0005829 cytosol; GO:0005623 cell; GO:0005886 plasma membrane; GO:0043231 intracellular membrane-bounded organelle; GO:0043226 organelle; GO:0005634 nucleus; GO:0005622 intracellular; GO:0044464 cell part; GO:0005…	GO:0005515 protein binding; GO:0098772 molecular function regulator; GO:0005085 guanyl-nucleotide exchange factor activity; GO:0005488 binding; GO:0032403 protein complex binding; GO:0044877 macromolecular complex binding;	K09594	FLCN; folliculin	hsa04150 mTOR signaling pathway - Homo sapiens (human); hsa05211 Renal cell carcinoma - Homo sapiens (human);	IPR032035;	"Folliculin, C-terminal; "_x000D_
Q8TAP9	124	2.363	Up	0.0058838	S	M-phase-specific PLK1-interacting protein	MPLKIP	0.990302	0.00608	42.243	T(0.001)S(0.002)T(0.006)PFGS(0.99)GR	2	1.1146	1	0.653	0.51	0.553	1.444	1.603	nucleus_x000D_	GO:0016043 cellular component organization; GO:0000278 mitotic cell cycle; GO:0006996 organelle organization; GO:0007067 mitotic nuclear division; GO:0048285 organelle fission; GO:0044763 single-organism cellular process; GO:0044699 single-organism process; GO:0000280 nuclear division; GO:0051301 cell division; GO:0022402 cell cycle process; GO:0009987 cellular process; GO:1903047 mitotic cell cy…	GO:0043229 intracellular organelle; GO:0043232 intracellular non-membrane-bounded organelle; GO:0044430 cytoskeletal part; GO:0005737 cytoplasm; GO:0044446 intracellular organelle part; GO:0030496 midbody; GO:0012505 endomembrane system; GO:0031981 nuclear lumen; GO:0044424 intracellular part; GO:0005623 cell; GO:0044422 organelle part; GO:0043228 non-membrane-bounded organelle; GO:0043226 organe…	GO:0005515 protein binding; GO:0005488 binding;
Q8TAP9	40	2.582	Up	0.0089611	S	M-phase-specific PLK1-interacting protein	MPLKIP	0.999996	9.3e-13	63.691	GTPGGGGPRPPS(1)PR	3	-1.1059	1	0.528	0.453	0.619	1.409	1.344	nucleus_x000D_	GO:0016043 cellular component organization; GO:0000278 mitotic cell cycle; GO:0006996 organelle organization; GO:0007067 mitotic nuclear division; GO:0048285 organelle fission; GO:0044763 single-organism cellular process; GO:0044699 single-organism process; GO:0000280 nuclear division; GO:0051301 cell division; GO:0022402 cell cycle process; GO:0009987 cellular process; GO:1903047 mitotic cell cy…	GO:0043229 intracellular organelle; GO:0043232 intracellular non-membrane-bounded organelle; GO:0044430 cytoskeletal part; GO:0005737 cytoplasm; GO:0044446 intracellular organelle part; GO:0030496 midbody; GO:0012505 endomembrane system; GO:0031981 nuclear lumen; GO:0044424 intracellular part; GO:0005623 cell; GO:0044422 organelle part; GO:0043228 non-membrane-bounded organelle; GO:0043226 organe…	GO:0005515 protein binding; GO:0005488 binding;
Q8TBN0	179	0.666	Down	0.0058755	S	Guanine nucleotide exchange factor for Rab-3A	RAB3IL1	0.996433	1.44e-10	90.707	ELHPQLLS(0.996)PT(0.004)K	2	-0.47668	4	1.311	1.192	1.197	0.825	0.817	cytoplasm_x000D_	GO:0016043 cellular component organization; GO:0043547 positive regulation of GTPase activity; GO:0071702 organic substance transport; GO:0015031 protein transport; GO:0043085 positive regulation of catalytic activity; GO:0051234 establishment of localization; GO:0006810 transport; GO:0045184 establishment of protein localization; GO:0051336 regulation of hydrolase activity; GO:0051345 positive r…	GO:0044464 cell part; GO:0005622 intracellular; GO:0005737 cytoplasm; GO:0044424 intracellular part; GO:0005829 cytosol; GO:0005623 cell; GO:0044444 cytoplasmic part;	GO:0005088 Ras guanyl-nucleotide exchange factor activity; GO:0005515 protein binding; GO:0098772 molecular function regulator; GO:0017112 Rab guanyl-nucleotide exchange factor activity; GO:0005085 guanyl-nucleotide exchange factor activity; GO:0005488 binding;	K16779			IPR009449;	"GDP/GTP exchange factor Sec2, N-terminal; "_x000D_
Q8TBN0	168	0.629	Down	0.0022392	S	Guanine nucleotide exchange factor for Rab-3A	RAB3IL1	0.9999	1.64e-22	102.65	TLVITSTPAS(1)PNR	2	-0.61579	12	1.352	1.197	1.249	0.837	0.843	cytoplasm_x000D_	GO:0016043 cellular component organization; GO:0043547 positive regulation of GTPase activity; GO:0071702 organic substance transport; GO:0015031 protein transport; GO:0043085 positive regulation of catalytic activity; GO:0051234 establishment of localization; GO:0006810 transport; GO:0045184 establishment of protein localization; GO:0051336 regulation of hydrolase activity; GO:0051345 positive r…	GO:0044464 cell part; GO:0005622 intracellular; GO:0005737 cytoplasm; GO:0044424 intracellular part; GO:0005829 cytosol; GO:0005623 cell; GO:0044444 cytoplasmic part;	GO:0005088 Ras guanyl-nucleotide exchange factor activity; GO:0005515 protein binding; GO:0098772 molecular function regulator; GO:0017112 Rab guanyl-nucleotide exchange factor activity; GO:0005085 guanyl-nucleotide exchange factor activity; GO:0005488 binding;	K16779			IPR009449;	"GDP/GTP exchange factor Sec2, N-terminal; "_x000D_
Q8TBZ3	465	2.629	Up	0.00102356	S	WD repeat-containing protein 20	WDR20	0.993629	0.000497	54.259	FAT(0.006)LS(0.994)LHDR	3	-0.2182	2	0.576	0.49	0.517	1.396	1.623	cytoplasm_x000D_	GO:0070646 protein modification by small protein removal; GO:0044267 cellular protein metabolic process; GO:0070647 protein modification by small protein conjugation or removal; GO:0016579 protein deubiquitination; GO:0044238 primary metabolic process; GO:0044237 cellular metabolic process; GO:0071704 organic substance metabolic process; GO:0008152 metabolic process; GO:0044260 cellular macromole…	GO:0043229 intracellular organelle; GO:0044446 intracellular organelle part; GO:0031981 nuclear lumen; GO:0044424 intracellular part; GO:0005623 cell; GO:0044422 organelle part; GO:0043226 organelle; GO:0043231 intracellular membrane-bounded organelle; GO:0031974 membrane-enclosed lumen; GO:0005654 nucleoplasm; GO:0005634 nucleus; GO:0070013 intracellular organelle lumen; GO:0044464 cell part; GO…	GO:0008233 peptidase activity; GO:0036459 thiol-dependent ubiquitinyl hydrolase activity; GO:0003824 catalytic activity; GO:0005488 binding; GO:0019783 ubiquitin-like protein-specific protease activity; GO:0101005 ubiquitinyl hydrolase activity; GO:0070011 peptidase activity, acting on L-amino acid peptides; GO:0008234 cysteine-type peptidase activity; GO:0016787 hydrolase activity; GO:0005515 pr…				IPR017986; IPR015943;	WD40-repeat-containing domain; WD40/YVTN repeat-like-containing domain; _x000D_
Q8TC05	242	0.626	Down	0.0076166	S	Nuclear protein MDM1	MDM1	1	0.00234	47.302	GLS(1)PVKEPK	3	-0.13716	1	1.456	1.131	1.22	0.874	0.72	nucleus_x000D_	GO:0050794 regulation of cellular process; GO:0044707 single-multicellular organism process; GO:0045786 negative regulation of cell cycle; GO:0043010 camera-type eye development; GO:0051129 negative regulation of cellular component organization; GO:0044699 single-organism process; GO:0044087 regulation of cellular component biogenesis; GO:0048519 negative regulation of biological process; GO:0048…	GO:0043229 intracellular organelle; GO:0099513 polymeric cytoskeletal fiber; GO:0044450 microtubule organizing center part; GO:0005874 microtubule; GO:0043232 intracellular non-membrane-bounded organelle; GO:0044430 cytoskeletal part; GO:0005737 cytoplasm; GO:0044446 intracellular organelle part; GO:0099512 supramolecular fiber; GO:0044424 intracellular part; GO:0005829 cytosol; GO:0099080 supram…	GO:0015631 tubulin binding; GO:0005515 protein binding; GO:0008092 cytoskeletal protein binding; GO:0008017 microtubule binding; GO:0005488 binding;	K17886
Q8TDJ6	1151	2.249	Up	6.2878e-05	S	DmX-like protein 2	DMXL2	0.999993	0.000357	86.898	S(1)DALLSK	2	0.59606	2	0.553	0.603	0.618	1.405	1.255	nucleus_x000D_	GO:0044085 cellular component biogenesis; GO:0016043 cellular component organization; GO:0065008 regulation of biological quality; GO:0006885 regulation of pH; GO:0045851 pH reduction; GO:0007035 vacuolar acidification; GO:0030003 cellular cation homeostasis; GO:0030641 regulation of cellular pH; GO:0030004 cellular monovalent inorganic cation homeostasis; GO:0044699 single-organism process; GO:0…	GO:0030658 transport vesicle membrane; GO:0016020 membrane; GO:0005615 extracellular space; GO:0044421 extracellular region part; GO:0031090 organelle membrane; GO:0031410 cytoplasmic vesicle; GO:0030054 cell junction; GO:0005737 cytoplasm; GO:0031982 vesicle; GO:0044433 cytoplasmic vesicle part; GO:0032991 macromolecular complex; GO:0044424 intracellular part; GO:0099501 exocytic vesicle membran…	GO:0031267 small GTPase binding; GO:0017016 Ras GTPase binding; GO:0005488 binding; GO:0005515 protein binding; GO:0051020 GTPase binding; GO:0019899 enzyme binding; GO:0017137 Rab GTPase binding;				IPR017986; IPR022033; IPR015943;	WD40-repeat-containing domain; RAVE complex protein Rav1 C-terminal; WD40/YVTN repeat-like-containing domain; _x000D_
Q8TE77	9	0.663	Down	0.038082	S	Protein phosphatase Slingshot homolog 3	SSH3	0.768812	2.82e-14	49.773	S(0.769)PPGS(0.227)GAS(0.002)T(0.002)PVGPWDQAVQR	3	-0.10642	1	1.115	1.231	1.346	0.885	0.623	nucleus_x000D_	GO:0065008 regulation of biological quality; GO:0060491 regulation of cell projection assembly; GO:0048869 cellular developmental process; GO:0022008 neurogenesis; GO:0044699 single-organism process; GO:0030832 regulation of actin filament length; GO:0044237 cellular metabolic process; GO:0006796 phosphate-containing compound metabolic process; GO:0008152 metabolic process; GO:0032535 regulation …	GO:0043231 intracellular membrane-bounded organelle; GO:0005856 cytoskeleton; GO:0043226 organelle; GO:0043229 intracellular organelle; GO:0005634 nucleus; GO:0043232 intracellular non-membrane-bounded organelle; GO:0044464 cell part; GO:0005622 intracellular; GO:0005737 cytoplasm; GO:0044424 intracellular part; GO:0043227 membrane-bounded organelle; GO:0005623 cell; GO:0043228 non-membrane-bound…	GO:0003677 DNA binding; GO:0016791 phosphatase activity; GO:0005515 protein binding; GO:0016787 hydrolase activity; GO:0004721 phosphoprotein phosphatase activity; GO:1901363 heterocyclic compound binding; GO:0097159 organic cyclic compound binding; GO:0008092 cytoskeletal protein binding; GO:0042578 phosphoric ester hydrolase activity; GO:0003824 catalytic activity; GO:0004725 protein tyrosine p…	K05766	SSH; protein phosphatase slingshot [EC:3.1.3.16 3.1.3.48]	hsa04360 Axon guidance - Homo sapiens (human); hsa04810 Regulation of actin cytoskeleton - Homo sapiens (human);	IPR029021; IPR000387; IPR009057; IPR000340; IPR020422; IPR014876;	"Protein-tyrosine phosphatase-like; Tyrosine specific protein phosphatases domain; Homeobox domain-like; Dual specificity phosphatase, catalytic domain; Dual specificity protein phosphatase domain; DEK, C-terminal; "_x000D_
Q8WVR3	517	3.767	Up	0.00020163	S	Uncharacterized protein C7orf43	C7orf43	0.76173	0.000154	48.527	S(0.182)QS(0.762)FS(0.056)HQQPSR	2	0.75228	1	0.36	0.385	0.442	1.519	1.682	cytoplasm_x000D_		GO:0016020 membrane; GO:0043229 intracellular organelle; GO:0043232 intracellular non-membrane-bounded organelle; GO:0071944 cell periphery; GO:0044430 cytoskeletal part; GO:0044446 intracellular organelle part; GO:0044424 intracellular part; GO:0005623 cell; GO:0044422 organelle part; GO:0005886 plasma membrane; GO:0043228 non-membrane-bounded organelle; GO:0043226 organelle; GO:0043231 intracel…
Q8WVV9	61	1.931	Up	0.0153392	S	Heterogeneous nuclear ribonucleoprotein L-like	HNRNPLL	0.971716	5.6e-16	75.911	S(0.028)FS(0.972)QPEAGGSHHK	3	0.31502	1	0.792	0.635	0.555	1.333	0.992	nucleus_x000D_	GO:0033120 positive regulation of RNA splicing; GO:0050794 regulation of cellular process; GO:0006725 cellular aromatic compound metabolic process; GO:0060255 regulation of macromolecule metabolic process; GO:0019219 regulation of nucleobase-containing compound metabolic process; GO:0044237 cellular metabolic process; GO:0071704 organic substance metabolic process; GO:0008152 metabolic process; G…	GO:0043226 organelle; GO:0043231 intracellular membrane-bounded organelle; GO:0043229 intracellular organelle; GO:0016020 membrane; GO:0005634 nucleus; GO:0044464 cell part; GO:0005622 intracellular; GO:0032991 macromolecular complex; GO:0044424 intracellular part; GO:1990904 ribonucleoprotein complex; GO:0030529 intracellular ribonucleoprotein complex; GO:0043227 membrane-bounded organelle; GO:0…	GO:0097159 organic cyclic compound binding; GO:1901363 heterocyclic compound binding; GO:0003729 mRNA binding; GO:0003723 RNA binding; GO:1901265 nucleoside phosphate binding; GO:0005488 binding; GO:0003676 nucleic acid binding; GO:0005515 protein binding; GO:0000166 nucleotide binding; GO:0036094 small molecule binding;	K13159			IPR000504; IPR012677;	RNA recognition motif domain; Nucleotide-binding alpha-beta plait domain; _x000D_
Q8WXG6	1270	0.563	Down	0.0166621	S	MAP kinase-activating death domain protein	MADD	1	0.0177	44.98	LAGS(1)PIR	2	1.0595	1	1.548	1.069	1.375	0.66	0.895	plasma membrane_x000D_	GO:0044700 single organism signaling; GO:0010941 regulation of cell death; GO:0032270 positive regulation of cellular protein metabolic process; GO:0007166 cell surface receptor signaling pathway; GO:0023051 regulation of signaling; GO:1902533 positive regulation of intracellular signal transduction; GO:0044699 single-organism process; GO:2001233 regulation of apoptotic signaling pathway; GO:0071…	GO:0016020 membrane; GO:0071944 cell periphery; GO:0044425 membrane part; GO:0044464 cell part; GO:0005622 intracellular; GO:0005737 cytoplasm; GO:0031224 intrinsic component of membrane; GO:0044424 intracellular part; GO:0005623 cell; GO:0005829 cytosol; GO:0016021 integral component of membrane; GO:0005886 plasma membrane; GO:0044444 cytoplasmic part;	GO:0030295 protein kinase activator activity; GO:0005102 receptor binding; GO:0032813 tumor necrosis factor receptor superfamily binding; GO:0005085 guanyl-nucleotide exchange factor activity; GO:0005126 cytokine receptor binding; GO:0005515 protein binding; GO:0019207 kinase regulator activity; GO:0019887 protein kinase regulator activity; GO:0098772 molecular function regulator; GO:0019209 kina…				IPR005113; IPR001194; IPR005112;	uDENN domain; DENN domain; dDENN domain; _x000D_
Q92539	291	0.656	Down	3.929e-05	T	Phosphatidate phosphatase LPIN2	LPIN2	0.998336	6.11e-27	109.72	TAT(0.002)IT(0.998)PSENTHFR	3	0.62679	7	1.243	1.266	1.213	0.828	0.828	nucleus_x000D_	GO:0006646 phosphatidylethanolamine biosynthetic process; GO:0046470 phosphatidylcholine metabolic process; GO:0046486 glycerolipid metabolic process; GO:0097659 nucleic acid-templated transcription; GO:0009891 positive regulation of biosynthetic process; GO:0008654 phospholipid biosynthetic process; GO:0044699 single-organism process; GO:0009058 biosynthetic process; GO:0044255 cellular lipid me…	GO:0043229 intracellular organelle; GO:0016020 membrane; GO:0042175 nuclear outer membrane-endoplasmic reticulum membrane network; GO:0005783 endoplasmic reticulum; GO:0044446 intracellular organelle part; GO:0005737 cytoplasm; GO:0012505 endomembrane system; GO:0044424 intracellular part; GO:0005829 cytosol; GO:0005623 cell; GO:0044422 organelle part; GO:0043231 intracellular membrane-bounded or…	GO:0042578 phosphoric ester hydrolase activity; GO:0003824 catalytic activity; GO:0016791 phosphatase activity; GO:0016788 hydrolase activity, acting on ester bonds; GO:0000989 transcription factor activity, transcription factor binding; GO:0016787 hydrolase activity; GO:0003713 transcription coactivator activity; GO:0003712 transcription cofactor activity; GO:0008195 phosphatidate phosphatase ac…	K15728	LPIN; phosphatidate phosphatase LPIN [EC:3.1.3.4]	hsa00564 Glycerophospholipid metabolism - Homo sapiens (human); hsa01100 Metabolic pathways - Homo sapiens (human); hsa00561 Glycerolipid metabolism - Homo sapiens (human); hsa04150 mTOR signaling pathway - Homo sapiens (human);	IPR013209; IPR031315; IPR007651; IPR031703; IPR023214;	"Lipin/Ned1/Smp2 (LNS2); LNS2/PITP; Lipin, N-terminal; Lipin, middle domain; HAD-like domain; "_x000D_
Q92608	1706	2.159	Up	0.000140121	S	Dedicator of cytokinesis protein 2	DOCK2	0.989627	4.34e-15	104.55	RS(0.01)S(0.99)VVFADEK	2	0.10306	2	0.58	0.633	0.618	1.322	1.423	plasma membrane_x000D_	GO:0044700 single organism signaling; GO:0060627 regulation of vesicle-mediated transport; GO:0045321 leukocyte activation; GO:0031347 regulation of defense response; GO:0042110 T cell activation; GO:0009605 response to external stimulus; GO:0030036 actin cytoskeleton organization; GO:0050690 regulation of defense response to virus by virus; GO:0032879 regulation of localization; GO:0044093 posit…	GO:0034774 secretory granule lumen; GO:0016020 membrane; GO:0044421 extracellular region part; GO:0031410 cytoplasmic vesicle; GO:0031982 vesicle; GO:0005737 cytoplasm; GO:0044433 cytoplasmic vesicle part; GO:0044424 intracellular part; GO:0005623 cell; GO:0044422 organelle part; GO:0043228 non-membrane-bounded organelle; GO:0031974 membrane-enclosed lumen; GO:0005856 cytoskeleton; GO:0070062 ext…	GO:0005102 receptor binding; GO:0005085 guanyl-nucleotide exchange factor activity; GO:0060589 nucleoside-triphosphatase regulator activity; GO:0030695 GTPase regulator activity; GO:0042608 T cell receptor binding; GO:0044877 macromolecular complex binding; GO:0005515 protein binding; GO:0098772 molecular function regulator; GO:0030676 Rac guanyl-nucleotide exchange factor activity; GO:0030234 en…	K12367	DOCK2; dedicator of cytokinesis protein 2	hsa04666 Fc gamma R-mediated phagocytosis - Homo sapiens (human); hsa04062 Chemokine signaling pathway - Homo sapiens (human);	IPR001452; IPR027357; IPR010703; IPR027007; IPR016024; IPR032376;	"SH3 domain; DHR-2 domain; Dedicator of cytokinesis, C-terminal; DHR-1 domain; Armadillo-type fold; Dedicator of cytokinesis, N-terminal domain; "_x000D_	ELMO1-DOCK2 complex;
Q92766	1122	0.515	Down	0.0054602	S	Ras-responsive element-binding protein 1	RREB1	0.773535	1.19e-08	58.079	AATTAT(0.007)PAAT(0.037)T(0.181)S(0.774)PK	2	0.36544	1	1.288	1.323	1.507	0.696	0.713	nucleus_x000D_	GO:0044700 single organism signaling; GO:0030335 positive regulation of cell migration; GO:1905332 positive regulation of morphogenesis of an epithelium; GO:0097659 nucleic acid-templated transcription; GO:0009891 positive regulation of biosynthetic process; GO:0044237 cellular metabolic process; GO:0008152 metabolic process; GO:0051240 positive regulation of multicellular organismal process; GO:…	GO:0044421 extracellular region part; GO:0031982 vesicle; GO:0005737 cytoplasm; GO:0044424 intracellular part; GO:0016604 nuclear body; GO:0005623 cell; GO:0044422 organelle part; GO:0043228 non-membrane-bounded organelle; GO:0070062 extracellular exosome; GO:0031974 membrane-enclosed lumen; GO:0005654 nucleoplasm; GO:0070013 intracellular organelle lumen; GO:0016607 nuclear speck; GO:0005622 int…	GO:0001228 transcriptional activator activity, RNA polymerase II transcription regulatory region sequence-specific binding; GO:0000981 RNA polymerase II transcription factor activity, sequence-specific DNA binding; GO:0003677 DNA binding; GO:0000976 transcription regulatory region sequence-specific DNA binding; GO:0003690 double-stranded DNA binding; GO:0043167 ion binding; GO:1990837 sequence-sp…	K20210			IPR015880; IPR007087; IPR013087;	"Zinc finger, C2H2-like; Zinc finger, C2H2; Zinc finger C2H2-type/integrase DNA-binding domain; "_x000D_	LSD1 complex; CtBP complex;
Q92844	208	1.866	Up	0.034095	S	TRAF family member-associated NF-kappa-B activator	TANK	0.989549	8.51e-06	59.227	GAPS(0.99)IT(0.008)S(0.002)VTPR	2	-0.47248	1	0.571	0.907	0.549	1.092	1.111	cytoplasm_x000D_	GO:0044700 single organism signaling; GO:0032270 positive regulation of cellular protein metabolic process; GO:0009968 negative regulation of signal transduction; GO:0023051 regulation of signaling; GO:0044699 single-organism process; GO:0070555 response to interleukin-1; GO:0031347 regulation of defense response; GO:0071345 cellular response to cytokine stimulus; GO:0008152 metabolic process; GO…	GO:0044464 cell part; GO:0005622 intracellular; GO:0005737 cytoplasm; GO:0032991 macromolecular complex; GO:0044424 intracellular part; GO:0043234 protein complex; GO:0005623 cell; GO:0005829 cytosol; GO:0044444 cytoplasmic part;	GO:0030234 enzyme regulator activity; GO:0031625 ubiquitin protein ligase binding; GO:0005488 binding; GO:0043167 ion binding; GO:0061134 peptidase regulator activity; GO:0016504 peptidase activator activity; GO:0046872 metal ion binding; GO:0043169 cation binding; GO:0005515 protein binding; GO:0035800 deubiquitinase activator activity; GO:0098772 molecular function regulator; GO:0044389 ubiquit…	K12650	TANK; TRAF family member-associated NF-kappa-B activator	hsa04622 RIG-I-like receptor signaling pathway - Homo sapiens (human); hsa04621 NOD-like receptor signaling pathway - Homo sapiens (human);	IPR024581;	Tbk1/Ikki binding domain; _x000D_	TANK-TRAF2-TRAF3 complex; Kinase maturation complex 2;
Q92879	116	1.838	Up	0.0164836	S	CUGBP Elav-like family member 1	CELF1	1	0.0062	44.318	LFIGMIS(1)K	4	-4.0465	1	0.839	0.64	0.575	1.157	1.089	nucleus_x000D_	GO:0044085 cellular component biogenesis; GO:0022613 ribonucleoprotein complex biogenesis; GO:0022618 ribonucleoprotein complex assembly; GO:0022414 reproductive process; GO:0010608 posttranscriptional regulation of gene expression; GO:0048869 cellular developmental process; GO:0035194 posttranscriptional gene silencing by RNA; GO:0044699 single-organism process; GO:0044237 cellular metabolic pro…	GO:0043229 intracellular organelle; GO:0016020 membrane; GO:0044446 intracellular organelle part; GO:0005737 cytoplasm; GO:0032991 macromolecular complex; GO:0031981 nuclear lumen; GO:0044424 intracellular part; GO:0005623 cell; GO:0044422 organelle part; GO:0043231 intracellular membrane-bounded organelle; GO:0043226 organelle; GO:0031974 membrane-enclosed lumen; GO:0005654 nucleoplasm; GO:00056…	GO:0003723 RNA binding; GO:0042835 BRE binding; GO:1901265 nucleoside phosphate binding; GO:0090079 translation regulator activity, nucleic acid binding; GO:0000900 translation repressor activity, nucleic acid binding; GO:0005515 protein binding; GO:0000166 nucleotide binding; GO:0045182 translation regulator activity; GO:0030371 translation repressor activity; GO:1901363 heterocyclic compound bi…	K13207			IPR000504; IPR012677; IPR034198; IPR034196; IPR034199;	"RNA recognition motif domain; Nucleotide-binding alpha-beta plait domain; CELF1/2, RNA recognition motif 2; CELF1/2, RNA recognition motif 1; CELF1/2, RNA recognition motif 3; "_x000D_
Q92890	299	3.5	Up	0.00048204	S	Ubiquitin recognition factor in ER-associated degradation protein 1	UFD1	0.999915	2.01e-12	80.746	FVAFSGEGQS(1)LR	3	-0.072147	3	0.368	0.443	0.446	1.744	1.429	mitochondria_x000D_	GO:0002698 negative regulation of immune effector process; GO:0036503 ERAD pathway; GO:0031347 regulation of defense response; GO:0044237 cellular metabolic process; GO:0015031 protein transport; GO:0008152 metabolic process; GO:0035966 response to topologically incorrect protein; GO:0032102 negative regulation of response to external stimulus; GO:0019985 translesion synthesis; GO:0043170 macromo…	GO:0016020 membrane; GO:0043229 intracellular organelle; GO:0042175 nuclear outer membrane-endoplasmic reticulum membrane network; GO:0005783 endoplasmic reticulum; GO:0098796 membrane protein complex; GO:0044446 intracellular organelle part; GO:0005737 cytoplasm; GO:0031981 nuclear lumen; GO:0034098 VCP-NPL4-UFD1 AAA ATPase complex; GO:0032991 macromolecular complex; GO:0012505 endomembrane syst…	GO:0004843 thiol-dependent ubiquitin-specific protease activity; GO:0031593 polyubiquitin binding; GO:0008233 peptidase activity; GO:0005102 receptor binding; GO:0051117 ATPase binding; GO:0044877 macromolecular complex binding; GO:0019783 ubiquitin-like protein-specific protease activity; GO:0005515 protein binding; GO:0008234 cysteine-type peptidase activity; GO:0016787 hydrolase activity; GO:0…	K14016	UFD1; ubiquitin fusion degradation protein 1	hsa04141 Protein processing in endoplasmic reticulum - Homo sapiens (human);			Membrane protein complex (VCP, UFD1L, SEC61B);
Q92934	99	1.893	Up	0.00039655	S	Bcl2-associated agonist of cell death	BAD	1	2.78e-08	77.894	S(1)APPNLWAAQR	2	-0.44504	4	0.611	0.688	0.711	1.186	1.277	nucleus_x000D_	GO:0044700 single organism signaling; GO:0044085 cellular component biogenesis; GO:0002694 regulation of leukocyte activation; GO:0071247 cellular response to chromate; GO:0035094 response to nicotine; GO:0051712 positive regulation of killing of cells of other organism; GO:0010941 regulation of cell death; GO:0022414 reproductive process; GO:0050796 regulation of insulin secretion; GO:0042593 gl…	GO:0043229 intracellular organelle; GO:0016020 membrane; GO:0019867 outer membrane; GO:0044429 mitochondrial part; GO:0098588 bounding membrane of organelle; GO:0031090 organelle membrane; GO:0005741 mitochondrial outer membrane; GO:0044446 intracellular organelle part; GO:0031967 organelle envelope; GO:0005737 cytoplasm; GO:0044424 intracellular part; GO:0005829 cytosol; GO:0005623 cell; GO:0044…	GO:0046982 protein heterodimerization activity; GO:0019903 protein phosphatase binding; GO:0061134 peptidase regulator activity; GO:0043028 cysteine-type endopeptidase regulator activity involved in apoptotic process; GO:0046983 protein dimerization activity; GO:0019901 protein kinase binding; GO:0043167 ion binding; GO:0016504 peptidase activator activity; GO:0071889 14-3-3 protein binding; GO:0…	K02158	BAD; Bcl-2-antagonist of cell death	hsa05152 Tuberculosis - Homo sapiens (human); hsa05221 Acute myeloid leukemia - Homo sapiens (human); hsa05220 Chronic myeloid leukemia - Homo sapiens (human); hsa05165 Human papillomavirus infection - Homo sapiens (human); hsa04014 Ras signaling pathway - Homo sapiens (human); hsa04022 cGMP-PKG signaling pathway - Homo sapiens (human); hsa05145 Toxoplasmosis - Homo sapiens (human); hsa04140 Auto…
Q96A56	153	1.528	Up	0.00109628	S	Tumor protein p53-inducible nuclear protein 1	TP53INP1	0.899899	0.000158	44.925	GT(0.004)DELHS(0.9)PS(0.042)S(0.054)PR	3	0.20259	1	0.747	0.784	0.796	1.081	1.212	extracellular_x000D_	GO:0044085 cellular component biogenesis; GO:1905037 autophagosome organization; GO:0010941 regulation of cell death; GO:0097659 nucleic acid-templated transcription; GO:0009891 positive regulation of biosynthetic process; GO:0034644 cellular response to UV; GO:0006914 autophagy; GO:0044237 cellular metabolic process; GO:0008285 negative regulation of cell proliferation; GO:0048145 regulation of …	GO:0097708 intracellular vesicle; GO:0043229 intracellular organelle; GO:0031410 cytoplasmic vesicle; GO:0044446 intracellular organelle part; GO:0005737 cytoplasm; GO:0031982 vesicle; GO:0031981 nuclear lumen; GO:0044424 intracellular part; GO:0005829 cytosol; GO:0016604 nuclear body; GO:0005623 cell; GO:0044422 organelle part; GO:0005776 autophagosome; GO:0031974 membrane-enclosed lumen; GO:004…	GO:0016209 antioxidant activity; GO:0005515 protein binding; GO:0005488 binding;	K15310	TP53INP1; tumor protein p53-inducible nuclear protein 1	hsa05166 HTLV-I infection - Homo sapiens (human);
Q96AD5	428	1.516	Up	0.0049637	S	Patatin-like phospholipase domain-containing protein 2	PNPLA2	1	7.52e-08	67.136	NNLS(1)LGDALAK	2	0.25281	2	0.764	0.855	0.719	1.103	1.13	mitochondria_x000D_	GO:0036155 acylglycerol acyl-chain remodeling; GO:0065008 regulation of biological quality; GO:0046486 glycerolipid metabolic process; GO:0031331 positive regulation of cellular catabolic process; GO:0044699 single-organism process; GO:0044255 cellular lipid metabolic process; GO:0019216 regulation of lipid metabolic process; GO:0044237 cellular metabolic process; GO:0046461 neutral lipid catabol…	GO:0016020 membrane; GO:0005783 endoplasmic reticulum; GO:0042175 nuclear outer membrane-endoplasmic reticulum membrane network; GO:0071944 cell periphery; GO:0005737 cytoplasm; GO:0031224 intrinsic component of membrane; GO:0044424 intracellular part; GO:0005623 cell; GO:0044422 organelle part; GO:0043228 non-membrane-bounded organelle; GO:0031974 membrane-enclosed lumen; GO:0005654 nucleoplasm;…	GO:0016746 transferase activity, transferring acyl groups; GO:0052689 carboxylic ester hydrolase activity; GO:0003824 catalytic activity; GO:0016411 acylglycerol O-acyltransferase activity; GO:0016788 hydrolase activity, acting on ester bonds; GO:0016787 hydrolase activity; GO:0004806 triglyceride lipase activity; GO:0016298 lipase activity; GO:0004465 lipoprotein lipase activity; GO:0016747 tran…	K16816	PNPLA2; patatin-like phospholipase domain-containing protein 2 [EC:3.1.1.3]	hsa04923 Regulation of lipolysis in adipocytes - Homo sapiens (human); hsa04714 Thermogenesis - Homo sapiens (human); hsa01100 Metabolic pathways - Homo sapiens (human); hsa00561 Glycerolipid metabolism - Homo sapiens (human);	IPR016035; IPR002641; IPR033903;	Acyl transferase/acyl hydrolase/lysophospholipase; Patatin/Phospholipase A2-related; Patatin-like phospholipase domain-containing protein 2; _x000D_
Q96AQ6	469	1.673	Up	0.00116255	S	Pre-B-cell leukemia transcription factor-interacting protein 1	PBXIP1	0.999999	0.00228	63.419	SHFQNS(1)R	3	0.54623	1	0.663	0.795	0.732	1.141	1.272	plasma membrane_x000D_	GO:0050794 regulation of cellular process; GO:0044707 single-multicellular organism process; GO:0060255 regulation of macromolecule metabolic process; GO:0048869 cellular developmental process; GO:0019219 regulation of nucleobase-containing compound metabolic process; GO:0044699 single-organism process; GO:0048523 negative regulation of cellular process; GO:0031324 negative regulation of cellular…	GO:0043229 intracellular organelle; GO:0099513 polymeric cytoskeletal fiber; GO:0005874 microtubule; GO:0043232 intracellular non-membrane-bounded organelle; GO:0044430 cytoskeletal part; GO:0005737 cytoplasm; GO:0044446 intracellular organelle part; GO:0099512 supramolecular fiber; GO:0044424 intracellular part; GO:0005829 cytosol; GO:0099080 supramolecular complex; GO:0005623 cell; GO:0044422 o…	GO:0000989 transcription factor activity, transcription factor binding; GO:0005515 protein binding; GO:0003714 transcription corepressor activity; GO:0003712 transcription cofactor activity; GO:0000988 transcription factor activity, protein binding; GO:0005488 binding;
Q96CV9	526	0.568	Down	0.0053235	S	Optineurin	OPTN	0.875139	1.6e-58	140.22	T(0.119)S(0.875)DS(0.006)DQQAYLVQR	2	0.91309	1	1.549	1.219	1.206	0.673	0.754	cytoplasm_x000D_	GO:0044700 single organism signaling; GO:0098542 defense response to other organism; GO:0090002 establishment of protein localization to plasma membrane; GO:0031347 regulation of defense response; GO:0006914 autophagy; GO:0044237 cellular metabolic process; GO:0010821 regulation of mitochondrion organization; GO:0015031 protein transport; GO:0009607 response to biotic stimulus; GO:0009605 respons…	GO:0016020 membrane; GO:0031090 organelle membrane; GO:0031410 cytoplasmic vesicle; GO:0005737 cytoplasm; GO:0031982 vesicle; GO:0044433 cytoplasmic vesicle part; GO:0055038 recycling endosome membrane; GO:0044424 intracellular part; GO:0005623 cell; GO:0044422 organelle part; GO:0005776 autophagosome; GO:0055037 recycling endosome; GO:0031974 membrane-enclosed lumen; GO:0005654 nucleoplasm; GO:0…	GO:0031267 small GTPase binding; GO:0031593 polyubiquitin binding; GO:0030674 protein binding, bridging; GO:0043167 ion binding; GO:0005515 protein binding; GO:0032182 ubiquitin-like protein binding; GO:0017137 Rab GTPase binding; GO:0042802 identical protein binding; GO:0017016 Ras GTPase binding; GO:0005488 binding; GO:0070530 K63-linked polyubiquitin binding; GO:0046872 metal ion binding; GO:0…	K19946	OPTN; optineurin	hsa04137 Mitophagy - animal - Homo sapiens (human);	IPR021063; IPR032419;	"NF-kappa-B essential modulator NEMO, N-terminal; NF-kappa-B essential modulator NEMO, CC2-LZ domain; "_x000D_	HD-RAB8A-OPTN complex;
Q96D71	143	1.594	Up	0.0157818	S	RalBP1-associated Eps domain-containing protein 1	REPS1	0.976953	1.69e-07	57.148	KGS(0.977)VS(0.023)HDTVQPR	3	0.15681	1	0.69	0.664	0.906	1.312	1.235	nucleus_x000D_	GO:0006810 transport; GO:0016043 cellular component organization; GO:0061024 membrane organization; GO:0016192 vesicle-mediated transport; GO:0006898 receptor-mediated endocytosis; GO:0006897 endocytosis; GO:0051179 localization; GO:0009987 cellular process; GO:0051234 establishment of localization; GO:0071840 cellular component organization or biogenesis;	GO:0016020 membrane; GO:0071944 cell periphery; GO:0005737 cytoplasm; GO:0012505 endomembrane system; GO:0044424 intracellular part; GO:0005829 cytosol; GO:0005623 cell; GO:0005886 plasma membrane; GO:0044425 membrane part; GO:0044464 cell part; GO:0005622 intracellular; GO:0098805 whole membrane; GO:0098589 membrane region; GO:0005905 clathrin-coated pit; GO:0044444 cytoplasmic part;	GO:0005488 binding; GO:0043167 ion binding; GO:0043169 cation binding; GO:0046872 metal ion binding; GO:0005515 protein binding; GO:0019904 protein domain specific binding; GO:0005509 calcium ion binding; GO:0017124 SH3 domain binding;	K20068			IPR000261; IPR002048; IPR011992;	EH domain; EF-hand domain; EF-hand domain pair; _x000D_
Q96F44	85	1.617	Up	0.0092816	S	E3 ubiquitin-protein ligase TRIM11	TRIM11	1	2.11e-08	46.543	LHPPS(1)PVPQGVCPAHR	3	-0.38168	1	0.691	0.645	0.901	1.195	1.165	nucleus_x000D_	GO:0051093 negative regulation of developmental process; GO:0048869 cellular developmental process; GO:0098542 defense response to other organism; GO:0022008 neurogenesis; GO:0044699 single-organism process; GO:0051241 negative regulation of multicellular organismal process; GO:0044764 multi-organism cellular process; GO:0032897 negative regulation of viral transcription; GO:0051253 negative regu…	GO:0043226 organelle; GO:0043231 intracellular membrane-bounded organelle; GO:0043229 intracellular organelle; GO:0005634 nucleus; GO:0044464 cell part; GO:0005622 intracellular; GO:0005737 cytoplasm; GO:0044424 intracellular part; GO:0043227 membrane-bounded organelle; GO:0005623 cell; GO:0005829 cytosol; GO:0044444 cytoplasmic part;	GO:0061630 ubiquitin protein ligase activity; GO:0019787 ubiquitin-like protein transferase activity; GO:0046914 transition metal ion binding; GO:0003824 catalytic activity; GO:0005488 binding; GO:0004842 ubiquitin-protein transferase activity; GO:0043167 ion binding; GO:0046872 metal ion binding; GO:0043169 cation binding; GO:0019904 protein domain specific binding; GO:0005515 protein binding; G…	K10650			IPR006574; IPR001841; IPR001870; IPR013320; IPR000315; IPR003877; IPR013083; IPR003879;	"SPRY-associated; Zinc finger, RING-type; B30.2/SPRY domain; Concanavalin A-like lectin/glucanase domain; B-box-type zinc finger; SPRY domain; Zinc finger, RING/FYVE/PHD-type; Butyrophylin-like; "_x000D_
Q96G74	64	0.626	Down	0.0089434	S	OTU domain-containing protein 5	OTUD5	1	8.44e-30	81.574	AS(1)PPPQGPLPGPPGALHR	4	0.92824	4	1.188	1.336	1.271	0.704	0.726	plasma membrane_x000D_	GO:0070646 protein modification by small protein removal; GO:0032479 regulation of type I interferon production; GO:1901700 response to oxygen-containing compound; GO:0044267 cellular protein metabolic process; GO:0051241 negative regulation of multicellular organismal process; GO:0048519 negative regulation of biological process; GO:0043207 response to external biotic stimulus; GO:0001818 negati…	GO:0044464 cell part; GO:0005622 intracellular; GO:0005737 cytoplasm; GO:0044424 intracellular part; GO:0005829 cytosol; GO:0005623 cell; GO:0044444 cytoplasmic part;	GO:0004843 thiol-dependent ubiquitin-specific protease activity; GO:0008233 peptidase activity; GO:0036459 thiol-dependent ubiquitinyl hydrolase activity; GO:0003824 catalytic activity; GO:0061578 Lys63-specific deubiquitinase activity; GO:0101005 ubiquitinyl hydrolase activity; GO:0070011 peptidase activity, acting on L-amino acid peptides; GO:0019783 ubiquitin-like protein-specific protease act…	K12655	OTUD5; OTU domain-containing protein 5 [EC:3.4.19.12]	hsa04622 RIG-I-like receptor signaling pathway - Homo sapiens (human);	IPR003323;	OTU domain; _x000D_
Q96GV9	167	0.637	Down	1.80741e-05	S	UNC119-binding protein C5orf30	C5orf30	0.982629	2.76e-07	93.345	S(0.983)LDY(0.017)LNLDK	3	-0.87823	1	1.277	1.265	1.229	0.819	0.78	nucleus_x000D_	GO:0044085 cellular component biogenesis; GO:0050794 regulation of cellular process; GO:0016043 cellular component organization; GO:0010762 regulation of fibroblast migration; GO:0050728 negative regulation of inflammatory response; GO:0060271 cilium assembly; GO:0044699 single-organism process; GO:0051241 negative regulation of multicellular organismal process; GO:0080134 regulation of response …	GO:0005929 cilium; GO:0043226 organelle; GO:0042995 cell projection; GO:0035869 ciliary transition zone; GO:0044441 ciliary part; GO:0005622 intracellular; GO:0044464 cell part; GO:0005737 cytoplasm; GO:0044424 intracellular part; GO:0044463 cell projection part; GO:0005623 cell; GO:0044422 organelle part;	GO:0005515 protein binding; GO:0005488 binding;
Q96JM3	572	1.712	Up	0.00558	S	Chromosome alignment-maintaining phosphoprotein 1	CHAMP1	0.999402	1.52e-05	84.479	SALFS(0.001)ES(0.999)QK	2	0.10482	2	0.764	0.721	0.669	1.216	1.045	nucleus_x000D_	GO:0051640 organelle localization; GO:0034502 protein localization to chromosome; GO:0016043 cellular component organization; GO:0071459 protein localization to chromosome, centromeric region; GO:0048285 organelle fission; GO:0007067 mitotic nuclear division; GO:0044699 single-organism process; GO:0007080 mitotic metaphase plate congression; GO:0051310 metaphase plate congression; GO:1903047 mito…	GO:0005737 cytoplasm; GO:0032991 macromolecular complex; GO:0044424 intracellular part; GO:0016604 nuclear body; GO:0005623 cell; GO:0000777 condensed chromosome kinetochore; GO:0044422 organelle part; GO:0044427 chromosomal part; GO:0043228 non-membrane-bounded organelle; GO:0000793 condensed chromosome; GO:0005856 cytoskeleton; GO:0031974 membrane-enclosed lumen; GO:0005654 nucleoplasm; GO:0070…	GO:0097159 organic cyclic compound binding; GO:1901363 heterocyclic compound binding; GO:0005488 binding; GO:0043167 ion binding; GO:0003676 nucleic acid binding; GO:0043169 cation binding; GO:0046872 metal ion binding; GO:0005515 protein binding;				IPR015880; IPR007087; IPR013087;	"Zinc finger, C2H2-like; Zinc finger, C2H2; Zinc finger C2H2-type/integrase DNA-binding domain; "_x000D_
Q96L92	51	2.474	Up	0.0063428	S	Sorting nexin-27	SNX27	0.816057	0.000582	49.448	S(0.184)ES(0.816)GYGFNVR	2	-0.15081	1	0.545	0.562	0.545	1.314	1.22	cytoplasm_x000D_	GO:0050794 regulation of cellular process; GO:0044700 single organism signaling; GO:0046907 intracellular transport; GO:0045321 leukocyte activation; GO:0044699 single-organism process; GO:0050896 response to stimulus; GO:0015031 protein transport; GO:0051234 establishment of localization; GO:0007165 signal transduction; GO:0051649 establishment of localization in cell; GO:0007154 cell communicat…	GO:0016020 membrane; GO:0031090 organelle membrane; GO:0031410 cytoplasmic vesicle; GO:0071944 cell periphery; GO:0031982 vesicle; GO:0005737 cytoplasm; GO:0044433 cytoplasmic vesicle part; GO:0044424 intracellular part; GO:0005623 cell; GO:0044422 organelle part; GO:0005769 early endosome; GO:0031974 membrane-enclosed lumen; GO:0005654 nucleoplasm; GO:0070013 intracellular organelle lumen; GO:00…	GO:1901981 phosphatidylinositol phosphate binding; GO:0032266 phosphatidylinositol-3-phosphate binding; GO:0005488 binding; GO:0005543 phospholipid binding; GO:0035091 phosphatidylinositol binding; GO:0043167 ion binding; GO:0008289 lipid binding; GO:0043168 anion binding; GO:0005515 protein binding;	K17936			IPR029071; IPR001478; IPR001683; IPR000159;	Ubiquitin-related domain; PDZ domain; Phox homologous domain; Ras-associating (RA) domain; _x000D_
Q96QH2	298	1.678	Up	0.0047613	S	PML-RARA-regulated adapter molecule 1	PRAM1	0.94657	6.29e-14	89.507	T(0.023)S(0.03)S(0.947)EPEVS(0.001)VLPK	2	0.53347	2	0.83	0.73	0.627	1.289	1.12	nucleus_x000D_	GO:0060627 regulation of vesicle-mediated transport; GO:0050794 regulation of cellular process; GO:0044700 single organism signaling; GO:0002694 regulation of leukocyte activation; GO:0007166 cell surface receptor signaling pathway; GO:0017157 regulation of exocytosis; GO:0051046 regulation of secretion; GO:0044699 single-organism process; GO:1902563 regulation of neutrophil activation; GO:000288…		GO:0008289 lipid binding; GO:0005515 protein binding; GO:0005488 binding;	K19994			IPR001452; IPR029294;	SH3 domain; Helically-extended SH3 domain; _x000D_
Q96QH2	484	1.68	Up	0.006675	S	PML-RARA-regulated adapter molecule 1	PRAM1	1	1.48e-05	72.891	S(1)AAGLHFQDR	2	-0.28909	2	0.724	0.727	0.732	1.326	1.186	nucleus_x000D_	GO:0060627 regulation of vesicle-mediated transport; GO:0050794 regulation of cellular process; GO:0044700 single organism signaling; GO:0002694 regulation of leukocyte activation; GO:0007166 cell surface receptor signaling pathway; GO:0017157 regulation of exocytosis; GO:0051046 regulation of secretion; GO:0044699 single-organism process; GO:1902563 regulation of neutrophil activation; GO:000288…		GO:0008289 lipid binding; GO:0005515 protein binding; GO:0005488 binding;	K19994			IPR001452; IPR029294;	SH3 domain; Helically-extended SH3 domain; _x000D_
Q96QH2	358	1.99	Up	0.00121878	S	PML-RARA-regulated adapter molecule 1	PRAM1	0.994586	7.58e-05	46.318	KFS(0.995)QPEPS(0.005)AVLK	3	0.43388	1	0.562	0.656	0.721	1.352	1.329	nucleus_x000D_	GO:0060627 regulation of vesicle-mediated transport; GO:0050794 regulation of cellular process; GO:0044700 single organism signaling; GO:0002694 regulation of leukocyte activation; GO:0007166 cell surface receptor signaling pathway; GO:0017157 regulation of exocytosis; GO:0051046 regulation of secretion; GO:0044699 single-organism process; GO:1902563 regulation of neutrophil activation; GO:000288…		GO:0008289 lipid binding; GO:0005515 protein binding; GO:0005488 binding;	K19994			IPR001452; IPR029294;	SH3 domain; Helically-extended SH3 domain; _x000D_
Q99570	813	0.628	Down	2.2097e-05	S	Phosphoinositide 3-kinase regulatory subunit 4	PIK3R4	0.915709	4.53e-25	85.203	ANIVDQS(0.004)HLHDS(0.916)S(0.08)QK	3	0.52686	2	1.317	1.246	1.235	0.786	0.799	cytoplasm_x000D_	GO:0044700 single organism signaling; GO:0043551 regulation of phosphatidylinositol 3-kinase activity; GO:0006623 protein targeting to vacuole; GO:0044255 cellular lipid metabolic process; GO:0031347 regulation of defense response; GO:0006914 autophagy; GO:0019216 regulation of lipid metabolic process; GO:0010564 regulation of cell cycle process; GO:0044237 cellular metabolic process; GO:0015031 …	GO:0016020 membrane; GO:0061695 transferase complex, transferring phosphorus-containing groups; GO:0031090 organelle membrane; GO:0019898 extrinsic component of membrane; GO:0031410 cytoplasmic vesicle; GO:0071561 nucleus-vacuole junction; GO:0005737 cytoplasm; GO:0031982 vesicle; GO:0044433 cytoplasmic vesicle part; GO:0032991 macromolecular complex; GO:0035032 phosphatidylinositol 3-kinase comp…	GO:0052742 phosphatidylinositol kinase activity; GO:0005524 ATP binding; GO:1901265 nucleoside phosphate binding; GO:0016773 phosphotransferase activity, alcohol group as acceptor; GO:0001882 nucleoside binding; GO:0043167 ion binding; GO:0005515 protein binding; GO:0000166 nucleotide binding; GO:0004672 protein kinase activity; GO:0035004 phosphatidylinositol 3-kinase activity; GO:0097159 organi…	K08333	PIK3R4; phosphoinositide-3-kinase, regulatory subunit 4 [EC:2.7.11.1]	hsa04371 Apelin signaling pathway - Homo sapiens (human); hsa04136 Autophagy - other - Homo sapiens (human); hsa04140 Autophagy - animal - Homo sapiens (human);	IPR000719; IPR011989; IPR017986; IPR015943; IPR016024; IPR011009;	Protein kinase domain; Armadillo-like helical; WD40-repeat-containing domain; WD40/YVTN repeat-like-containing domain; Armadillo-type fold; Protein kinase-like domain; _x000D_	Phosphatidylinositol 3-kinase complex (PIK3C3, PIK3R4);
Q99700	508	1.513	Up	0.044841	S	Ataxin-2	ATXN2	0.99966	0.000476	64.224	EVISWGS(1)GR	2	-0.10667	1	0.854	0.764	0.731	1.151	1.469	mitochondria_x000D_	GO:0060627 regulation of vesicle-mediated transport; GO:0044085 cellular component biogenesis; GO:0050658 RNA transport; GO:0022613 ribonucleoprotein complex biogenesis; GO:0022618 ribonucleoprotein complex assembly; GO:0010608 posttranscriptional regulation of gene expression; GO:0051129 negative regulation of cellular component organization; GO:0044237 cellular metabolic process; GO:1902115 reg…	GO:0010494 cytoplasmic stress granule; GO:0043229 intracellular organelle; GO:0016020 membrane; GO:0043232 intracellular non-membrane-bounded organelle; GO:0044446 intracellular organelle part; GO:0005737 cytoplasm; GO:0012505 endomembrane system; GO:0032991 macromolecular complex; GO:0044424 intracellular part; GO:0005623 cell; GO:0044422 organelle part; GO:0036464 cytoplasmic ribonucleoprotein …	GO:0097159 organic cyclic compound binding; GO:1901363 heterocyclic compound binding; GO:0003723 RNA binding; GO:0005154 epidermal growth factor receptor binding; GO:0005102 receptor binding; GO:0005488 binding; GO:0003676 nucleic acid binding; GO:0070851 growth factor receptor binding; GO:0008022 protein C-terminus binding; GO:0005515 protein binding;				IPR009604; IPR025852; IPR009818; IPR010920;	"LsmAD domain; Ataxin 2, SM domain; Ataxin-2, C-terminal; LSM domain; "_x000D_
Q99808	254	1.601	Up	0.0022197	S	Equilibrative nucleoside transporter 1	SLC29A1	1	3.95e-08	71.879	LDLIS(1)KGEEPR	3	0.57079	1	0.813	0.725	0.718	1.337	1.131	plasma membrane_x000D_	GO:0044700 single organism signaling; GO:0071331 cellular response to hexose stimulus; GO:0065008 regulation of biological quality; GO:0009746 response to hexose; GO:0048732 gland development; GO:0015862 uridine transport; GO:0007166 cell surface receptor signaling pathway; GO:0042593 glucose homeostasis; GO:0044699 single-organism process; GO:0009749 response to glucose; GO:0044237 cellular meta…	GO:0016323 basolateral plasma membrane; GO:0016020 membrane; GO:0031226 intrinsic component of plasma membrane; GO:0016324 apical plasma membrane; GO:0071944 cell periphery; GO:0031224 intrinsic component of membrane; GO:0005887 integral component of plasma membrane; GO:0005623 cell; GO:0016021 integral component of membrane; GO:0045202 synapse; GO:0005886 plasma membrane; GO:0044459 plasma membr…	GO:1901505 carbohydrate derivative transporter activity; GO:0022892 substrate-specific transporter activity; GO:0005337 nucleoside transmembrane transporter activity; GO:0005215 transporter activity; GO:0022857 transmembrane transporter activity; GO:0022891 substrate-specific transmembrane transporter activity; GO:0015932 nucleobase-containing compound transmembrane transporter activity;	K15014	SLC29A1_2_3; solute carrier family 29 (equilibrative nucleoside transporter), member 1/2/3	hsa05034 Alcoholism - Homo sapiens (human);	IPR020846;	Major facilitator superfamily domain; _x000D_
Q9BRD0	235	0.592	Down	0.0038234	S	BUD13 homolog	BUD13	0.785454	0.00307	40.767	HGS(0.785)S(0.197)DIS(0.008)S(0.009)PR	2	-0.36707	1	1.462	1.271	1.17	0.852	0.759	nucleus_x000D_	GO:0050658 RNA transport; GO:0046907 intracellular transport; GO:0006725 cellular aromatic compound metabolic process; GO:0051028 mRNA transport; GO:0051168 nuclear export; GO:0051169 nuclear transport; GO:0044237 cellular metabolic process; GO:0015031 protein transport; GO:0051236 establishment of RNA localization; GO:0051234 establishment of localization; GO:0071704 organic substance metabolic …	GO:0043229 intracellular organelle; GO:0044446 intracellular organelle part; GO:0032991 macromolecular complex; GO:0044424 intracellular part; GO:0005623 cell; GO:0044422 organelle part; GO:0070274 RES complex; GO:0043231 intracellular membrane-bounded organelle; GO:0043226 organelle; GO:0005634 nucleus; GO:0005622 intracellular; GO:0044464 cell part; GO:0043227 membrane-bounded organelle; GO:004…	GO:0097159 organic cyclic compound binding; GO:1901363 heterocyclic compound binding; GO:0003723 RNA binding; GO:0005515 protein binding; GO:0005488 binding; GO:0003676 nucleic acid binding;	K13106					Spliceosome;
Q9BSL1	98	0.612	Down	6.3248e-05	S	Ubiquitin-associated domain-containing protein 1	UBAC1	1	0.0013	73.887	RAPS(1)PLPK	2	0.39807	9	1.311	1.268	1.262	0.805	0.801	cytoplasm_x000D_	GO:0008152 metabolic process; GO:0032446 protein modification by small protein conjugation; GO:0016567 protein ubiquitination; GO:0044260 cellular macromolecule metabolic process; GO:0044267 cellular protein metabolic process; GO:0006464 cellular protein modification process; GO:0043170 macromolecule metabolic process; GO:0019538 protein metabolic process; GO:0070647 protein modification by small…	GO:0016020 membrane; GO:0043229 intracellular organelle; GO:0044421 extracellular region part; GO:0071944 cell periphery; GO:0005737 cytoplasm; GO:0031982 vesicle; GO:0012505 endomembrane system; GO:0044424 intracellular part; GO:0005623 cell; GO:0005829 cytosol; GO:0005576 extracellular region; GO:0005886 plasma membrane; GO:0043231 intracellular membrane-bounded organelle; GO:0043226 organelle;…	GO:0005515 protein binding; GO:0005488 binding;	K12174			IPR006636; IPR015940; IPR029071; IPR009060;	Heat shock chaperonin-binding; Ubiquitin-associated domain; Ubiquitin-related domain; UBA-like; _x000D_	Ubiquitin E3 ligase (UBADC1, RNF123);
Q9BSL1	332	0.495	Down	0.00023688	S	Ubiquitin-associated domain-containing protein 1	UBAC1	1	9.99e-05	77.644	KPS(1)PEELDK	2	-0.16843	1	1.385	1.295	1.504	0.738	0.679	cytoplasm_x000D_	GO:0008152 metabolic process; GO:0032446 protein modification by small protein conjugation; GO:0016567 protein ubiquitination; GO:0044260 cellular macromolecule metabolic process; GO:0044267 cellular protein metabolic process; GO:0006464 cellular protein modification process; GO:0043170 macromolecule metabolic process; GO:0019538 protein metabolic process; GO:0070647 protein modification by small…	GO:0016020 membrane; GO:0043229 intracellular organelle; GO:0044421 extracellular region part; GO:0071944 cell periphery; GO:0005737 cytoplasm; GO:0031982 vesicle; GO:0012505 endomembrane system; GO:0044424 intracellular part; GO:0005623 cell; GO:0005829 cytosol; GO:0005576 extracellular region; GO:0005886 plasma membrane; GO:0043231 intracellular membrane-bounded organelle; GO:0043226 organelle;…	GO:0005515 protein binding; GO:0005488 binding;	K12174			IPR006636; IPR015940; IPR029071; IPR009060;	Heat shock chaperonin-binding; Ubiquitin-associated domain; Ubiquitin-related domain; UBA-like; _x000D_	Ubiquitin E3 ligase (UBADC1, RNF123);
Q9BSQ5	384	1.905	Up	0.0029389	S	Cerebral cavernous malformations 2 protein	CCM2	0.996513	0.000912	54.486	GIIT(0.003)DS(0.997)FGR	2	-0.52509	1	0.595	0.764	0.644	1.113	1.395	nucleus_x000D_	GO:0044700 single organism signaling; GO:0060837 blood vessel endothelial cell differentiation; GO:0007166 cell surface receptor signaling pathway; GO:0001568 blood vessel development; GO:0043009 chordate embryonic development; GO:0048869 cellular developmental process; GO:0045216 cell-cell junction organization; GO:0044699 single-organism process; GO:0003159 morphogenesis of an endothelium; GO:0…	GO:0043226 organelle; GO:0043231 intracellular membrane-bounded organelle; GO:0043229 intracellular organelle; GO:0044464 cell part; GO:0005622 intracellular; GO:0005737 cytoplasm; GO:0032991 macromolecular complex; GO:0044424 intracellular part; GO:0043234 protein complex; GO:0043227 membrane-bounded organelle; GO:0005623 cell; GO:0005739 mitochondrion; GO:0044444 cytoplasmic part;	GO:0005515 protein binding; GO:0005488 binding;				IPR032375; IPR011993; IPR006020;	"Cerebral cavernous malformations 2, harmonin-homology domain; PH domain-like; PTB/PI domain; "_x000D_
Q9BTU6	468	3.835	Up	0.00023567	S	Phosphatidylinositol 4-kinase type 2-alpha	PI4K2A	0.994176	2.53e-18	84.41	SSSESYT(0.001)QS(0.994)FQS(0.004)R	2	0.57045	2	0.39	0.422	0.355	1.767	1.424	cytoplasm_x000D_	GO:0016043 cellular component organization; GO:0016310 phosphorylation; GO:0010256 endomembrane system organization; GO:0046486 glycerolipid metabolic process; GO:0006661 phosphatidylinositol biosynthetic process; GO:0046854 phosphatidylinositol phosphorylation; GO:0008654 phospholipid biosynthetic process; GO:0044699 single-organism process; GO:0044255 cellular lipid metabolic process; GO:000905…	GO:0016020 membrane; GO:0030425 dendrite; GO:0031090 organelle membrane; GO:0044221 host cell synapse; GO:0098857 membrane microdomain; GO:0044216 other organism cell; GO:0005737 cytoplasm; GO:0043025 neuronal cell body; GO:0005887 integral component of plasma membrane; GO:0005623 cell; GO:0044422 organelle part; GO:0005765 lysosomal membrane; GO:0043657 host cell; GO:0098590 plasma membrane regi…	GO:1901265 nucleoside phosphate binding; GO:0016773 phosphotransferase activity, alcohol group as acceptor; GO:0005515 protein binding; GO:1901363 heterocyclic compound binding; GO:0097159 organic cyclic compound binding; GO:0016301 kinase activity; GO:0032553 ribonucleotide binding; GO:0003824 catalytic activity; GO:0005488 binding; GO:0032550 purine ribonucleoside binding; GO:0004430 1-phosphat…	K13711	PI4K2; phosphatidylinositol 4-kinase type 2 [EC:2.7.1.67]	hsa00562 Inositol phosphate metabolism - Homo sapiens (human); hsa01100 Metabolic pathways - Homo sapiens (human); hsa04070 Phosphatidylinositol signaling system - Homo sapiens (human);	IPR000403;	"Phosphatidylinositol 3-/4-kinase, catalytic domain; "_x000D_
Q9BXL5	123	0.584	Down	0.00130129	S	Hemogen	HEMGN	0.998905	2.46e-06	80.69	VFPS(0.001)VAS(0.999)PQK	3	-0.1442	52	1.261	1.445	1.212	0.741	0.824	nucleus_x000D_	GO:0050794 regulation of cellular process; GO:0032502 developmental process; GO:0044707 single-multicellular organism process; GO:0048869 cellular developmental process; GO:0044763 single-organism cellular process; GO:0044699 single-organism process; GO:0032501 multicellular organismal process; GO:0051239 regulation of multicellular organismal process; GO:0030154 cell differentiation; GO:0050789 …	GO:0043229 intracellular organelle; GO:0044446 intracellular organelle part; GO:0031981 nuclear lumen; GO:0044424 intracellular part; GO:0005623 cell; GO:0044422 organelle part; GO:0043226 organelle; GO:0043231 intracellular membrane-bounded organelle; GO:0031974 membrane-enclosed lumen; GO:0005654 nucleoplasm; GO:0005634 nucleus; GO:0070013 intracellular organelle lumen; GO:0044464 cell part; GO…	GO:0005515 protein binding; GO:0005488 binding;
Q9BYW2	624	0.548	Down	4.8163e-06	S	Histone-lysine N-methyltransferase SETD2	SETD2	0.954273	0.00829	41.399	LNDS(0.954)PT(0.046)LK	3	0.4117	2	1.326	1.332	1.363	0.762	0.727	nucleus_x000D_	GO:0022414 reproductive process; GO:0097659 nucleic acid-templated transcription; GO:0035148 tube formation; GO:0043009 chordate embryonic development; GO:0007420 brain development; GO:0001892 embryonic placenta development; GO:0006354 DNA-templated transcription, elongation; GO:0044237 cellular metabolic process; GO:0001525 angiogenesis; GO:0008213 protein alkylation; GO:0008152 metabolic proces…	GO:0043229 intracellular organelle; GO:0043232 intracellular non-membrane-bounded organelle; GO:0044446 intracellular organelle part; GO:0031981 nuclear lumen; GO:0044424 intracellular part; GO:0005623 cell; GO:0044422 organelle part; GO:0043228 non-membrane-bounded organelle; GO:0043226 organelle; GO:0043231 intracellular membrane-bounded organelle; GO:0031974 membrane-enclosed lumen; GO:0005654…	GO:0008757 S-adenosylmethionine-dependent methyltransferase activity; GO:0008168 methyltransferase activity; GO:0008276 protein methyltransferase activity; GO:0042054 histone methyltransferase activity; GO:0003824 catalytic activity; GO:0005488 binding; GO:0016279 protein-lysine N-methyltransferase activity; GO:0016278 lysine N-methyltransferase activity; GO:0016741 transferase activity, transfer…	K11423	SETD2; histone-lysine N-methyltransferase SETD2 [EC:2.1.1.43]	hsa00310 Lysine degradation - Homo sapiens (human);	IPR013257; IPR001214; IPR001202; IPR003616; IPR006560;	"SRI, Set2 Rpb1 interacting; SET domain; WW domain; Post-SET domain; AWS domain; "_x000D_
Q9C0C2	221	0.616	Down	0.0053972	S	182 kDa tankyrase-1-binding protein	TNKS1BP1	1	0.00295	48.115	GWS(1)QEGPVK	3	0.4685	2	1.281	1.196	1.351	0.779	0.792	nucleus_x000D_	GO:0044700 single organism signaling; GO:1902807 negative regulation of cell cycle G1/S phase transition; GO:0065008 regulation of biological quality; GO:0032270 positive regulation of cellular protein metabolic process; GO:0010564 regulation of cell cycle process; GO:0044237 cellular metabolic process; GO:0072431 signal transduction involved in mitotic G1 DNA damage checkpoint; GO:1902403 signal…	GO:0030054 cell junction; GO:0005737 cytoplasm; GO:0032991 macromolecular complex; GO:0044424 intracellular part; GO:0005913 cell-cell adherens junction; GO:0005623 cell; GO:0005911 cell-cell junction; GO:0044422 organelle part; GO:0000792 heterochromatin; GO:0044427 chromosomal part; GO:0043228 non-membrane-bounded organelle; GO:0005856 cytoskeleton; GO:0031974 membrane-enclosed lumen; GO:007001…	GO:0050839 cell adhesion molecule binding; GO:0005488 binding; GO:0045296 cadherin binding; GO:0044877 macromolecular complex binding; GO:0005515 protein binding; GO:0019904 protein domain specific binding; GO:0071532 ankyrin repeat binding; GO:0019899 enzyme binding;				IPR032764;	"Tankyrase 1-binding protein, C-terminal; "_x000D_
Q9C0C2	1138	0.43	Down	0.000100207	S	182 kDa tankyrase-1-binding protein	TNKS1BP1	0.98247	6.07e-05	50.088	VSGAGFS(0.982)PS(0.014)S(0.003)K	3	0.96806	1	1.586	1.45	1.379	0.623	0.677	nucleus_x000D_	GO:0044700 single organism signaling; GO:1902807 negative regulation of cell cycle G1/S phase transition; GO:0065008 regulation of biological quality; GO:0032270 positive regulation of cellular protein metabolic process; GO:0010564 regulation of cell cycle process; GO:0044237 cellular metabolic process; GO:0072431 signal transduction involved in mitotic G1 DNA damage checkpoint; GO:1902403 signal…	GO:0030054 cell junction; GO:0005737 cytoplasm; GO:0032991 macromolecular complex; GO:0044424 intracellular part; GO:0005913 cell-cell adherens junction; GO:0005623 cell; GO:0005911 cell-cell junction; GO:0044422 organelle part; GO:0000792 heterochromatin; GO:0044427 chromosomal part; GO:0043228 non-membrane-bounded organelle; GO:0005856 cytoskeleton; GO:0031974 membrane-enclosed lumen; GO:007001…	GO:0050839 cell adhesion molecule binding; GO:0005488 binding; GO:0045296 cadherin binding; GO:0044877 macromolecular complex binding; GO:0005515 protein binding; GO:0019904 protein domain specific binding; GO:0071532 ankyrin repeat binding; GO:0019899 enzyme binding;				IPR032764;	"Tankyrase 1-binding protein, C-terminal; "_x000D_
[truncated: 68 more rows]
