# Supplementary material for: The oncogene protein kinase PIM1 regulates mammalian erythroblast enucleation
Source: Commun Biol. 2025 Oct 15;8:1473. doi: 10.1038/s42003-025-08869-0 (PMC12528402; doi:10.1038/s42003-025-08869-0)
Supplement: Supplementary file 5 — Supplementary Data 3 [file 42003_2025_8869_MOESM5_ESM.xlsx]

## Sheet: reagents
Antibody	Species reactivity	Clone	Conjugate	Cat. #	Company	Dilutions	Application
CD16/CD32 (mouse BD Fc blocking)	mouse	2.4G2	/	553142	BD	1:100	Flow cytometry analyses of mouse samples
Ter119	mouse	TER-119	V450	560504	BD	1:400	Flow cytometry analyses of mouse terminal erythroid differentiation in vitro and in vivo and erythroblsats in periferal blood
CD11b	mouse	M1/70	APC-Cy7	557657	BD	1:400	Flow cytometry analyses of mouse terminal erythroid differentiation in vivo
CD45	mouse	30-F11	APC-Cy7	557659	BD	1:400
Gr1	mouse	RB6-8C5	APC-Cy7	557661	BD	1:400
CD44	mouse	IM7	APC	559250	BD	1:200
CD44	mouse	IM7	FITC	553133	BD	1:200
Gr-1	mouse	RB6-8C5	Biotin	13-5931-75	ebioscience	1:400	Enrichment of mouse BM lineage- cells
CD11b	mouse	M1/70	Biotin	13-0112-75	ebioscience	1:400
CD3e	mouse	145-2C11	Biotin	13-0031-75	ebioscience	1:250
B220	mouse	RA3-6B2	Biotin	103204	BioLegend	1:200
Ter119	mouse	TER-119	Biotin	13-5921-75	ebioscience	1:100
CD41	mouse	eBioMWReg30	eFluor 450	48-0411-80	Invitrogen	1:500	Flow cytometry analyses of mouse BM erythroid progenitors
CD16/CD32	mouse	93	BV421	101331	BioLegend	1:20
CD34	mouse	MEC14.7	APC	119310	BioLegend	1:25
Sca-1	mouse	D7	APC	108112	BioLegend	1:100
CD117 (c-Kit)	mouse	2B8	APC-Cy7	105826	BioLegend	1:500
Sca-1	mouse	D7	BV605	108134	BioLegend	1:100
CD71	mouse	C2	FITC	553266	BD	1:500	Flow cytometry analyses of mouse BM erythroid progenitors, terminal erythroid differentiation in vitro and erythroblsats in periferal blood
GPA	human	GA-R2 (HIR2)	PE	555570	BD	1:1250	Flow cytometry analyses of human terminal erythropoiesis
α4-integrin	human	MZ18-24A9	APC	130-093-281	Miltenyi Biotec	1:20
Band3	human	/	FITC	/	our lab	1:200
CD34	human	8G12	PE	340669	BD	1:25	Flow cytometry analyses of human early stage erythropoiesis
CD36	human	CLB-IVC7	FITC	656152	BD	1:50
GPA	human	GA-R2 (HIR2)	APC	551336	BD	1:625
IL-3R	human	6H6	PE-Cy7	570777	BD	1:50
CD71	Human	M-A712	APC	551374	BD	1:100	ImageStream analyses of endocytosis
Ki67	Human/mouse	11F6	FITC	151211	BioLegend	1:100	Flow cytometry analyses of cell cycle exit of mouse erythroblasts
Streptavidin	/	/	PerCP	405213	BioLegend	1:100	Enrichment of mouse BM lineage- cells and mouse BM erythroid progenitors
7AAD	/	/	/	559925	BD	1:100	Viable cell separation
DAPI	/	/	/	564907	BD	50 ng/mL
PIM1 Monoclonal Antibody (ZP003)	Human	/	/	39-4600	Invitrogen	1:1000
Pim-1 Antibody	Human/mouse		12H8	sc-13513	Santa Cruz	1:1000
MethoCult GF M3434	mouse	/	/	#03434	STEMCELL Technologies
MethoCult M3334	mouse	/	/	#03334	STEMCELL Technologies
MethoCult M3234	mouse	/	/	#03234	STEMCELL Technologies
RIPA lysis bufffer	/	/	/	20-188	Millipore
BCA protein concentration kit	/	/	/	23225	Pierce
Protease and Phosphatase Inhibitor				A32959	Thermo Fisher
CD34 Bead	/	/	/	130-046-702	Miltenyi Biotec
aniti-biotin microbeads	/	/	/	130-090-485	Miltenyi Biotec
IMDM	/	/	/	12440053	Gibco
IL-3	/	/	/	78146	STEMCELL Technologies
SCF	/	/	/	78062	STEMCELL Technologies
EPO	/	/	/	PHC2054	Gibco
Insulin	/	/	/	I9278	Sigma
Heparin	/	/	/	H3149	Sigma
Holo-transferrin	/	/	/	T4132-1G	Sigma
human serum	/	/	/	35-060-CI	Corning
AB human plasma	/	/	/	70039.6	STEMCELL Technologies
Bovine Serum Albumin				820472	Sigma-Aldrich
alpha-Thioglycerol				HY-W010572	MedChemExpress
P.S.	/	/	/	15140-122	Gibco
EDTA	/	/	/	15575020	Invitrogen
1×PBS	/	/	/	10010023	Gibco
10×PBS	/	/	/	70011069	Gibco
FBS	/	/	/	SH30071.03	Hyclone
May-Grunwald	/	/	/	MG128-4L	Sigma
Giemsa stain	/	/	/	GS1L-1L	Sigma
CCCP	/	/	/	HY-100941	MedChemExpress
3-MA	/	/	/	HY-19312	MedChemExpress
HCQ	/	/	/	HY-B1370	MedChemExpress
Baf-A1	/	/	/	HY-100558	MedChemExpress
DMSO	/	/	/	HY-103466	MedChemExpress
FM4-64	/	/	/	D8371	Solarbio

## Sheet: Primers
Name	Squence (5' to 3')/ Cat#	Application	Company
Mouse Pim1-F	CTGGAGTCGCAGTACCAGG	qRT-PCR	Tsingke Biotechnology
Mouse Pim1-R	CAGTTCTCCCCAATCGGAAATC
Mouse Gapdh-F	TGTGTCCGTCGTGGATCTGA
Mouse Gapdh-R	TGTGTCCGTCGTGGATCTGA
Human PIM1-F	GGCTCGGTCTACTCAGGCA
Human PIM1-R	GGAAATCCGGTCCTTCTCCAC
Human Gapdh-F	GGAGTCCACTGGCGTCTTCA
Human Gapdh-R	GTCATGAGTCCTTCCACGATACC
EpoR-Cre-F	GTGTCCGATTCTGGCATCTCAACAGA	Genotyping
EpoR-Cre-R	TGCACCCACACTCACGCCATACATA
EpoR-Cre-Mut	TCACTCTCGGCATGGACGAG
Pim1-loxp-F	TTGCATAGAACCCGGAGGAAAGCAC
Pim1-loxp-R	CCCAAGGGCTGGATTAAAAGCAAGA
