# Supplementary material for: The oncogene protein kinase PIM1 regulates mammalian erythroblast enucleation
Source: Commun Biol. 2025 Oct 15;8:1473. doi: 10.1038/s42003-025-08869-0 (PMC12528402; doi:10.1038/s42003-025-08869-0)
Supplement: Supplementary file 6 — Supplementary Data 4 [file 42003_2025_8869_MOESM6_ESM.xlsx]

## Sheet: Figure 1
Figure 1A
FPKM	Pro			E-Baso			L-Baso			Poly			Ortho
PIM1 CB	50.9514	59.2757	65.0736	82.268	91.5339	90.1786	149.882	144.062	149.567	452.187	574.092	686.952	2412.01	3729.96	3950.98
PIM1 PB	74.9475	69.0511	81.8446	114.915	108.169	105.346	127.519	139.535	163.371	958.686	874.41	2483.41	10291.1	9107.01	11375.8
Figure 1B
Relative mRNA level	D7			D9			D11			D13			D15
PIM1	1	1	1	3.6	4.74818	4.87238	1.71424	2.4432	3.2	6.97821	9.54313	8.19961	21.0795	23.9177	16.5403
Figure 1C
Relative protein level	D4			D7			D11			D15
PIM1	1	1	1	1.37396	1.93994	0.935052	2.4099	2.99562	1.59189	9.00163	8.11345	7.06408
Figure 1D
Relative mRNA level	shRNA-Luciferase			shRNA-PIM1#1			shRNA-PIM1#2
PIM1	1	1	1	0.19	0.15	0.22	0.18	0.16	0.21
Figure 1E
Relative protein level	shRNA-Luciferase			shRNA-PIM1#1			shRNA-PIM1#2
PIM1	1	1	1	0.33	0.4	0.34	0.28	0.35	0.3
Figure 1F
cell number		shRNA-Luciferase			shRNA-PIM1#1			shRNA-PIM1#2
normalized to 0.1 million/mL	D7	0.1	0.1	0.1	0.1	0.1	0.1	0.1	0.1	0.1
	D9	0.3	0.430208	0.365104	0.26	0.352273	0.306136	0.28	0.17375	0.201875
	D11	1.6	1.72917	1.52458	1.38	1.40909	1.39454	1.18	0.8325	0.90625
	D13	4.2	4.79517	4.49758	4.6	3.22329	3.91165	3.46	2.39932	2.72966
	D15	8.62	5.82	8.26029	6.87	4.93182	5.60091	5.4	4.13527	4.82637
	D17	9.3	5.39968	7.44984	7.54	5.44308	5.99154	6.62	5.35493	5.63746
	D19	9.5	5.26155	7.51078	7.4	6.28177	6.39089	7.92	5.73557	6.32778
Figure 1G
Apoptotic rate %		shRNA-Luciferase			shRNA-PIM1#1			shRNA-PIM1#2
	D7	5.8	4.5	5.6	6.2	7.4	5.1	6.6	6.9	7.2
	D9	6.5	6	6.3	5.5	4	6.5	4.5	3.7	7.5
	D11	5.4	6.1	5.2	6.5	5.2	7.9	8.1	7	9.5
	D13	8.6	9.3	9.9	8.7	2.9	7.9	11.5	10.1	8.2
	D15	7.1	5.8	6.8	5.2	9.8	3.2	9.5	7.5	7.5
Figure 1I
% of cells in D6 culture		shRNA-Luciferase			shRNA-PIM1#1			shRNA-PIM1#2
	BFU-E	2.2	1.5	2.8	2	4.5	3.2	1.8	3.9	3
	CFU-E	16.6	20.8	15.9	16.8	15.5	12.2	17.5	21.9	18
Figure 1J
Colony number		shRNA-Luciferase			shRNA-PIM1#1			shRNA-PIM1#2
in 200 sorted cells	BFU-E	50	56	49	44	52	55	40	45	50
	CFU-E	55	59	62	48	56	57	46	49	56
Figure 1L
% of GPA+ cells		shRNA-Luciferase			shRNA-PIM1#1			shRNA-PIM1#2
	D7	47	50	55	46	49	52	43	52	50.5
	D9	75	79	88	74	78	84	75	70	82

## Sheet: Figure 2
Figure 2B
% of enucleated cells		shRNA-Luciferase			shRNA-PIM1#1			shRNA-PIM1#2
	D13	14.8985	9.22579	12.0621	6.44401	2.81119	4.6276	4.42477	8.67423	5.0495
	D15	46.5761	41.6918	44.134	11.9009	14.5588	13.2299	9.94817	9.04203	9.4951
	D17	52.8141	60.0231	51.9186	15.7534	28.5834	19.6684	26.1215	19.8689	17.9952
Figure 2D
Cell area of Ortho (μm^2)
shRNA-Luciferase	107.306	58.25	79.75	76.222	90.861	108.722	42.982	71.582	64.11	69.105	124.76	86.643	81.152	73.625	114.73	102.58	99.803	117.034	71.04	59.992	68.402	82.406	92.276	94.059	81.176	99.172	72.623	85.683	87.385	72.071
shRNA-PIM1#1	93.854	99.961	120.5	71.661	53.028	41.5	55.278	59.167	64.111	73.056	89	52.472	65.639	81.194	73.861	81.222	80.389	88.778	78.444	91.613	64.931	140.202	92.126	86.535	70.966	93.704	100.594	102.288	111.992	78.769
shRNA-PIM1#2	100.486	83.771	111.117	95.757	92.334	115.052	99.62	81.863	86.518	99.113	114.855	87.674	99.086	81.281	86.454	82.417	63.592	106.654	76.55	67.616	56.547	55.542	66.769	84.978	79.051	102.651	92.3	81.044	101.917	101.586
Nuclear area of Ortho (μm^2)
shRNA-Luciferase	19.778	17.361	24.972	23.472	24.917	16.361	27.417	23.111	21.944	15.222	12.944	16.361	18.5	17.6	22.5	23.4	21.8	19.9	22.5	16.6	19.7	22.5	21.4	20.7	18.9	22.2	23.6	20.4	20.6	20.9
shRNA-PIM1#1	21.611	21.583	18.306	18.25	17.694	18.306	20.944	21.972	16.056	15.833	25.278	23.778	23.667	25.889	18.111	22.111	19.91	18.806	18.75	18.194	18.806	21.444	20.43	15.556	15.333	24.778	23.278	23.167	25.389	17.611
shRNA-PIM1#2	16.667	15.667	17.944	15.333	17.167	15.278	16.417	18.167	16.361	18.444	18.472	16.194	16.333	22	21	19	24	25.2	20.9	22.8	23.5	23.6	20.8	17.4	18.9	19.6	17.8	21.9	22.8	23.7
Figure 2F
Polarization distance (μm)
shRNA-Luciferase	2.1533	3.8	2.31689	2.43106	3.7	2.1033	3.3	2.26689	2.38106	2.76699	2.55335	2.63514	2.37398	2.62403	2.46014	2.0533	2.85339	2.21689	2.33106	3.1	2.45045	2.39422	1.4	1.8	1.8	1.5	2.34422	2.61368	2.42046	2.52061
shRNA-PIM1#1	1.9533	2.99942	2.11689	3.65695	2.61699	3.2	2.70339	2.06689	2.18106	3.08201	2.65335	1.81997	2.47398	2.03713	2.56014	1.79662	2.95339	3.94407	2.43106	2.53881	2.08375	1.77026	2.19573	2.52927	1.8	2.18611	2.6648	2.42679	2.3565	2.66479
shRNA-PIM1#2	2.47909	3.3	2.61848	2.35731	3.5	2.59253	2	1.8	2.38711	2.50023	1.8	3.5	2.9	2.1912	1.8	2.34268	2.26919	1.4	1.9	1.9	2.61236	2.55557	1.3	1.97665	2.8267	2.27843	2.59606	2.41957	2.44727	2.62797
Figure 2H
Mean cell area of Ortho (μm^2)	shRNA-Luciferase			shRNA-PIM1#1
	82	85	81	88	83	82
Mean nuclear area of Ortho (μm^2)	shRNA-Luciferase			shRNA-PIM1#1
	32.7	33	32.1	32.5	32	32.4
Mean polarization distance (μm)	shRNA-Luciferase			shRNA-PIM1#1
	1.20686	1.15	1.08	1.12	1.07	1.15

## Sheet: Figure 3
Figure 3A
	EpoRCre												Pim1fl/flEpoRCre
HGB	14.1	14	14.2	13.4	14	14.4	14	14.1	14.3	14.6	14.5	14.4	12.3	13.1	13	13.2	13.4	12.6	13.8	13.6	13	12.9	13	12.9
MCV	43	44.7	42.3	42.9	43.4	43.8	42.9	43.3	42.9	42.9	42.8	43.5	40.2	38.9	39.5	40.8	38.9	40.5	38.4	38.4	37.9	40.4	40.9	39.9
MCH	15.5	14.3	13.5	13.5	14.8	14.6	15.6	16.1	16.4	17.1	16.5	16.8	12.6	12.2	12.9	12.8	13.8	12	14.9	13.8	13.6	15	15	14.7
RBC	9.98	9.95	10.58	9.95	9.43	9.85	9.47	9.23	9.2	9.83	9.3	9.81	9.82	10.71	10.04	9.73	9.66	9.6	10.39	10.4	10.04	9.89	9.91	10.07
Retic	2.66	3.67	2.54	2.16	2.92	3.49	1.63	2.12	1.91	2.91	4.35	3.52	3.22	2.39	2.52	3.31	3.71	2.69	1.62	2.06	1.99	2.63	3.15	3.28
WBC	6.3	6.21	4.24	8.04	3.66	5.91	3.46	5.06	4.65	4.98	5.12	6.08	3.54	3.51	3.46	7.37	3.22	3.17	3.5	4	5.9	5.17	4.78	4.63
Figure 3B
BM cell number (10^6)
EpoRCre	128	135	129	133	139	125
Pim1fl/flEpoRCre	125	129	138	136	126	133
Figure 3C
Spleen/body weight ratio (mg/g)
EpoRCre	3.85	3.04	2.95	3.2	3.98	2.92
Pim1fl/flEpoRCre	4.17	3.27	2.8	3.62	3.9	3.65
Figure 3D
Erythroblast number in spleen (10^6)
EpoRCre	0.52	0.84	0.79	0.28	0.69	0.44
Pim1fl/flEpoRCre	0.49	0.85	0.66	0.95	0.58	0.6
Figure 3E
	EpoRCre						Pim1fl/flEpoRCre
BFU-E number in BM (10^4)	0.25	0.25	0.21	0.18	0.19	0.24	0.22	0.28	0.19	0.26	0.25	0.2
CFU-E number in BM (10^4)	0.16	0.25	0.24	0.19	0.17	0.2	0.19	0.22	0.18	0.25	0.29	0.23
Figure 3F
	EpoRCre						Pim1fl/flEpoRCre
BFU-E colony number in 5×104 BM cells	10	12	15	12	10	9	10	9	12	11	11	16
CFU-E colony number in 5×104 BM cells	115	120	120	154	138	129	125	138	142	158	129	129
Figure 3G
	EpoRCre						Pim1fl/flEpoRCre
erythroblast number in BM (10^6)	14.29	13.475	12.7	16	17.48	17.77	16.3	13.28	18.43	14.88	14.91	13.77

## Sheet: Figure 4
Figure 4A
CD71+Ter119+H33342+ cells in PB (%)
EpoRCre	0.04	0.046	0.049	0.038	0.029	0.043
Pim1fl/flEpoRCre	0.1	0.12	0.14	0.09	0.115	0.088
Figure 4C
Fold change of mean FSC-A	EPORCre			Pim1fl/flEpoRCre
Pro	1	1	1	1	1.00967	0.976
Baso	1	1	1	0.986	0.998997	1.013
Poly	1	1	1	0.979	0.996874	1.012
Ortho	1	1	1	0.988	0.991345	1.012
Retic	1	1	1	0.947566	0.953949	0.9689
Figure 4D
Cell number (10^6)
time (hours)	EpoRCre			Pim1fl/flEpoRCre
0	0.1	0.1	0.1	0.1	0.1	0.1
18	0.06875	0.052	0.068	0.052	0.069	0.063
24	0.07875	0.095	0.084	0.07	0.088	0.085
36	0.25875	0.35	0.305	0.26	0.32	0.29
48	0.5125	0.685	0.521	0.498	0.588	0.528
Figure 4E
% of apoptotic cells
EpoRCre	4.74	4.08	4.57
Pim1fl/flEpoRCre	5.28	4.66	4.01
Figure 4G
% of Ter119+ cells
time (hours)	EpoRCre			Pim1fl/flEpoRCre
18h	12.8	16.7	13	12.8	19	17.7
36h	65	72	74	63	75	78
Figure 4H
	EpoRCre			Pim1fl/flEpoRCre
% of enucleated cells	24.2	22.8	26.2	17.2	14.5	18.9
Figure 4I
	EpoRCre			Pim1fl/flEpoRCre
% of enucleated cells	9.17	10.86	8.88	5.38	4.32	6.58

## Sheet: Figure 5
Figure 5B
Relative mitochondria mass	shRNA-Luciferase												shRNA-PIM1#1												shRNA-PIM1#2
Pro	1.23	0.85	0.94	1.13	0.78	1.22	1.1	0.93	1.1	0.77	1.09	0.86	0.89	1.12	0.97	0.84	1.05	0.76	0.92	1.03	0.81	1.08	0.95	0.98	0.87	1.1	0.95	0.82	1.03	0.74	0.9	1.01	0.79	1.06	0.93	0.96
Baso	1.12	0.75	1.04	0.92	1.18	0.96	1.07	0.89	1.21	0.83	1.09	0.94	1.05	0.79	1.13	0.88	0.85	0.94	0.78	1.24	0.81	1.09	0.83	0.95	1.04	0.85	0.87	1.03	0.79	1.11	0.86	1.22	0.75	1.07	0.81	1.07
Poly	1.18	0.85	1.09	0.92	1.23	0.78	1.14	0.95	0.87	1.05	1.31	0.63	1.05	0.72	0.93	0.85	1.12	0.68	0.97	0.82	0.77	1.08	0.91	0.89	0.82	1.08	0.95	0.71	1.12	0.77	0.98	0.91	0.85	1.05	0.93	0.94
Ortho	1.142	0.923	1.065	0.857	1.208	0.812	1.099	0.941	0.886	1.124	1.033	0.91	0.42	0.78	0.55	0.61	0.89	0.38	0.67	0.59	0.51	0.82	0.63	0.65	0.22	0.65	0.37	0.43	0.81	0.15	0.52	0.41	0.33	0.72	0.48	0.5
Figure 5C
Relative mitochondria mass	shRNA-Luciferase			shRNA-PIM1#1			shRNA-PIM1#2
Pro	1	1	1	0.917763	0.952503	1.00639	0.998701	1.03337	0.984112
Baso	1	1	1	1.23699	1.02034	1.13601	1.16355	1.03214	0.982121
Poly	1	1	1	1.04138	1.06906	1.07703	1.02209	0.976793	0.947435
Ortho	1	1	1	0.532602	0.625078	0.462382	0.5279	0.607524	0.562696
Figure 5D
	DMSO			CCCP
% of enucleated cells	48.5761	41.6918	45.134	6.44401	4.42477	4.6276
Figure 5E
Relative mitochondria mass	shRNA-Luciferase												shRNA-PIM1#1												shRNA-PIM1#2
Control	1.162	0.91	1.06	0.824	1.181	1.23	0.78	1.14	0.9	0.87	1.033	0.91	0.52	0.68	0.55	0.71	0.89	0.38	0.76	0.59	0.51	0.42	0.53	0.65	0.22	0.62	0.37	0.43	0.73	0.15	0.42	0.41	0.3	0.72	0.48	0.5
3-MA	1.18	0.85	1.09	0.92	1.23	0.78	1.14	0.95	0.87	1.05	1.31	0.63	1.28	1.05	1.21	1.12	1.25	1.01	1.25	1.14	1.08	1.19	1.34	0.98	1.3	0.97	1.24	1.05	1.41	0.89	1.28	1.09	0.99	1.19	1.45	0.76
HCQ	1.11	0.86	1.02	1.08	1.09	0.81	1.12	0.9	0.93	1.06	1.22	0.8	0.25	0.63	0.38	0.44	0.72	0.19	0.51	0.42	0.35	0.59	0.48	0.53	0.18	0.62	0.31	0.39	0.75	0.12	0.47	0.36	0.27	0.58	0.42	0.51
Baf-A1	1.21	0.72	1.12	0.88	1.32	0.71	1.18	0.96	0.8	1.09	1.25	0.76	0.12	0.55	0.24	0.32	0.68	0.08	0.4	0.29	0.2	0.51	0.36	0.44	0.19	0.61	0.33	0.4	0.72	0.15	0.45	0.37	0.28	0.56	0.42	0.49
Figure 5F
% of enucleated cells	Control			3-MA			HCQ			Baf-A1
shRNA-Luciferase	53	62	64	52	65	67	54	59	63	56	60	54
shRNA-PIM1#1	8.8	12	14	6.9	13.5	10.6	12.5	10.6	10.6	6.8	12.8	9.4
shRNA-PIM1#2	12.5	14.8	16.6	11.4	12.5	13.8	10.9	11.8	13.3	12.8	9.9	14.8

## Sheet: Figure 7
Figure 7B
	shRNA-Luciferase			shRNA-PIM1#1
% of enucleating Ortho with concentrated F-actin	85	90	90	20	15	15
Figure 7D
	shRNA-Luciferase			shRNA-PIM1#1
% of enucleating Ortho with accumulated CD71	85	95	90	20	20	15

## Sheet: Supplementary Figure 1
Supplementary Figure 1A
	CD71+ Early Erythroid		CD56+ NK cells		Leukemia K-562		CD4+ T cells		CD8+ T cells		CD105+ Endothelial		Whole blood		CD34+ cells		CD33+ Myeloid		Leukemia HL-60		Lymphoma_burkitts (Raji)		Bone marrow		Placenta		Tongue		Pancreatic islet		Fetal lung		CD19+ B cells		Fetal liver		Lung		Uterus		Lymphnode		Lymphoma_burkitts (Daudi)		Thymus		BDCA4+ Dentritic cells
BioGPS PIM1 mRNA level	1352.9	889.4	471.6	257.3	436.7	632.9	302.2	318.8	259.7	270.3	213.8	148.1	200.6	102.4	120.1	180.1	108.5	112.4	102.9	101.8	102.7	80.6	96.1	156.2	60.2	59.8	47.6	18.5	45.9	5.8	42	75.3	38.4	40.7	36.9	123.4	36	14.3	10	63.6	25.6	18.1	25.4	10.8	23.8	4.6	20.8	41.8
	Eryth.CD34-CD71-GlyA+										Eryth.CD34-CD71+GlyA+										Eryth.CD34-CD71lowGlyA+										HSC CD38-CD34+										CFU-Granulocyte
Bloodspot PIM1 mRNA level	8879.18	10991.3	9289.32	9204.98	10177.1	9129.01					9540.53	8355.79	10120.9	7582.93	9634.28	11258.2					10134.3	10410.6	10738.4	9846.19	5404.16	9391.84	6439.21				4815.93	4172.02	4252.69	3792.28							2313.1	2435.48	2810.3	2854.36	1725.61
Supplementary Figure 1C
	Spleen			Liver			Heart			Kidney			Brain			Lung			BM			Muscle
Relative PIM1 mRNA level	1	1	1	0.084	0.39	0.69	1.605	1.85	2.095	0.385	0.36	0.34	0.75	0.16	1.65	1.794	1.5	1.206	6.84	5	4.26	0.96	0.9	0.83
Supplementary Figure 1E
	Pro			Baso			Poly			Ortho
FPKM of Pim1	44.8932	61.3431	51.9198	95.7893	123.374	102.371	128.295	181.5	145.085	391.955	450.608	430.224

## Sheet: Supplementary Figure 2
Supplementary Figure 2B
	shRNA-Luciferase			shRNA-PIM1#1			shRNA-PIM1#2
Relative PIM2 mRNA level	1	1	1	15.66	17.42	20.09	15.38	19.4	20.38
	shRNA-Luciferase			shRNA-PIM1#1			shRNA-PIM1#2
Relative PIM3 mRNA level	1	1	1	8.66	10.42	10.89	8.98	10.4	12.38
Supplementary Figure 2C
Fold change of cell number
day	shRNA-Luciferase			shRNA-PIM1#1			shRNA-PIM1#2
0	1	1	1	1	1	1	1	1	1
1	1.88	2.11	1.75	1.24	1.42	1.58	1.3	1.62	1.35
2	2.88	4.33	3.33	2.18	1.96	2.25	1.69	1.99	1.88
3	6.86	8.24	7.55	3.34	2.69	3.1	1.95	2.95	2.68
Supplementary Figure 2D
Fold change of cell number
day	shRNA-Luciferase			shRNA-PIM1#1			shRNA-PIM1#2
0	1	1	1	1	1	1	1	1	1
1	1.56	1.75	1.68	1.24	1.35	1.38	1.26	1.22	1.35
2	2.25	2.68	2.3	1.68	1.88	1.77	1.49	1.35	1.65
3	3.68	4.18	3.99	1.98	2.23	1.95	1.85	1.69	1.9
Supplementary Figure 2E
	shRNA-Luciferase			shRNA-PIM1#1			shRNA-PIM1#2
% of apoptotic cells	6.44	5.01	6.48	13.4	16.8	17.4	18.7	16.9	19.9
Supplementary Figure 2F
	shRNA-Luciferase			shRNA-PIM1#1			shRNA-PIM1#2
% of apoptotic cells	4.92	5.39	4.66	13	11.5	15.8	11.5	13.5	14.8
Supplementary Figure 2I
% of erythroblasts in GPA+ cells
		Pro			Baso			Poly			Ortho
D7	shRNA-Luciferase	64.3782	71.6795	66.7451	33.4503	27.0033	30.4845	1.96315	1.11965	2.39598	0.208379	0.197585	0.374372
	shRNA-PIM1#1	67.3325	65.5996	69.1021	31.0852	33.138	29.1593	1.41398	1.12714	1.37544	0.168331	0.135257	0.363116
	shRNA-PIM1#2	73.7147	72.3699	70.645	25.9714	25.8072	28.3019	0.287344	1.69119	0.943396	0.026524	0.131781	0.109697
D9	shRNA-Luciferase	51.1984	47.2489	52.8952	44.8751	48.8642	42.5766	3.6206	3.07925	4.02725	0.305966	0.807673	0.500902
	shRNA-PIM1#1	51.29	54.4218	47.2746	43.9922	41.744	47.784	4.27588	3.21583	3.92257	0.441978	0.618429	1.01885
	shRNA-PIM1#2	49.3596	50.4227	45.6046	48.11	47.3668	50.405	2.3326	1.91505	3.45035	0.197855	0.295406	0.540054
D11	shRNA-Luciferase	39.9878	37.4212	45.1901	40.1918	37.1161	34.6977	17.8517	22.8798	17.5566	1.96879	2.58288	2.55558
	shRNA-PIM1#1	41.5172	42.5596	39.1243	37.5192	37.2522	38.9215	17.1194	17.3243	19.0553	3.84418	2.86401	2.89884
	shRNA-PIM1#2	32.6266	39.147	37.5998	37.1552	33.5243	33.9957	25.9366	24.2945	24.9367	4.2816	3.03416	3.46776
D13	shRNA-Luciferase	1.00599	0.559227	1.40992	22.9024	23.1825	24.4386	62.1789	57.7529	59.2167	13.9127	18.5053	14.9347
	shRNA-PIM1#1	1.25541	0.668964	2.37411	28.1675	29.1912	25.5509	57.601	59.1932	56.2121	12.9761	10.9467	15.8629
	shRNA-PIM1#2	0.730554	0.436588	1.97957	27.5032	28.538	23.9464	56.5105	54.0943	62.5798	15.2557	16.9311	11.4943
D15	shRNA-Luciferase	0.00572737	0.0184619	0.0141024	1.51269	1.41541	2.47799	58.317	61.95	59.3307	40.1646	36.6161	38.1772
	shRNA-PIM1#1	0.0112692	0.00507074	0.0193544	2.86853	2.43395	3.00502	65.4639	59.6319	61.5266	31.6563	37.9291	35.4491
	shRNA-PIM1#2	0.0173758	0.0252793	0.00914179	4.10887	3.71101	3.59577	61.8375	57.4347	63.4846	34.0362	38.8291	32.9104
Supplementary Figure 2K
	DMSO	5	10	SMI-4a (μM)
% of enucleated cells	34.9	27.6	23.9
	32.8	25.4	25.4
	36.9	28.9	21.2

## Sheet: Supplementary Figure 4
Supplementary Figure 4D
	EpoRCre			Pim1fl/flEpoRCre
Relative Pim1 protein level	1	1	1	0.18	0.19	0.15
Supplementary Figure 4F
% in BM Ter119+ cells	EpoRCre			Pim1fl/flEpoRCre
Pro	2.4	2.38	2.65	2.63	2.16	2.59
Baso	4.49	4.95	5.25	5.51	4.68	5.29
Poly	10.1	9.54	12.8	10.7	9.88	12.3
Ortho	21.5	18.6	20.9	21.8	17.1	20.5
Supplementary Figure 4G
% of EBI macrophages
EpoRCre	0.5	0.744	0.878	0.6548	0.909	0.528	0.455	0.909	0.528	0.455
Pim1fl/flEpoRCre	0.626	0.713	0.718	0.99	0.56	0.516	0.49	0.56	0.516	0.49
Number of EBI macrophages
EpoRCre	0.654	1.089	1.035	1.0119	1.286	0.681	0.597	1.286	0.681	0.597
Pim1fl/flEpoRCre	0.67	1.291	0.988	1.4678	0.922	0.611	0.625	0.722	0.611	0.625
Supplementary Figure 4H
% of apoptotic cells
EpoRCre	5.8	6.1	4.6
Pim1fl/flEpoRCre	6.1	5.3	4.9
Supplementary Figure 4J
Mean fluorescence intensity of Ki67	EpoRCre			Pim1fl/flEpoRCre
Poly	3445	3371	2858	3301	2956	3125
Ortho	1701	1624	1588	1904	1364	1689

## Sheet: Supplementary Figure 6
Supplementary Figure 6
Fold change of phosphorylation level	shRNA-Luciferase			shRNA-PIM1#1
BNIP3L	1.18381	0.900506	0.915683	2.23103	2.48567	2.03541
SQSTM1	1.00362	1.08092	0.915461	1.60986	1.62749	1.71022
WDFY3	0.984911	1.06859	0.946502	1.86283	1.52675	1.62963

[truncated: 1 more sheets: Supplementary Figure 7]
